# Supplementary material for: Formula Diet Alters the Ileal Metagenome and Transcriptome at Weaning and during the Postweaning Period in a Porcine Model
Source: mSystems. 2020 Aug 4;5(4):e00457-20. doi: 10.1128/mSystems.00457-20 (PMC7406227; doi:10.1128/mSystems.00457-20)
Supplement: DATA SET S1 [file mSystems.00457-20-sd001.xls]

## Sheet: Sheet 1
Data Set S1, Sheet 1 - The read counts of ileal mucosa-associated bacterial species detected at weaning (i.e. d 21 of age) in male piglets fed human milk (HM, n = 10) or milk formula (MF, n = 10).
							Group
domain	phylum	className	order	family	genus	species	HM_1	HM_10	HM_2	HM_3	HM_4	HM_5	HM_6	HM_7	HM_8	HM_9	MF_1	MF_10	MF_2	MF_3	MF_4	MF_5	MF_6	MF_7	MF_8	MF_9
Bacteria	Firmicutes	Bacilli	Lactobacillales	Aerococcaceae	Abiotrophia	Abiotrophia defectiva	0	0	1	0	0	1	0	1	1	0	1	0	0	0	0	0	0	1	1	1
Bacteria	Cyanobacteria	unclassified (derived from Cyanobacteria)	unclassified (derived from Cyanobacteria)	unclassified (derived from Cyanobacteria)	Acaryochloris	Acaryochloris marina	0	0	0	0	0	0	0	0	0	0	0	0	0	0	0	1	0	0	0	0
Bacteria	Proteobacteria	Betaproteobacteria	Burkholderiales	Alcaligenaceae	Achromobacter	Achromobacter piechaudii	1	0	0	1	0	0	0	1	0	0	0	0	0	0	0	0	0	0	0	0
Bacteria	Proteobacteria	Betaproteobacteria	Burkholderiales	Alcaligenaceae	Achromobacter	Achromobacter xylosoxidans	1	1	0	0	0	0	0	0	0	0	0	0	0	0	0	0	0	0	0	0
Bacteria	Proteobacteria	Betaproteobacteria	Burkholderiales	Comamonadaceae	Acidovorax	Acidovorax citrulli	0	0	0	0	0	0	0	0	0	0	0	0	0	1	0	0	0	0	0	0
Bacteria	Proteobacteria	Betaproteobacteria	Burkholderiales	Comamonadaceae	Acidovorax	Acidovorax ebreus	0	0	0	1	0	0	0	0	0	0	0	0	1	0	0	0	0	0	0	0
Bacteria	Proteobacteria	Betaproteobacteria	Burkholderiales	Comamonadaceae	Acidovorax	Acidovorax sp. JS42	0	0	1	1	1	0	0	0	0	0	0	2	1	0	0	1	0	0	0	0
Bacteria	Proteobacteria	Gammaproteobacteria	Pseudomonadales	Moraxellaceae	Acinetobacter	Acinetobacter baumannii	1	2	0	0	0	0	0	0	0	0	1	0	0	0	0	0	0	0	0	0
Bacteria	Proteobacteria	Gammaproteobacteria	Pseudomonadales	Moraxellaceae	Acinetobacter	Acinetobacter johnsonii	1	0	0	0	0	0	0	0	0	0	0	0	0	0	0	0	0	0	1	0
Bacteria	Proteobacteria	Gammaproteobacteria	Pseudomonadales	Moraxellaceae	Acinetobacter	Acinetobacter junii	0	1	1	0	0	0	0	0	0	0	0	0	0	0	0	0	0	0	0	0
Bacteria	Proteobacteria	Gammaproteobacteria	Pseudomonadales	Moraxellaceae	Acinetobacter	Acinetobacter lwoffii	0	0	0	0	0	0	0	0	0	0	0	0	0	0	1	0	0	0	0	0
Bacteria	Proteobacteria	Gammaproteobacteria	Pseudomonadales	Moraxellaceae	Acinetobacter	Acinetobacter sp. ADP1	0	1	1	0	0	0	0	0	0	0	0	0	0	0	1	0	0	0	0	0
Bacteria	Proteobacteria	Gammaproteobacteria	Pseudomonadales	Moraxellaceae	Acinetobacter	Acinetobacter sp. DR1	0	0	0	0	0	0	0	0	0	0	1	0	0	0	0	0	0	0	0	0
Bacteria	Proteobacteria	Gammaproteobacteria	Pasteurellales	Pasteurellaceae	Actinobacillus	Actinobacillus minor	8	6	0	0	2	0	0	0	11	4	0	0	0	0	0	0	0	4	4	0
Bacteria	Proteobacteria	Gammaproteobacteria	Pasteurellales	Pasteurellaceae	Actinobacillus	Actinobacillus pleuropneumoniae	20	5	0	0	1	0	0	0	10	1	0	0	2	0	2	0	4	24	1	3
Bacteria	Proteobacteria	Gammaproteobacteria	Pasteurellales	Pasteurellaceae	Actinobacillus	Actinobacillus succinogenes	2	2	0	0	0	0	0	0	2	1	0	0	0	0	0	0	0	3	1	0
Bacteria	Actinobacteria	Actinobacteria (class)	Actinomycetales	Actinomycetaceae	Actinomyces	Actinomyces coleocanis	0	0	0	0	0	0	0	1	0	0	0	0	0	0	0	0	0	0	0	0
Bacteria	Actinobacteria	Actinobacteria (class)	Actinomycetales	Actinomycetaceae	Actinomyces	Actinomyces sp. oral taxon 848	0	0	0	0	0	0	0	0	0	0	0	0	2	0	0	0	0	0	0	0
Bacteria	Actinobacteria	Actinobacteria (class)	Actinomycetales	Actinomycetaceae	Actinomyces	Actinomyces viscosus	0	0	0	0	0	0	0	0	1	0	0	0	0	0	0	0	0	0	0	0
Bacteria	Actinobacteria	Actinobacteria (class)	Actinomycetales	Actinosynnemataceae	Actinosynnema	Actinosynnema mirum	4	5	13	10	1	4	6	0	4	3	5	1	5	4	7	4	4	7	4	2
Bacteria	Proteobacteria	Gammaproteobacteria	Aeromonadales	Aeromonadaceae	Aeromonas	Aeromonas hydrophila	0	1	1	1	0	0	0	0	1	0	0	0	0	0	1	1	1	1	0	0
Bacteria	Proteobacteria	Alphaproteobacteria	Rhizobiales	Bradyrhizobiaceae	Afipia	Afipia sp. 1NLS2	0	1	0	0	0	0	0	0	0	0	0	0	0	0	0	0	0	0	0	0
Bacteria	Proteobacteria	Gammaproteobacteria	Pasteurellales	Pasteurellaceae	Aggregatibacter	Aggregatibacter actinomycetemcomitans	3	2	0	0	0	0	0	0	0	0	0	0	1	0	0	0	0	2	0	0
Bacteria	Proteobacteria	Gammaproteobacteria	Pasteurellales	Pasteurellaceae	Aggregatibacter	Aggregatibacter aphrophilus	0	2	0	0	0	0	0	0	1	2	0	0	2	0	0	0	0	7	2	0
Bacteria	Proteobacteria	Gammaproteobacteria	Pasteurellales	Pasteurellaceae	Aggregatibacter	Aggregatibacter segnis	0	1	0	0	0	0	0	0	0	1	0	0	0	0	0	0	0	1	0	0
Bacteria	Proteobacteria	Alphaproteobacteria	Rhodobacterales	Rhodobacteraceae	Ahrensia	Ahrensia sp. R2A130	0	0	0	0	0	0	0	0	0	1	0	0	0	0	1	0	0	0	0	0
Bacteria	Verrucomicrobia	Verrucomicrobiae	Verrucomicrobiales	Verrucomicrobiaceae	Akkermansia	Akkermansia muciniphila	0	0	0	0	1	0	0	0	0	0	0	0	0	0	0	0	0	0	0	0
Bacteria	Proteobacteria	Betaproteobacteria	Burkholderiales	Comamonadaceae	Albidiferax	Albidiferax ferrireducens	0	0	1	0	0	0	0	0	0	0	0	0	0	0	0	0	0	0	0	0
Bacteria	Proteobacteria	Gammaproteobacteria	Oceanospirillales	Alcanivoracaceae	Alcanivorax	Alcanivorax borkumensis	0	1	0	0	0	0	0	0	0	0	0	0	0	0	0	0	0	0	0	0
Bacteria	Proteobacteria	Gammaproteobacteria	Oceanospirillales	Alcanivoracaceae	Alcanivorax	Alcanivorax sp. DG881	2	3	6	1	1	6	4	1	1	0	0	0	0	4	5	2	2	0	3	4
Bacteria	Bacteroidetes	Cytophagia	Cytophagales	Cyclobacteriaceae	Algoriphagus	Algoriphagus sp. PR1	0	0	0	0	0	0	0	0	0	1	0	0	0	0	0	0	0	0	0	0
Bacteria	Proteobacteria	Betaproteobacteria	Burkholderiales	Comamonadaceae	Alicycliphilus	Alicycliphilus denitrificans	0	0	0	0	0	0	0	0	0	0	0	1	0	0	0	0	0	0	0	0
Bacteria	Bacteroidetes	Bacteroidia	Bacteroidales	Rikenellaceae	Alistipes	Alistipes putredinis	0	0	0	0	1	0	0	0	0	0	0	0	0	0	0	0	0	0	0	0
Bacteria	Proteobacteria	Gammaproteobacteria	Chromatiales	Ectothiorhodospiraceae	Alkalilimnicola	Alkalilimnicola ehrlichii	0	0	0	1	0	0	1	0	0	0	0	0	0	1	0	0	0	0	0	0
Bacteria	Firmicutes	Clostridia	Clostridiales	Clostridiaceae	Alkaliphilus	Alkaliphilus metalliredigens	0	0	0	0	0	0	0	0	0	0	0	0	0	0	0	0	0	2	0	0
Bacteria	Firmicutes	Clostridia	Clostridiales	Clostridiaceae	Alkaliphilus	Alkaliphilus oremlandii	0	0	0	0	0	0	0	0	0	0	0	0	0	1	0	0	0	0	0	1
Bacteria	Actinobacteria	Actinobacteria (class)	Actinomycetales	Pseudonocardiaceae	Amycolatopsis	Amycolatopsis mediterranei	0	0	0	0	0	1	0	0	0	0	0	0	0	0	0	0	0	0	0	0
Bacteria	Cyanobacteria	unclassified (derived from Cyanobacteria)	Nostocales	Nostocaceae	Anabaena	Anabaena azollae	52	25	73	28	15	48	30	24	18	21	14	6	17	23	18	23	29	14	17	17
Bacteria	Cyanobacteria	unclassified (derived from Cyanobacteria)	Nostocales	Nostocaceae	Anabaena	Anabaena variabilis	0	0	0	0	0	0	1	0	0	0	0	0	0	0	0	1	0	0	0	0
Bacteria	Firmicutes	Clostridia	Clostridiales	Eubacteriaceae	Anaerofustis	Anaerofustis stercorihominis	0	0	0	0	0	0	0	0	0	0	0	0	0	0	0	0	1	0	0	0
Bacteria	Proteobacteria	Deltaproteobacteria	Myxococcales	Myxococcaceae	Anaeromyxobacter	Anaeromyxobacter dehalogenans	0	0	0	0	0	0	0	1	0	0	0	0	1	0	0	0	0	0	0	0
Bacteria	Proteobacteria	Deltaproteobacteria	Myxococcales	Myxococcaceae	Anaeromyxobacter	Anaeromyxobacter sp. Fw109-5	2	1	3	0	1	0	1	0	0	1	1	0	1	0	3	0	1	0	1	0
Bacteria	Firmicutes	Clostridia	Clostridiales	Lachnospiraceae	Anaerostipes	Anaerostipes caccae	0	0	0	0	0	0	0	0	0	0	0	0	0	0	0	0	0	1	0	0
Bacteria	Firmicutes	Clostridia	Clostridiales	Ruminococcaceae	Anaerotruncus	Anaerotruncus colihominis	0	0	0	0	0	0	0	0	0	0	0	0	0	1	0	0	0	0	0	0
Bacteria	Firmicutes	Bacilli	Bacillales	Bacillaceae	Anoxybacillus	Anoxybacillus flavithermus	0	0	0	0	1	0	0	0	0	0	0	0	0	0	0	0	0	1	0	0
Bacteria	Proteobacteria	Epsilonproteobacteria	Campylobacterales	Campylobacteraceae	Arcobacter	Arcobacter nitrofigilis	0	0	0	1	0	0	0	0	0	0	0	0	0	0	0	0	1	1	0	0
Bacteria	Actinobacteria	Actinobacteria (class)	Actinomycetales	Micrococcaceae	Arthrobacter	Arthrobacter arilaitensis	0	0	0	0	0	1	0	1	0	0	0	0	0	0	0	0	0	0	0	0
Bacteria	Cyanobacteria	unclassified (derived from Cyanobacteria)	Oscillatoriales	unclassified (derived from Oscillatoriales)	Arthrospira	Arthrospira maxima	1	4	2	0	1	0	1	3	0	2	0	2	2	3	0	1	0	5	5	0
Bacteria	Cyanobacteria	unclassified (derived from Cyanobacteria)	Oscillatoriales	unclassified (derived from Oscillatoriales)	Arthrospira	Arthrospira platensis	0	0	0	0	0	0	0	0	0	0	0	0	0	0	0	0	1	0	0	0
Bacteria	Proteobacteria	Alphaproteobacteria	Caulobacterales	Caulobacteraceae	Asticcacaulis	Asticcacaulis excentricus	0	0	0	0	0	0	0	0	0	0	0	0	0	0	0	0	0	0	0	1
Bacteria	Proteobacteria	Alphaproteobacteria	Rhizobiales	Aurantimonadaceae	Aurantimonas	Aurantimonas manganoxydans	0	0	0	0	0	0	0	0	0	0	0	0	0	0	0	0	1	0	0	0
Bacteria	Proteobacteria	Alphaproteobacteria	Rhodospirillales	Rhodospirillaceae	Azospirillum	Azospirillum sp. B510	0	0	0	0	0	0	0	0	0	0	0	0	0	0	0	0	0	0	1	0
Bacteria	Firmicutes	Bacilli	Bacillales	Bacillaceae	Bacillus	Bacillus cellulosilyticus	0	0	0	0	0	0	0	0	0	0	0	0	0	0	0	0	0	1	0	0
Bacteria	Firmicutes	Bacilli	Bacillales	Bacillaceae	Bacillus	Bacillus cereus	2	0	4	0	0	1	1	1	0	0	1	0	3	1	2	2	0	4	2	0
Bacteria	Firmicutes	Bacilli	Bacillales	Bacillaceae	Bacillus	Bacillus clausii	0	0	0	0	0	0	0	0	0	1	1	0	0	0	0	1	0	0	0	0
Bacteria	Firmicutes	Bacilli	Bacillales	Bacillaceae	Bacillus	Bacillus coahuilensis	1	0	0	0	0	0	0	1	1	1	0	0	1	2	1	1	0	2	0	0
Bacteria	Firmicutes	Bacilli	Bacillales	Bacillaceae	Bacillus	Bacillus halodurans	0	0	0	0	0	0	0	0	0	0	0	0	0	0	0	0	0	4	1	0
Bacteria	Firmicutes	Bacilli	Bacillales	Bacillaceae	Bacillus	Bacillus megaterium	0	0	0	0	0	0	0	0	0	0	0	0	0	0	0	0	0	1	0	0
Bacteria	Firmicutes	Bacilli	Bacillales	Bacillaceae	Bacillus	Bacillus mycoides	0	0	0	0	0	0	0	0	0	0	0	0	0	1	0	0	0	0	0	0
Bacteria	Firmicutes	Bacilli	Bacillales	Bacillaceae	Bacillus	Bacillus pumilus	0	0	0	0	0	0	0	0	0	0	0	0	0	0	0	0	0	3	0	0
Bacteria	Firmicutes	Bacilli	Bacillales	Bacillaceae	Bacillus	Bacillus sp. B14905	1	0	0	0	0	0	0	1	0	1	0	0	0	0	0	0	0	0	1	0
Bacteria	Firmicutes	Bacilli	Bacillales	Bacillaceae	Bacillus	Bacillus sp. NRRL B-14911	0	0	0	1	0	1	0	2	0	3	0	0	2	3	0	1	0	5	0	1
Bacteria	Firmicutes	Bacilli	Bacillales	Bacillaceae	Bacillus	Bacillus sp. SG-1	0	3	1	0	2	1	0	1	4	0	0	0	1	0	0	0	2	1	2	1
Bacteria	Firmicutes	Bacilli	Bacillales	Bacillaceae	Bacillus	Bacillus subtilis	0	0	1	2	0	1	0	1	0	0	0	0	0	0	0	0	0	1	0	0
Bacteria	Firmicutes	Bacilli	Bacillales	Bacillaceae	Bacillus	Bacillus thuringiensis	0	0	0	0	0	0	1	1	0	2	0	0	1	0	1	0	0	1	0	3
Bacteria	Firmicutes	Bacilli	Bacillales	Bacillaceae	Bacillus	Bacillus weihenstephanensis	1	2	0	1	1	1	0	0	0	0	1	0	1	0	0	0	1	0	0	2
Bacteria	Bacteroidetes	Bacteroidia	Bacteroidales	Bacteroidaceae	Bacteroides	Bacteroides caccae	0	0	0	0	0	0	0	0	1	0	0	0	0	0	0	0	0	0	0	0
Bacteria	Bacteroidetes	Bacteroidia	Bacteroidales	Bacteroidaceae	Bacteroides	Bacteroides capillosus	0	0	0	0	0	1	0	0	0	0	0	0	0	0	0	0	0	0	0	0
Bacteria	Bacteroidetes	Bacteroidia	Bacteroidales	Bacteroidaceae	Bacteroides	Bacteroides coprocola	0	0	1	0	0	0	0	0	0	0	0	0	0	0	0	0	0	0	0	0
Bacteria	Bacteroidetes	Bacteroidia	Bacteroidales	Bacteroidaceae	Bacteroides	Bacteroides dorei	0	1	0	0	0	0	0	0	0	0	0	0	0	0	0	0	0	0	0	0
Bacteria	Bacteroidetes	Bacteroidia	Bacteroidales	Bacteroidaceae	Bacteroides	Bacteroides fragilis	87	35	107	92	29	64	47	31	22	55	32	13	34	39	43	42	51	27	44	22
Bacteria	Bacteroidetes	Bacteroidia	Bacteroidales	Bacteroidaceae	Bacteroides	Bacteroides ovatus	0	0	0	0	0	1	0	1	0	1	0	1	0	0	0	0	1	0	1	0
Bacteria	Bacteroidetes	Bacteroidia	Bacteroidales	Bacteroidaceae	Bacteroides	Bacteroides sp. 1_1_14	0	0	0	0	0	0	0	0	1	0	0	0	0	0	0	0	0	0	0	0
Bacteria	Bacteroidetes	Bacteroidia	Bacteroidales	Bacteroidaceae	Bacteroides	Bacteroides sp. 1_1_6	0	0	0	0	0	0	0	0	0	0	0	0	1	1	0	0	0	0	0	0
Bacteria	Bacteroidetes	Bacteroidia	Bacteroidales	Bacteroidaceae	Bacteroides	Bacteroides sp. 20_3	0	2	0	0	0	0	0	0	0	0	0	0	0	0	0	0	0	0	0	0
Bacteria	Bacteroidetes	Bacteroidia	Bacteroidales	Bacteroidaceae	Bacteroides	Bacteroides sp. 2_1_16	13	7	12	12	4	12	6	0	2	4	2	5	4	6	5	9	3	2	7	2
Bacteria	Bacteroidetes	Bacteroidia	Bacteroidales	Bacteroidaceae	Bacteroides	Bacteroides sp. 3_1_33FAA	0	0	1	0	1	0	0	1	0	0	0	0	0	0	0	0	0	0	2	0
Bacteria	Bacteroidetes	Bacteroidia	Bacteroidales	Bacteroidaceae	Bacteroides	Bacteroides sp. 3_2_5	0	0	0	0	0	0	0	0	0	0	0	0	0	0	1	0	0	0	0	0
Bacteria	Bacteroidetes	Bacteroidia	Bacteroidales	Bacteroidaceae	Bacteroides	Bacteroides sp. 4_3_47FAA	0	0	0	0	0	0	0	0	0	0	0	0	0	0	0	1	2	0	0	0
Bacteria	Bacteroidetes	Bacteroidia	Bacteroidales	Bacteroidaceae	Bacteroides	Bacteroides sp. D20	0	0	0	0	0	0	0	0	1	0	0	0	0	0	0	0	0	0	0	0
Bacteria	Bacteroidetes	Bacteroidia	Bacteroidales	Bacteroidaceae	Bacteroides	Bacteroides thetaiotaomicron	0	0	0	0	0	0	0	0	0	0	0	0	0	1	0	0	0	0	1	0
Bacteria	Bacteroidetes	Bacteroidia	Bacteroidales	Bacteroidaceae	Bacteroides	Bacteroides uniformis	0	0	0	0	0	0	0	0	0	0	0	0	1	3	0	0	1	0	0	1
Bacteria	Bacteroidetes	Bacteroidia	Bacteroidales	Bacteroidaceae	Bacteroides	Bacteroides vulgatus	0	2	0	0	0	0	0	0	0	0	0	0	0	1	0	1	2	0	0	0
Bacteria	Proteobacteria	Deltaproteobacteria	Bdellovibrionales	Bdellovibrionaceae	Bdellovibrio	Bdellovibrio bacteriovorus	0	0	0	0	0	0	0	0	0	0	0	0	0	0	0	0	1	0	0	0
Bacteria	Proteobacteria	Gammaproteobacteria	Thiotrichales	Thiotrichaceae	Beggiatoa	Beggiatoa sp. PS	21	31	44	22	25	30	29	18	22	24	24	11	44	17	21	29	42	33	32	31
Bacteria	Actinobacteria	Actinobacteria (class)	Actinomycetales	Beutenbergiaceae	Beutenbergia	Beutenbergia cavernae	0	0	0	0	0	0	2	0	0	0	1	0	0	0	0	0	2	0	0	0
Bacteria	Actinobacteria	Actinobacteria (class)	Bifidobacteriales	Bifidobacteriaceae	Bifidobacterium	Bifidobacterium bifidum	0	0	0	0	0	0	0	0	0	0	0	0	0	0	0	2	0	0	0	0
Bacteria	Actinobacteria	Actinobacteria (class)	Bifidobacteriales	Bifidobacteriaceae	Bifidobacterium	Bifidobacterium longum	0	0	1	0	0	0	0	0	0	0	0	1	0	0	0	0	0	1	0	1
Bacteria	Planctomycetes	Planctomycetacia	Planctomycetales	Planctomycetaceae	Blastopirellula	Blastopirellula marina	0	1	0	0	0	0	0	1	0	0	0	0	0	0	0	0	0	0	0	2
Bacteria	Firmicutes	Clostridia	Clostridiales	unclassified (derived from Clostridiales)	Blautia	Blautia hydrogenotrophica	0	0	0	0	0	0	0	0	0	0	0	0	0	0	0	1	0	0	0	0
Bacteria	Proteobacteria	Betaproteobacteria	Burkholderiales	Alcaligenaceae	Bordetella	Bordetella avium	0	0	0	0	0	0	0	0	0	0	0	0	0	0	0	0	0	1	0	0
Bacteria	Proteobacteria	Betaproteobacteria	Burkholderiales	Alcaligenaceae	Bordetella	Bordetella bronchiseptica	0	2	0	0	0	0	0	0	0	0	0	0	0	0	0	0	0	0	0	0
Bacteria	Proteobacteria	Betaproteobacteria	Burkholderiales	Alcaligenaceae	Bordetella	Bordetella parapertussis	0	0	0	1	0	0	0	0	0	0	0	0	0	0	0	0	0	0	0	0
Bacteria	Proteobacteria	Betaproteobacteria	Burkholderiales	Alcaligenaceae	Bordetella	Bordetella petrii	1	0	0	0	0	0	0	0	0	0	0	1	0	0	0	0	0	0	0	0
Bacteria	Spirochaetes	Spirochaetes (class)	Spirochaetales	Spirochaetaceae	Borrelia	Borrelia burgdorferi	0	0	0	0	0	1	0	0	0	0	0	0	0	1	0	0	0	0	0	0
Bacteria	Spirochaetes	Spirochaetes (class)	Spirochaetales	Spirochaetaceae	Borrelia	Borrelia garinii	0	0	0	0	1	0	1	0	0	0	0	0	0	0	1	0	0	1	0	1
Bacteria	Actinobacteria	Actinobacteria (class)	Actinomycetales	Dermabacteraceae	Brachybacterium	Brachybacterium faecium	0	0	0	0	0	0	0	2	0	0	0	0	0	1	2	0	2	1	1	3
Bacteria	Spirochaetes	Spirochaetes (class)	Spirochaetales	Brachyspiraceae	Brachyspira	Brachyspira hyodysenteriae	1	0	3	0	1	0	3	1	2	0	0	1	1	0	0	1	1	3	0	1
Bacteria	Spirochaetes	Spirochaetes (class)	Spirochaetales	Brachyspiraceae	Brachyspira	Brachyspira murdochii	125	116	11	44	29	85	58	34	33	6	3	18	8	55	9	6	5	11	8	4
Bacteria	Spirochaetes	Spirochaetes (class)	Spirochaetales	Brachyspiraceae	Brachyspira	Brachyspira pilosicoli	1	0	1	1	1	2	0	0	1	0	0	0	1	0	0	0	1	2	0	0
Bacteria	Proteobacteria	Alphaproteobacteria	Rhizobiales	Bradyrhizobiaceae	Bradyrhizobium	Bradyrhizobium japonicum	0	0	2	0	1	0	0	0	0	0	0	0	0	1	0	0	0	0	0	0
Bacteria	Proteobacteria	Alphaproteobacteria	Rhizobiales	Bradyrhizobiaceae	Bradyrhizobium	Bradyrhizobium sp. BTAi1	0	1	0	0	0	0	0	0	0	0	1	0	0	1	0	0	1	0	0	0
Bacteria	Proteobacteria	Alphaproteobacteria	Rhizobiales	Bradyrhizobiaceae	Bradyrhizobium	Bradyrhizobium sp. ORS278	0	0	0	0	0	0	0	0	0	0	0	0	1	0	0	0	0	0	0	0
Bacteria	Firmicutes	Bacilli	Bacillales	Paenibacillaceae	Brevibacillus	Brevibacillus brevis	0	0	0	0	0	0	0	0	0	0	0	0	0	0	0	0	0	0	1	0
Bacteria	Actinobacteria	Actinobacteria (class)	Actinomycetales	Brevibacteriaceae	Brevibacterium	Brevibacterium linens	0	0	0	0	1	1	0	0	0	0	0	3	0	1	0	0	1	1	0	0
Bacteria	Proteobacteria	Alphaproteobacteria	Caulobacterales	Caulobacteraceae	Brevundimonas	Brevundimonas subvibrioides	0	0	0	0	0	0	0	0	0	0	0	0	0	0	0	0	1	0	0	0
Bacteria	Proteobacteria	Alphaproteobacteria	Rhizobiales	Brucellaceae	Brucella	Brucella melitensis	1	0	0	1	0	0	0	0	0	0	0	0	0	0	0	0	0	0	0	0
Bacteria	Proteobacteria	Betaproteobacteria	Burkholderiales	Burkholderiaceae	Burkholderia	Burkholderia ambifaria	0	1	0	0	0	0	0	0	0	0	0	0	0	0	0	0	0	0	0	0
Bacteria	Proteobacteria	Betaproteobacteria	Burkholderiales	Burkholderiaceae	Burkholderia	Burkholderia cenocepacia	1	0	0	0	0	0	0	0	0	0	0	0	0	0	0	0	0	0	0	0
Bacteria	Proteobacteria	Betaproteobacteria	Burkholderiales	Burkholderiaceae	Burkholderia	Burkholderia graminis	1	0	7	1	3	2	3	5	2	2	2	0	1	1	4	2	2	1	2	1
Bacteria	Proteobacteria	Betaproteobacteria	Burkholderiales	Burkholderiaceae	Burkholderia	Burkholderia mallei	3	0	3	0	1	0	2	3	0	3	2	0	2	0	1	1	1	2	1	1
Bacteria	Proteobacteria	Betaproteobacteria	Burkholderiales	Burkholderiaceae	Burkholderia	Burkholderia oklahomensis	3	1	12	0	0	3	2	0	0	3	3	3	0	1	3	0	1	1	2	0
Bacteria	Proteobacteria	Betaproteobacteria	Burkholderiales	Burkholderiaceae	Burkholderia	Burkholderia pseudomallei	1	5	13	2	3	7	6	5	2	5	2	1	3	2	8	1	3	6	5	6
Bacteria	Proteobacteria	Betaproteobacteria	Burkholderiales	Burkholderiaceae	Burkholderia	Burkholderia sp. 383	0	0	0	0	0	0	0	0	0	0	0	0	0	0	0	1	0	0	0	0
Bacteria	Proteobacteria	Betaproteobacteria	Burkholderiales	Burkholderiaceae	Burkholderia	Burkholderia vietnamiensis	0	0	0	0	0	0	0	0	0	0	0	0	0	1	0	0	0	0	0	0
Bacteria	Firmicutes	Clostridia	Thermoanaerobacterales	Thermoanaerobacteraceae	Caldanaerobacter	Caldanaerobacter subterraneus	0	0	0	0	0	0	0	0	0	0	0	0	0	1	0	0	0	0	0	0
Bacteria	Firmicutes	Clostridia	Thermoanaerobacterales	Thermoanaerobacterales Family III. Incertae Sedis	Caldicellulosiruptor	Caldicellulosiruptor hydrothermalis	1	0	0	0	0	0	1	1	0	0	0	0	2	0	0	0	1	0	0	0
Bacteria	Proteobacteria	Epsilonproteobacteria	Campylobacterales	Campylobacteraceae	Campylobacter	Campylobacter hominis	0	1	0	0	0	0	0	0	0	0	0	0	0	0	0	0	0	0	0	0
Bacteria	Proteobacteria	Epsilonproteobacteria	Campylobacterales	unclassified (derived from Campylobacterales)	unclassified (derived from Campylobacterales)	Campylobacterales bacterium GD 1	0	1	0	1	0	0	0	0	0	0	0	0	0	0	0	0	0	0	0	0
Bacteria	Proteobacteria	Betaproteobacteria	unclassified (derived from Betaproteobacteria)	unclassified (derived from Betaproteobacteria)	Candidatus Accumulibacter	Candidatus Accumulibacter phosphatis	0	0	0	0	0	0	0	0	0	0	0	0	1	0	0	0	0	0	0	0
Bacteria	unclassified (derived from Bacteria)	unclassified (derived from Bacteria)	unclassified (derived from Bacteria)	unclassified (derived from Bacteria)	Candidatus Cloacamonas	Candidatus Cloacamonas acidaminovorans	0	0	0	0	0	0	0	0	0	1	0	0	0	0	0	0	0	0	0	0
Bacteria	Acidobacteria	unclassified (derived from Acidobacteria)	unclassified (derived from Acidobacteria)	unclassified (derived from Acidobacteria)	Candidatus Koribacter	Candidatus Koribacter versatilis	0	0	0	0	0	0	0	0	0	0	0	0	0	0	0	0	1	0	0	1
Bacteria	Nitrospirae	Nitrospira (class)	Nitrospirales	Nitrospiraceae	Nitrospira	Candidatus Nitrospira defluvii	0	1	0	0	0	0	0	0	0	0	0	0	0	0	0	0	0	0	0	0
Bacteria	Proteobacteria	Alphaproteobacteria	Rickettsiales	unclassified (derived from Rickettsiales)	Candidatus Pelagibacter	Candidatus Pelagibacter ubique	1	1	3	0	0	1	0	0	2	0	2	1	5	4	0	2	1	2	1	0
Bacteria	Chlamydiae	Chlamydiae (class)	Chlamydiales	Parachlamydiaceae	Candidatus Protochlamydia	Candidatus Protochlamydia amoebophila	1	0	0	1	0	1	0	0	1	0	1	1	0	0	0	1	3	0	0	0
Bacteria	Proteobacteria	Alphaproteobacteria	unclassified (derived from Alphaproteobacteria)	unclassified (derived from Alphaproteobacteria)	Candidatus Puniceispirillum	Candidatus Puniceispirillum marinum	0	0	0	0	0	0	0	0	0	1	0	1	0	0	0	0	0	0	0	1
Bacteria	Acidobacteria	Solibacteres	Solibacterales	Solibacteraceae	Candidatus Solibacter	Candidatus Solibacter usitatus	0	0	0	0	2	0	0	0	1	0	0	0	0	0	0	0	0	0	0	0
Bacteria	Bacteroidetes	Flavobacteria	Flavobacteriales	unclassified (derived from Flavobacteriales)	Candidatus Sulcia	Candidatus Sulcia muelleri	0	0	0	0	0	1	1	0	0	0	0	0	1	0	0	0	0	2	1	1
Bacteria	Bacteroidetes	Flavobacteria	Flavobacteriales	Flavobacteriaceae	Capnocytophaga	Capnocytophaga ochracea	3	0	0	0	0	0	0	0	0	0	0	0	1	0	0	0	0	1	0	0
Bacteria	Proteobacteria	Gammaproteobacteria	Cardiobacteriales	Cardiobacteriaceae	Cardiobacterium	Cardiobacterium hominis	0	0	0	0	0	0	1	0	0	0	1	0	0	0	0	2	0	0	0	0
Bacteria	Proteobacteria	Alphaproteobacteria	Caulobacterales	Caulobacteraceae	Caulobacter	Caulobacter segnis	0	0	0	0	0	0	0	0	0	0	0	0	0	0	0	0	0	0	1	0
Bacteria	Actinobacteria	Actinobacteria (class)	Actinomycetales	Cellulomonadaceae	Cellulomonas	Cellulomonas flavigena	0	0	0	0	0	0	0	0	0	0	1	0	0	0	0	0	1	1	0	0
Bacteria	Proteobacteria	Alphaproteobacteria	Rhizobiales	Phyllobacteriaceae	Chelativorans	Chelativorans sp. BNC1	0	1	0	0	0	0	0	0	0	0	0	0	0	1	0	0	1	0	0	0
Bacteria	Bacteroidetes	Sphingobacteria	Sphingobacteriales	unclassified (derived from Sphingobacteriales)	Chitinophaga	Chitinophaga pinensis	1	0	1	0	0	0	0	0	0	1	0	0	0	1	0	0	0	0	1	0
Bacteria	Chlorobi	Chlorobia	Chlorobiales	Chlorobiaceae	Chlorobium	Chlorobium phaeobacteroides	120	164	420	149	101	197	134	189	108	179	118	104	130	157	174	161	241	219	204	151
Bacteria	Chloroflexi	Chloroflexi (class)	Chloroflexales	Chloroflexaceae	Chloroflexus	Chloroflexus aurantiacus	0	0	0	1	0	0	0	0	0	0	0	0	0	0	0	0	0	0	0	0
Bacteria	Proteobacteria	Betaproteobacteria	Neisseriales	Neisseriaceae	Chromobacterium	Chromobacterium violaceum	0	0	0	0	0	0	0	0	0	0	0	1	0	0	0	0	0	0	0	0
Bacteria	Bacteroidetes	Flavobacteria	Flavobacteriales	Flavobacteriaceae	Chryseobacterium	Chryseobacterium gleum	0	0	1	2	0	0	0	0	0	0	0	0	0	0	0	0	0	0	0	0
Bacteria	Verrucomicrobia	Spartobacteria	unclassified (derived from Spartobacteria)	unclassified (derived from Spartobacteria)	Chthoniobacter	Chthoniobacter flavus	0	0	0	1	1	0	0	0	0	0	0	0	0	0	0	0	0	0	0	0
Bacteria	Proteobacteria	Gammaproteobacteria	Enterobacteriales	Enterobacteriaceae	Citrobacter	Citrobacter koseri	0	0	0	0	0	0	0	0	0	0	0	0	0	0	0	0	0	4	0	0
Bacteria	Proteobacteria	Gammaproteobacteria	Enterobacteriales	Enterobacteriaceae	Citrobacter	Citrobacter rodentium	1	1	0	0	0	0	0	0	0	0	1	0	0	0	0	0	0	2	1	0
Bacteria	Proteobacteria	Gammaproteobacteria	Enterobacteriales	Enterobacteriaceae	Citrobacter	Citrobacter sp. 30_2	0	1	0	0	0	0	0	0	0	0	0	0	0	0	0	0	0	0	0	0
Bacteria	Proteobacteria	Gammaproteobacteria	Enterobacteriales	Enterobacteriaceae	Citrobacter	Citrobacter youngae	0	0	0	0	0	0	0	2	0	0	0	0	0	0	0	0	0	2	0	0
Bacteria	Firmicutes	Clostridia	Clostridiales	unclassified (derived from Clostridiales)	unclassified (derived from Clostridiales)	Clostridiales bacterium 1_7_47FAA	0	0	0	0	0	0	0	0	0	1	0	0	0	0	0	1	0	0	1	0
Bacteria	Firmicutes	Clostridia	Clostridiales	unclassified (derived from Clostridiales)	unclassified (derived from Clostridiales)	Clostridiales genomosp. BVAB3	0	0	0	1	0	0	0	0	0	0	0	0	0	0	0	0	0	0	0	0
Bacteria	Firmicutes	Clostridia	Clostridiales	Clostridiaceae	Clostridium	Clostridium asparagiforme	0	2	1	0	0	0	0	0	0	0	2	1	2	1	0	3	2	1	2	0
Bacteria	Firmicutes	Clostridia	Clostridiales	Clostridiaceae	Clostridium	Clostridium bartlettii	0	0	0	0	0	0	0	0	0	0	0	0	0	0	0	1	0	0	0	0
Bacteria	Firmicutes	Clostridia	Clostridiales	Clostridiaceae	Clostridium	Clostridium bolteae	0	0	0	0	2	1	0	1	0	1	0	0	0	0	0	0	0	0	0	0
Bacteria	Firmicutes	Clostridia	Clostridiales	Clostridiaceae	Clostridium	Clostridium botulinum	0	0	0	0	0	0	0	0	0	0	1	0	0	0	0	0	0	0	0	0
Bacteria	Firmicutes	Clostridia	Clostridiales	Clostridiaceae	Clostridium	Clostridium carboxidivorans	0	0	0	0	0	0	0	1	0	2	0	0	0	0	0	0	1	0	0	1
Bacteria	Firmicutes	Clostridia	Clostridiales	Clostridiaceae	Clostridium	Clostridium cellulolyticum	0	0	0	0	0	0	0	0	0	0	0	0	0	0	0	0	0	1	0	0
Bacteria	Firmicutes	Clostridia	Clostridiales	Clostridiaceae	Clostridium	Clostridium cellulovorans	0	0	0	0	0	0	0	0	0	0	0	0	0	0	0	0	0	0	1	0
Bacteria	Firmicutes	Clostridia	Clostridiales	Clostridiaceae	Clostridium	Clostridium difficile	0	0	0	0	0	0	0	0	0	0	0	0	0	0	0	1	0	0	0	0
Bacteria	Firmicutes	Clostridia	Clostridiales	Clostridiaceae	Clostridium	Clostridium hathewayi	0	0	0	0	0	0	0	1	0	0	0	0	0	0	0	0	0	0	0	0
Bacteria	Firmicutes	Clostridia	Clostridiales	Clostridiaceae	Clostridium	Clostridium hiranonis	0	0	1	0	0	0	0	0	0	1	0	0	1	0	0	1	0	0	0	0
Bacteria	Firmicutes	Clostridia	Clostridiales	Clostridiaceae	Clostridium	Clostridium kluyveri	0	2	2	3	0	2	0	1	0	0	3	2	2	2	0	0	4	2	0	2
Bacteria	Firmicutes	Clostridia	Clostridiales	Lachnospiraceae	Cellulosilyticum	Clostridium lentocellum	0	0	0	0	0	0	0	0	1	0	0	0	0	0	0	0	0	0	0	0
Bacteria	Firmicutes	Clostridia	Clostridiales	Clostridiaceae	Clostridium	Clostridium leptum	0	0	0	0	0	1	0	0	0	0	0	0	0	0	0	0	0	0	0	0
Bacteria	Firmicutes	Clostridia	Clostridiales	Clostridiaceae	Clostridium	Clostridium nexile	0	0	0	0	0	0	0	0	0	0	0	0	0	0	0	0	0	1	0	0
Bacteria	Firmicutes	Clostridia	Clostridiales	Clostridiaceae	Clostridium	Clostridium papyrosolvens	0	0	0	0	0	0	0	0	0	0	1	0	0	0	0	0	0	0	0	0
Bacteria	Firmicutes	Clostridia	Clostridiales	Clostridiaceae	Clostridium	Clostridium perfringens	0	0	0	0	0	0	0	0	0	1	0	0	0	0	1	0	0	12	0	0
Bacteria	Firmicutes	Clostridia	Clostridiales	Clostridiaceae	Clostridium	Clostridium phytofermentans	0	0	0	0	0	0	0	0	0	0	0	0	0	2	0	0	0	1	0	0
Bacteria	Firmicutes	Clostridia	Clostridiales	Lachnospiraceae	Butyrivibrio	Clostridium proteoclasticum	0	0	1	0	1	0	3	0	0	0	0	1	0	1	1	0	0	0	0	0
Bacteria	Firmicutes	Clostridia	Clostridiales	Clostridiaceae	Clostridium	Clostridium sp. M62/1	0	0	0	0	0	0	0	1	0	0	0	0	0	0	0	0	0	0	0	0
Bacteria	Firmicutes	Clostridia	Clostridiales	Clostridiaceae	Clostridium	Clostridium sticklandii	1	0	0	0	0	0	0	0	0	0	0	0	0	0	0	0	0	0	0	0
Bacteria	Firmicutes	Clostridia	Clostridiales	Clostridiaceae	Clostridium	Clostridium thermocellum	0	0	0	0	0	0	0	0	0	0	0	0	0	1	0	0	0	0	0	0
Bacteria	Proteobacteria	Betaproteobacteria	Burkholderiales	Comamonadaceae	Comamonas	Comamonas testosteroni	0	0	0	0	0	0	0	0	0	0	0	0	0	0	0	0	1	0	0	0
Bacteria	Actinobacteria	Actinobacteria (class)	Solirubrobacterales	Conexibacteraceae	Conexibacter	Conexibacter woesei	1	0	0	0	0	0	0	0	0	0	0	0	0	0	0	0	0	0	0	0
Bacteria	Firmicutes	Erysipelotrichi	Erysipelotrichales	Erysipelotrichaceae	Coprobacillus	Coprobacillus sp. D7	44	27	60	21	25	32	33	32	30	23	23	25	44	19	24	19	42	35	22	34
Bacteria	Firmicutes	Clostridia	Thermoanaerobacterales	Thermodesulfobiaceae	Coprothermobacter	Coprothermobacter proteolyticus	1	0	0	0	0	0	0	0	0	0	0	1	0	0	0	0	0	0	0	0
Bacteria	Actinobacteria	Actinobacteria (class)	Actinomycetales	Corynebacteriaceae	Corynebacterium	Corynebacterium accolens	0	0	0	0	0	0	0	0	0	0	0	0	0	2	0	0	0	0	0	0
Bacteria	Actinobacteria	Actinobacteria (class)	Actinomycetales	Corynebacteriaceae	Corynebacterium	Corynebacterium aurimucosum	0	0	1	0	0	0	0	0	0	0	0	0	0	1	0	0	0	0	0	0
Bacteria	Actinobacteria	Actinobacteria (class)	Actinomycetales	Corynebacteriaceae	Corynebacterium	Corynebacterium efficiens	0	0	0	0	0	0	0	0	0	0	0	0	0	1	0	0	0	0	0	0
Bacteria	Actinobacteria	Actinobacteria (class)	Actinomycetales	Corynebacteriaceae	Corynebacterium	Corynebacterium glutamicum	0	0	0	0	0	0	0	0	0	0	0	0	0	3	0	0	0	0	0	0
Bacteria	Actinobacteria	Actinobacteria (class)	Actinomycetales	Corynebacteriaceae	Corynebacterium	Corynebacterium jeikeium	0	0	0	0	0	0	0	0	0	0	1	0	0	0	0	0	0	0	0	0
Bacteria	Actinobacteria	Actinobacteria (class)	Actinomycetales	Corynebacteriaceae	Corynebacterium	Corynebacterium kroppenstedtii	0	0	0	0	0	0	0	0	0	0	0	0	0	0	0	0	1	0	0	0
Bacteria	Actinobacteria	Actinobacteria (class)	Actinomycetales	Corynebacteriaceae	Corynebacterium	Corynebacterium pseudogenitalium	0	2	0	0	0	0	0	0	0	0	0	0	0	0	0	0	0	1	0	0
Bacteria	Actinobacteria	Actinobacteria (class)	Actinomycetales	Corynebacteriaceae	Corynebacterium	Corynebacterium pseudotuberculosis	0	0	0	0	0	0	0	0	0	0	1	0	0	0	0	0	0	0	0	0
Bacteria	Actinobacteria	Actinobacteria (class)	Actinomycetales	Corynebacteriaceae	Corynebacterium	Corynebacterium resistens	0	0	0	0	0	0	0	0	0	0	1	0	0	0	0	0	0	0	0	0
Bacteria	Actinobacteria	Actinobacteria (class)	Actinomycetales	Corynebacteriaceae	Corynebacterium	Corynebacterium striatum	0	0	0	0	0	0	0	0	0	0	0	0	1	0	0	0	0	1	0	0
Bacteria	Actinobacteria	Actinobacteria (class)	Actinomycetales	Corynebacteriaceae	Corynebacterium	Corynebacterium tuberculostearicum	0	0	1	0	0	1	0	0	0	0	0	0	0	0	0	1	1	0	0	0
Bacteria	Actinobacteria	Actinobacteria (class)	Actinomycetales	Corynebacteriaceae	Corynebacterium	Corynebacterium urealyticum	0	0	0	0	0	0	0	0	0	0	1	0	0	0	0	0	0	0	0	0
Bacteria	Proteobacteria	Gammaproteobacteria	Legionellales	Coxiellaceae	Coxiella	Coxiella burnetii	0	0	0	0	0	0	0	0	0	0	0	0	0	0	0	1	0	0	0	0
Bacteria	Proteobacteria	Gammaproteobacteria	Enterobacteriales	Enterobacteriaceae	Cronobacter	Cronobacter turicensis	0	0	0	0	1	0	0	0	0	0	0	0	0	0	1	0	0	0	0	0
Bacteria	Proteobacteria	Betaproteobacteria	Burkholderiales	Burkholderiaceae	Cupriavidus	Cupriavidus metallidurans	0	0	0	0	0	0	0	0	0	0	0	0	1	0	1	0	0	0	1	0
Bacteria	Proteobacteria	Betaproteobacteria	Burkholderiales	Burkholderiaceae	Cupriavidus	Cupriavidus necator	0	0	0	0	0	0	0	0	0	0	0	0	1	0	0	0	0	0	0	0
Bacteria	Cyanobacteria	unclassified (derived from Cyanobacteria)	Chroococcales	unclassified (derived from Chroococcales)	Cyanobium	Cyanobium sp. PCC 7001	0	0	7	0	4	0	0	5	2	4	1	0	4	2	0	0	6	3	0	0
Bacteria	Cyanobacteria	unclassified (derived from Cyanobacteria)	Chroococcales	unclassified (derived from Chroococcales)	Cyanothece	Cyanothece sp. CCY0110	66	93	123	58	70	72	68	66	68	88	85	39	155	61	77	68	95	100	83	76
Bacteria	Cyanobacteria	unclassified (derived from Cyanobacteria)	Chroococcales	unclassified (derived from Chroococcales)	Cyanothece	Cyanothece sp. PCC 7424	0	2	4	0	0	2	0	0	0	0	0	1	2	0	1	2	3	1	0	0
Bacteria	Cyanobacteria	unclassified (derived from Cyanobacteria)	Chroococcales	unclassified (derived from Chroococcales)	Cyanothece	Cyanothece sp. PCC 7822	0	0	2	0	0	0	0	0	0	0	0	0	0	0	0	0	0	0	0	1
Bacteria	Cyanobacteria	unclassified (derived from Cyanobacteria)	Chroococcales	unclassified (derived from Chroococcales)	Cyanothece	Cyanothece sp. PCC 8801	3	3	7	4	2	3	1	0	3	4	1	2	3	0	3	0	4	1	0	4
Bacteria	Bacteroidetes	Cytophagia	Cytophagales	Cytophagaceae	Cytophaga	Cytophaga hutchinsonii	0	0	1	0	0	0	0	0	0	0	0	0	0	1	0	0	0	0	0	0
Bacteria	Proteobacteria	Betaproteobacteria	Rhodocyclales	Rhodocyclaceae	Dechloromonas	Dechloromonas aromatica	0	0	1	0	0	0	0	0	0	0	0	0	0	0	0	0	0	0	0	0
Bacteria	Deinococcus-Thermus	Deinococci	Deinococcales	Deinococcaceae	Deinococcus	Deinococcus geothermalis	0	0	0	0	0	0	0	0	0	0	0	0	0	0	0	1	0	0	0	0
Bacteria	Deinococcus-Thermus	Deinococci	Deinococcales	Deinococcaceae	Deinococcus	Deinococcus radiodurans	0	0	0	0	0	0	0	0	0	1	0	0	0	0	0	1	0	0	0	0
Bacteria	Proteobacteria	Betaproteobacteria	Burkholderiales	Comamonadaceae	Delftia	Delftia acidovorans	0	0	0	1	0	1	0	0	0	0	0	0	0	0	0	0	0	0	0	0
Bacteria	Deferribacteres	Deferribacteres (class)	Deferribacterales	Deferribacteraceae	Denitrovibrio	Denitrovibrio acetiphilus	0	0	0	0	0	0	0	0	0	1	0	0	0	0	0	0	0	0	0	0
Bacteria	Proteobacteria	Deltaproteobacteria	Desulfobacterales	Desulfobacteraceae	Desulfatibacillum	Desulfatibacillum alkenivorans	0	0	1	0	0	0	0	0	0	0	0	1	0	0	0	0	0	0	0	0
Bacteria	Proteobacteria	Deltaproteobacteria	Desulfovibrionales	Desulfomicrobiaceae	Desulfomicrobium	Desulfomicrobium baculatum	1	1	1	1	0	1	0	1	1	1	2	2	1	0	1	0	0	1	1	0
Bacteria	Proteobacteria	Deltaproteobacteria	Desulfobacterales	Desulfobulbaceae	Desulfotalea	Desulfotalea psychrophila	0	0	0	0	0	0	0	0	0	0	0	0	1	0	0	0	0	0	0	0
Bacteria	Firmicutes	Clostridia	Clostridiales	Peptococcaceae	Desulfotomaculum	Desulfotomaculum reducens	0	0	0	0	0	0	0	0	0	0	0	0	0	1	0	0	0	1	0	0
Bacteria	Proteobacteria	Deltaproteobacteria	Desulfovibrionales	Desulfovibrionaceae	Desulfovibrio	Desulfovibrio magneticus	0	0	0	0	0	0	1	0	0	0	0	0	0	0	0	0	0	0	0	0
Bacteria	Proteobacteria	Deltaproteobacteria	Desulfovibrionales	Desulfovibrionaceae	Desulfovibrio	Desulfovibrio salexigens	0	0	1	0	0	0	0	0	0	0	0	0	0	0	0	0	1	0	0	0
Bacteria	Proteobacteria	Deltaproteobacteria	Desulfovibrionales	Desulfovibrionaceae	Desulfovibrio	Desulfovibrio vulgaris	0	0	0	0	0	0	0	0	0	0	0	0	1	0	0	0	0	0	0	0
Bacteria	Firmicutes	Negativicutes	Selenomonadales	Veillonellaceae	Dialister	Dialister invisus	9	15	39	6	4	17	5	3	2	9	11	2	6	0	12	14	11	3	10	8
Bacteria	Proteobacteria	Gammaproteobacteria	Cardiobacteriales	Cardiobacteriaceae	Dichelobacter	Dichelobacter nodosus	0	0	0	0	0	0	0	0	0	0	0	0	0	0	0	0	0	1	0	0
Bacteria	Proteobacteria	Gammaproteobacteria	Enterobacteriales	Enterobacteriaceae	Dickeya	Dickeya dadantii	0	0	0	0	0	0	0	0	0	0	0	0	0	0	0	0	0	1	0	0
Bacteria	Proteobacteria	Gammaproteobacteria	Enterobacteriales	Enterobacteriaceae	Dickeya	Dickeya zeae	0	0	0	0	0	0	0	0	0	0	0	0	0	0	0	0	0	0	1	0
Bacteria	Proteobacteria	Alphaproteobacteria	Rhodobacterales	Rhodobacteraceae	Dinoroseobacter	Dinoroseobacter shibae	12	9	25	13	8	18	6	10	8	8	5	14	10	9	8	5	20	7	7	6
Bacteria	Bacteroidetes	Flavobacteria	Flavobacteriales	Flavobacteriaceae	Dokdonia	Dokdonia donghaensis	20	7	32	23	8	18	13	9	7	14	12	8	9	11	8	10	17	5	7	10
Bacteria	Firmicutes	Clostridia	Clostridiales	Lachnospiraceae	Dorea	Dorea formicigenerans	0	0	0	0	0	0	0	0	0	0	0	0	0	1	1	0	0	0	0	0
Bacteria	Bacteroidetes	Cytophagia	Cytophagales	Cytophagaceae	Dyadobacter	Dyadobacter fermentans	0	0	0	0	0	0	0	1	0	1	0	0	0	0	0	1	0	1	0	0
Bacteria	Proteobacteria	Gammaproteobacteria	Enterobacteriales	Enterobacteriaceae	Edwardsiella	Edwardsiella tarda	0	0	0	0	0	0	0	0	0	0	0	0	0	0	0	0	0	1	0	0
Bacteria	Proteobacteria	Gammaproteobacteria	unclassified (derived from Gammaproteobacteria)	unclassified (derived from Gammaproteobacteria)	Endoriftia	Endoriftia persephone	14	22	22	17	14	22	10	12	18	19	17	4	36	6	17	18	23	12	29	23
Bacteria	Proteobacteria	Gammaproteobacteria	Pseudomonadales	Moraxellaceae	Enhydrobacter	Enhydrobacter aerosaccus	0	2	0	0	0	0	0	0	0	0	2	0	0	0	0	0	0	0	0	2
Bacteria	Proteobacteria	Gammaproteobacteria	Enterobacteriales	Enterobacteriaceae	Enterobacter	Enterobacter cancerogenus	0	0	0	0	0	0	0	0	0	1	0	0	0	0	0	0	0	0	0	0
Bacteria	Proteobacteria	Gammaproteobacteria	Enterobacteriales	Enterobacteriaceae	Enterobacter	Enterobacter cloacae	0	0	0	0	0	0	0	0	0	1	0	0	0	0	0	0	1	1	0	0
Bacteria	Proteobacteria	Gammaproteobacteria	Enterobacteriales	Enterobacteriaceae	Enterobacter	Enterobacter sp. 638	0	0	0	0	0	0	0	0	0	0	0	0	0	0	0	0	1	2	1	0
Bacteria	Firmicutes	Bacilli	Lactobacillales	Enterococcaceae	Enterococcus	Enterococcus casseliflavus	0	1	1	1	1	0	1	0	1	2	0	1	0	2	1	1	1	4	0	3
Bacteria	Firmicutes	Bacilli	Lactobacillales	Enterococcaceae	Enterococcus	Enterococcus faecalis	0	0	0	0	0	0	0	0	0	0	0	0	0	0	0	0	0	3	0	0
Bacteria	Firmicutes	Bacilli	Lactobacillales	Enterococcaceae	Enterococcus	Enterococcus faecium	0	0	0	0	0	0	0	0	0	0	0	0	0	0	0	0	0	0	1	0
Bacteria	Firmicutes	Clostridia	Clostridiales	unclassified (derived from Clostridiales)	Epulopiscium	Epulopiscium sp. 'N.t. morphotype B'	0	1	0	0	0	0	0	0	0	0	0	0	0	0	0	0	0	1	0	0
Bacteria	Proteobacteria	Gammaproteobacteria	Enterobacteriales	Enterobacteriaceae	Erwinia	Erwinia amylovora	0	0	1	0	0	0	0	0	0	0	0	0	0	0	1	0	0	0	0	0
Bacteria	Proteobacteria	Gammaproteobacteria	Enterobacteriales	Enterobacteriaceae	Erwinia	Erwinia tasmaniensis	0	0	0	0	0	0	0	0	0	0	0	0	0	0	0	0	0	1	0	0
Bacteria	Proteobacteria	Gammaproteobacteria	Enterobacteriales	Enterobacteriaceae	Escherichia	Escherichia albertii	0	0	0	0	0	0	0	0	0	0	0	0	0	0	0	0	0	2	0	0
Bacteria	Proteobacteria	Gammaproteobacteria	Enterobacteriales	Enterobacteriaceae	Escherichia	Escherichia coli	20	27	45	23	60	25	21	14	10	25	22	5	18	17	10	24	13	400	26	19
Bacteria	Proteobacteria	Gammaproteobacteria	Enterobacteriales	Enterobacteriaceae	Escherichia	Escherichia fergusonii	0	0	0	0	0	0	0	0	0	1	0	0	0	0	0	0	0	3	0	0
Bacteria	Proteobacteria	Gammaproteobacteria	Enterobacteriales	Enterobacteriaceae	Escherichia	Escherichia sp. 1_1_43	0	0	0	0	1	0	0	0	0	0	0	0	0	0	0	0	0	4	0	0
Bacteria	Proteobacteria	Gammaproteobacteria	Enterobacteriales	Enterobacteriaceae	Escherichia	Escherichia sp. 3_2_53FAA	0	2	1	0	1	1	0	0	0	0	0	1	0	0	1	1	0	11	2	0
Bacteria	Proteobacteria	Gammaproteobacteria	Enterobacteriales	Enterobacteriaceae	Escherichia	Escherichia sp. 4_1_40B	0	0	0	0	0	0	0	0	0	0	0	0	0	0	0	0	0	2	0	0
Bacteria	Firmicutes	Clostridia	Clostridiales	Eubacteriaceae	Eubacterium	Eubacterium limosum	0	0	2	0	1	1	0	0	0	0	1	0	1	0	0	0	1	0	0	1
Bacteria	Firmicutes	Clostridia	Clostridiales	Eubacteriaceae	Eubacterium	Eubacterium rectale	0	0	0	0	0	0	0	0	0	0	0	0	1	0	0	0	1	0	0	0
Bacteria	Firmicutes	Clostridia	Clostridiales	Eubacteriaceae	Eubacterium	Eubacterium siraeum	0	1	0	0	0	0	0	0	0	0	0	0	0	0	0	0	0	2	0	0
Bacteria	Firmicutes	Bacilli	Bacillales	unclassified (derived from Bacillales)	Exiguobacterium	Exiguobacterium sp. AT1b	0	0	0	0	0	0	0	0	0	0	0	0	0	0	0	2	0	0	0	0
Bacteria	Firmicutes	Clostridia	Clostridiales	Ruminococcaceae	Faecalibacterium	Faecalibacterium prausnitzii	0	0	0	0	0	0	0	0	0	0	0	0	0	1	0	0	0	0	0	0
Bacteria	Proteobacteria	Gammaproteobacteria	Alteromonadales	Ferrimonadaceae	Ferrimonas	Ferrimonas balearica	0	0	0	0	0	0	0	0	0	0	0	0	0	0	1	0	0	0	0	0
Bacteria	Fibrobacteres	Fibrobacteres (class)	Fibrobacterales	Fibrobacteraceae	Fibrobacter	Fibrobacter succinogenes	0	0	0	0	0	0	0	0	0	0	0	0	0	0	0	0	1	0	0	0
Bacteria	Bacteroidetes	Flavobacteria	Flavobacteriales	unclassified (derived from Flavobacteriales)	unclassified (derived from Flavobacteriales)	Flavobacteria bacterium BAL38	0	0	0	0	0	0	0	0	1	0	0	0	0	0	0	0	0	0	0	0
Bacteria	Bacteroidetes	Flavobacteria	Flavobacteriales	Flavobacteriaceae	unclassified (derived from Flavobacteriaceae)	Flavobacteriaceae bacterium 3519-10	0	0	0	2	0	0	0	0	0	1	0	0	0	0	0	0	0	0	0	0
Bacteria	Bacteroidetes	Flavobacteria	Flavobacteriales	Flavobacteriaceae	Flavobacterium	Flavobacterium johnsoniae	0	0	1	0	0	1	0	2	0	0	0	0	0	0	0	1	0	0	1	0
Bacteria	Bacteroidetes	Flavobacteria	Flavobacteriales	Flavobacteriaceae	Flavobacterium	Flavobacterium psychrophilum	0	0	1	0	0	0	0	0	1	0	0	0	0	0	0	0	0	0	0	0
Bacteria	Proteobacteria	Gammaproteobacteria	Thiotrichales	Francisellaceae	Francisella	Francisella philomiragia	0	0	0	0	0	1	0	0	0	0	0	0	0	0	0	0	0	0	0	0
Bacteria	Actinobacteria	Actinobacteria (class)	Actinomycetales	Frankiaceae	Frankia	Frankia alni	1	1	0	1	0	0	0	0	0	0	0	1	0	0	0	0	0	0	0	1
Bacteria	Actinobacteria	Actinobacteria (class)	Actinomycetales	Frankiaceae	Frankia	Frankia sp. EAN1pec	0	1	0	0	0	0	0	0	0	0	0	0	0	0	0	0	0	0	0	0
Bacteria	Actinobacteria	Actinobacteria (class)	Actinomycetales	Frankiaceae	Frankia	Frankia sp. EUN1f	0	1	1	0	0	0	0	0	0	0	1	0	0	0	2	0	1	0	0	0
Bacteria	Actinobacteria	Actinobacteria (class)	Actinomycetales	Frankiaceae	Frankia	Frankia sp. EuI1c	0	1	0	0	0	0	0	0	0	0	0	0	0	0	0	0	0	0	0	0
Bacteria	Actinobacteria	Actinobacteria (class)	Actinomycetales	Frankiaceae	Frankia	Frankia symbiont of Datisca glomerata	0	0	0	0	0	0	0	0	1	1	0	0	0	0	0	0	0	0	0	0
Bacteria	Fusobacteria	Fusobacteria (class)	Fusobacteriales	Fusobacteriaceae	Fusobacterium	Fusobacterium nucleatum	0	3	0	0	0	0	0	0	0	0	0	0	0	0	0	0	0	0	1	0
Bacteria	Fusobacteria	Fusobacteria (class)	Fusobacteriales	Fusobacteriaceae	Fusobacterium	Fusobacterium ulcerans	4	9	7	4	7	2	5	6	3	1	7	4	13	7	7	7	11	5	10	9
Bacteria	Actinobacteria	Actinobacteria (class)	Bifidobacteriales	Bifidobacteriaceae	Gardnerella	Gardnerella vaginalis	0	0	0	0	0	0	0	0	0	0	0	0	0	0	1	0	0	0	0	0
Bacteria	Planctomycetes	Planctomycetacia	Planctomycetales	Planctomycetaceae	Gemmata	Gemmata obscuriglobus	4	3	6	4	2	0	2	7	1	4	4	3	3	4	7	5	5	3	5	2
Bacteria	Gemmatimonadetes	Gemmatimonadetes (class)	Gemmatimonadales	Gemmatimonadaceae	Gemmatimonas	Gemmatimonas aurantiaca	0	0	0	0	1	0	0	2	0	0	0	0	0	1	0	0	0	1	0	0
Bacteria	Firmicutes	Bacilli	Bacillales	Bacillaceae	Geobacillus	Geobacillus kaustophilus	0	0	0	0	0	0	0	0	0	0	0	0	0	0	0	0	0	2	0	0
Bacteria	Firmicutes	Bacilli	Bacillales	Bacillaceae	Geobacillus	Geobacillus sp. G11MC16	0	0	0	0	0	0	0	0	0	0	0	0	0	0	0	1	0	2	0	0
Bacteria	Firmicutes	Bacilli	Bacillales	Bacillaceae	Geobacillus	Geobacillus sp. WCH70	0	0	0	0	0	0	0	0	0	0	0	0	0	0	0	0	0	3	0	0
Bacteria	Firmicutes	Bacilli	Bacillales	Bacillaceae	Geobacillus	Geobacillus sp. Y4.1MC1	0	0	0	0	0	0	0	1	0	0	0	0	0	0	0	0	0	1	0	0
Bacteria	Proteobacteria	Deltaproteobacteria	Desulfuromonadales	Geobacteraceae	Geobacter	Geobacter sulfurreducens	0	0	0	0	0	0	0	0	1	0	0	0	0	0	0	0	0	0	0	0
Bacteria	Actinobacteria	Actinobacteria (class)	Actinomycetales	Geodermatophilaceae	Geodermatophilus	Geodermatophilus obscurus	0	0	0	0	0	0	0	0	0	1	0	1	0	0	0	0	0	0	0	1
Bacteria	Bacteroidetes	Flavobacteria	Flavobacteriales	Flavobacteriaceae	Gramella	Gramella forsetii	0	0	0	2	0	0	0	0	1	0	0	0	0	0	0	0	0	0	0	0
Bacteria	Proteobacteria	Alphaproteobacteria	Rhodospirillales	Acetobacteraceae	Granulibacter	Granulibacter bethesdensis	0	0	0	0	0	0	0	0	1	0	0	0	0	0	0	0	0	0	0	0
Bacteria	Proteobacteria	Gammaproteobacteria	Vibrionales	Vibrionaceae	unclassified (derived from Vibrionaceae)	Grimontia hollisae	0	0	0	0	0	0	0	0	0	0	0	0	0	0	0	0	0	1	0	0
Bacteria	Proteobacteria	Gammaproteobacteria	Pasteurellales	Pasteurellaceae	Haemophilus	Haemophilus ducreyi	4	5	0	0	0	0	0	0	0	0	0	0	1	0	0	0	0	2	0	0
Bacteria	Proteobacteria	Gammaproteobacteria	Pasteurellales	Pasteurellaceae	Haemophilus	Haemophilus influenzae	8	7	4	6	1	2	1	3	5	12	6	2	2	2	0	1	2	13	10	3
Bacteria	Proteobacteria	Gammaproteobacteria	Pasteurellales	Pasteurellaceae	Haemophilus	Haemophilus parasuis	39	25	0	0	0	0	1	0	2	3	0	0	6	1	2	0	2	42	1	3
Bacteria	Proteobacteria	Gammaproteobacteria	Oceanospirillales	Hahellaceae	Hahella	Hahella chejuensis	15	16	11	12	4	12	15	9	7	25	8	10	8	4	14	13	21	27	17	8
Bacteria	Proteobacteria	Deltaproteobacteria	Myxococcales	Haliangiaceae	Haliangium	Haliangium ochraceum	15	7	11	16	10	16	12	16	8	12	4	6	14	10	10	9	11	15	18	12
Bacteria	Proteobacteria	Gammaproteobacteria	Chromatiales	Halothiobacillaceae	Halothiobacillus	Halothiobacillus neapolitanus	0	1	0	0	0	0	0	0	0	0	0	0	0	0	0	0	0	0	0	0
Bacteria	Proteobacteria	Epsilonproteobacteria	Campylobacterales	Helicobacteraceae	Helicobacter	Helicobacter felis	0	0	0	0	0	0	0	0	0	0	0	0	0	0	0	0	0	1	0	0
Bacteria	Proteobacteria	Epsilonproteobacteria	Campylobacterales	Helicobacteraceae	Helicobacter	Helicobacter pullorum	0	1	1	1	0	0	0	0	1	0	1	0	1	0	1	1	0	0	0	1
Bacteria	Proteobacteria	Epsilonproteobacteria	Campylobacterales	Helicobacteraceae	Helicobacter	Helicobacter pylori	30	35	40	25	27	43	13	30	29	34	36	25	46	28	32	59	53	48	40	35
Bacteria	Firmicutes	Clostridia	Clostridiales	Heliobacteriaceae	Heliobacterium	Heliobacterium modesticaldum	0	0	0	1	0	0	0	0	0	0	0	0	0	0	0	0	0	0	0	0
Bacteria	Chloroflexi	Chloroflexi (class)	Herpetosiphonales	Herpetosiphonaceae	Herpetosiphon	Herpetosiphon aurantiacus	0	0	0	0	0	1	1	0	2	7	1	0	0	1	2	2	1	1	2	0
Bacteria	Proteobacteria	Gammaproteobacteria	Pasteurellales	Pasteurellaceae	Histophilus	Histophilus somni	3	10	5	2	1	2	0	2	2	0	1	0	1	0	2	7	0	12	6	1
Bacteria	Firmicutes	Erysipelotrichi	Erysipelotrichales	Erysipelotrichaceae	Holdemania	Holdemania filiformis	0	0	0	0	0	0	0	0	0	0	0	0	0	1	0	0	0	1	0	0
Bacteria	Fusobacteria	Fusobacteria (class)	Fusobacteriales	Fusobacteriaceae	Ilyobacter	Ilyobacter polytropus	0	0	0	0	0	0	0	0	0	0	0	0	0	0	0	0	1	0	0	0
Bacteria	Proteobacteria	Betaproteobacteria	Burkholderiales	Oxalobacteraceae	Janthinobacterium	Janthinobacterium sp. Marseille	0	0	0	0	0	0	0	0	0	0	0	0	0	0	0	0	0	0	1	0
Bacteria	Actinobacteria	Actinobacteria (class)	Actinomycetales	Jonesiaceae	Jonesia	Jonesia denitrificans	0	0	0	0	0	0	0	0	0	0	0	0	0	0	0	0	1	0	0	0
Bacteria	Synergistetes	Synergistia	Synergistales	Synergistaceae	Jonquetella	Jonquetella anthropi	0	0	0	0	0	0	0	0	0	0	0	0	0	0	0	0	0	0	1	0
Bacteria	Proteobacteria	Alphaproteobacteria	Rhodobacterales	Rhodobacteraceae	Ketogulonicigenium	Ketogulonicigenium vulgare	0	0	1	0	0	0	1	0	0	0	0	0	0	0	0	0	1	1	0	1
Bacteria	Actinobacteria	Actinobacteria (class)	Actinomycetales	Kineosporiaceae	Kineococcus	Kineococcus radiotolerans	1	0	0	0	0	0	0	0	0	1	0	0	1	2	0	0	4	1	0	0
Bacteria	Proteobacteria	Gammaproteobacteria	Enterobacteriales	Enterobacteriaceae	Klebsiella	Klebsiella pneumoniae	1	5	2	1	1	0	0	1	0	1	1	0	1	0	1	0	1	4	1	0
Bacteria	Actinobacteria	Actinobacteria (class)	Actinomycetales	Dermacoccaceae	Kytococcus	Kytococcus sedentarius	0	2	4	2	3	2	2	1	3	2	2	1	4	2	1	0	2	1	5	0
Bacteria	Proteobacteria	Alphaproteobacteria	Rhodobacterales	Rhodobacteraceae	Labrenzia	Labrenzia aggregata	0	0	0	0	0	0	0	0	0	0	0	0	0	0	0	0	1	0	0	0
Bacteria	Proteobacteria	Alphaproteobacteria	Rhodobacterales	Rhodobacteraceae	Labrenzia	Labrenzia alexandrii	1	1	2	1	0	1	0	0	0	1	2	1	1	1	3	0	2	4	0	0
Bacteria	Firmicutes	Bacilli	Lactobacillales	Lactobacillaceae	Lactobacillus	Lactobacillus antri	0	0	4	0	1	0	0	0	0	0	0	0	0	0	0	0	0	0	0	0
Bacteria	Firmicutes	Bacilli	Lactobacillales	Lactobacillaceae	Lactobacillus	Lactobacillus brevis	0	0	1	0	0	0	0	0	0	0	0	0	0	0	0	0	0	0	0	0
Bacteria	Firmicutes	Bacilli	Lactobacillales	Lactobacillaceae	Lactobacillus	Lactobacillus delbrueckii	0	2	0	0	0	0	0	0	0	0	0	0	0	0	0	2	4	0	0	0
Bacteria	Firmicutes	Bacilli	Lactobacillales	Lactobacillaceae	Lactobacillus	Lactobacillus fermentum	0	1	0	0	0	0	0	0	0	0	0	0	0	0	0	0	0	0	0	0
Bacteria	Firmicutes	Bacilli	Lactobacillales	Lactobacillaceae	Lactobacillus	Lactobacillus gasseri	0	0	2	0	0	0	0	0	0	0	0	0	0	0	0	0	2	0	0	0
Bacteria	Firmicutes	Bacilli	Lactobacillales	Lactobacillaceae	Lactobacillus	Lactobacillus johnsonii	0	4	1	0	0	0	0	0	0	0	0	0	0	0	0	0	1	1	0	0
Bacteria	Firmicutes	Bacilli	Lactobacillales	Lactobacillaceae	Lactobacillus	Lactobacillus oris	0	0	2	0	0	0	0	0	0	0	0	0	0	0	0	0	0	0	0	0
Bacteria	Firmicutes	Bacilli	Lactobacillales	Lactobacillaceae	Lactobacillus	Lactobacillus paracasei	0	0	0	0	0	0	0	0	0	0	0	0	0	0	0	0	0	1	0	1
Bacteria	Firmicutes	Bacilli	Lactobacillales	Lactobacillaceae	Lactobacillus	Lactobacillus plantarum	0	0	0	0	0	0	0	1	0	0	0	0	0	0	1	0	0	4	0	0
Bacteria	Firmicutes	Bacilli	Lactobacillales	Lactobacillaceae	Lactobacillus	Lactobacillus reuteri	0	6	1	0	0	0	0	0	0	0	0	0	0	0	0	0	2	1	0	0
Bacteria	Firmicutes	Bacilli	Lactobacillales	Lactobacillaceae	Lactobacillus	Lactobacillus salivarius	0	20	1	0	0	0	0	1	0	0	0	0	1	0	0	2	3	1	0	0
Bacteria	Firmicutes	Bacilli	Lactobacillales	Streptococcaceae	Lactococcus	Lactococcus lactis	0	0	0	0	0	0	0	0	0	0	0	0	0	0	1	0	0	0	0	0
Bacteria	Bacteroidetes	Flavobacteria	Flavobacteriales	Flavobacteriaceae	Leeuwenhoekiella	Leeuwenhoekiella blandensis	0	0	0	0	0	0	0	0	0	0	0	0	0	0	0	0	0	0	1	0
Bacteria	Proteobacteria	Gammaproteobacteria	Legionellales	Legionellaceae	Legionella	Legionella drancourtii	0	0	1	0	0	0	1	0	0	0	0	0	0	0	0	0	0	0	0	0
Bacteria	Spirochaetes	Spirochaetes (class)	Spirochaetales	Leptospiraceae	Leptospira	Leptospira borgpetersenii	0	0	1	0	0	0	0	0	0	0	0	0	0	0	0	0	0	0	0	0
Bacteria	Spirochaetes	Spirochaetes (class)	Spirochaetales	Leptospiraceae	Leptospira	Leptospira interrogans	0	0	0	0	0	0	0	0	0	0	0	0	0	0	1	0	0	0	1	0
Bacteria	Proteobacteria	Betaproteobacteria	Burkholderiales	unclassified (derived from Burkholderiales)	Leptothrix	Leptothrix cholodnii	0	0	0	0	0	0	0	0	0	0	0	0	0	0	0	0	0	0	1	0
Bacteria	Firmicutes	Bacilli	Lactobacillales	Leuconostocaceae	Leuconostoc	Leuconostoc citreum	0	0	0	1	0	0	0	0	0	0	0	0	0	0	0	0	0	0	0	0
Bacteria	Firmicutes	Bacilli	Lactobacillales	Leuconostocaceae	Leuconostoc	Leuconostoc mesenteroides	3	0	0	0	0	0	1	0	0	0	0	0	0	0	0	0	0	0	0	0
Bacteria	Firmicutes	Bacilli	Bacillales	Listeriaceae	Listeria	Listeria grayi	0	2	4	2	0	0	4	0	0	0	1	0	1	1	2	0	2	1	3	1
Bacteria	Firmicutes	Bacilli	Bacillales	Listeriaceae	Listeria	Listeria monocytogenes	0	1	1	0	1	0	1	0	1	2	1	0	0	1	0	0	0	0	2	0
Bacteria	Proteobacteria	Alphaproteobacteria	Rhodobacterales	Rhodobacteraceae	Loktanella	Loktanella vestfoldensis	2	2	1	3	3	0	2	2	1	0	0	1	1	0	3	0	6	0	0	1
Bacteria	Cyanobacteria	unclassified (derived from Cyanobacteria)	Oscillatoriales	unclassified (derived from Oscillatoriales)	Lyngbya	Lyngbya sp. PCC 8106	0	0	1	0	0	0	0	0	0	0	1	0	0	0	0	1	1	0	0	0
Bacteria	Firmicutes	Bacilli	Bacillales	Bacillaceae	Lysinibacillus	Lysinibacillus sphaericus	2	1	1	1	0	3	2	1	0	2	1	1	0	1	0	2	1	1	0	1
Bacteria	Proteobacteria	Alphaproteobacteria	Rhodospirillales	Rhodospirillaceae	Magnetospirillum	Magnetospirillum magnetotacticum	0	0	0	0	0	0	0	1	0	0	0	0	0	0	0	0	0	0	0	0
Bacteria	Proteobacteria	Gammaproteobacteria	Pasteurellales	Pasteurellaceae	Mannheimia	Mannheimia haemolytica	10	1	0	0	0	1	4	1	1	2	0	1	1	0	1	0	0	7	0	1
Bacteria	Proteobacteria	Gammaproteobacteria	Pasteurellales	Pasteurellaceae	Basfia	Mannheimia succiniciproducens	4	2	0	0	0	0	0	0	3	1	0	0	0	0	0	0	0	5	1	0
Bacteria	Proteobacteria	Gammaproteobacteria	Oceanospirillales	Oceanospirillaceae	Marinomonas	Marinomonas sp. MED121	0	1	0	0	0	0	0	0	0	0	0	0	0	0	0	0	0	0	0	0
Bacteria	Proteobacteria	Alphaproteobacteria	Rhodobacterales	Rhodobacteraceae	Maritimibacter	Maritimibacter alkaliphilus	0	0	0	0	0	0	0	0	1	0	0	0	0	0	0	0	0	0	0	0
Bacteria	Bacteroidetes	Cytophagia	Cytophagales	Flammeovirgaceae	Marivirga	Marivirga tractuosa	0	0	0	0	0	0	0	0	0	0	0	0	0	0	0	0	0	0	0	1
Bacteria	Firmicutes	Clostridia	Clostridiales	Lachnospiraceae	unclassified (derived from Lachnospiraceae)	Marvinbryantia formatexigens	0	2	0	0	0	0	0	0	0	0	0	0	0	1	0	1	0	0	0	0
Bacteria	Deinococcus-Thermus	Deinococci	Thermales	Thermaceae	Meiothermus	Meiothermus ruber	0	1	0	0	0	0	0	0	0	0	0	0	0	0	0	0	0	0	0	0
Bacteria	Deinococcus-Thermus	Deinococci	Thermales	Thermaceae	Meiothermus	Meiothermus silvanus	0	0	0	0	0	0	0	0	0	1	0	0	0	0	0	0	0	0	0	0
Bacteria	Proteobacteria	Alphaproteobacteria	Rhizobiales	Phyllobacteriaceae	Mesorhizobium	Mesorhizobium opportunistum	0	0	0	0	0	0	0	1	0	0	0	0	0	0	0	0	0	0	0	0
Bacteria	Verrucomicrobia	unclassified (derived from Verrucomicrobia)	Methylacidiphilales	Methylacidiphilaceae	Methylacidiphilum	Methylacidiphilum infernorum	0	0	0	0	0	0	0	0	0	0	0	0	0	0	0	0	0	0	1	0
Bacteria	Proteobacteria	Betaproteobacteria	Burkholderiales	unclassified (derived from Burkholderiales)	Methylibium	Methylibium petroleiphilum	0	0	0	0	0	0	0	0	0	0	0	0	0	0	0	0	0	0	1	0
Bacteria	Proteobacteria	Alphaproteobacteria	Rhizobiales	Methylobacteriaceae	Methylobacterium	Methylobacterium extorquens	0	0	0	0	0	0	0	0	0	0	0	0	1	0	0	0	0	0	0	0
Bacteria	Proteobacteria	Alphaproteobacteria	Rhizobiales	Methylobacteriaceae	Methylobacterium	Methylobacterium nodulans	0	1	0	0	0	0	0	0	0	0	0	0	0	0	0	0	0	0	0	0
Bacteria	Proteobacteria	Alphaproteobacteria	Rhizobiales	Methylobacteriaceae	Methylobacterium	Methylobacterium radiotolerans	0	1	0	0	0	0	0	0	0	0	0	0	0	0	0	0	0	0	0	0
Bacteria	Proteobacteria	Alphaproteobacteria	Rhizobiales	Beijerinckiaceae	Methylocella	Methylocella silvestris	0	0	0	0	0	0	0	0	0	0	0	0	0	0	0	0	1	0	0	0
Bacteria	Proteobacteria	Betaproteobacteria	Methylophilales	Methylophilaceae	Methylotenera	Methylotenera mobilis	0	0	1	0	0	0	0	0	0	0	0	0	0	0	0	0	0	0	0	0
Bacteria	Cyanobacteria	unclassified (derived from Cyanobacteria)	Oscillatoriales	unclassified (derived from Oscillatoriales)	Microcoleus	Microcoleus chthonoplastes	0	0	0	0	0	0	0	0	0	0	0	0	0	0	0	0	0	2	0	0
Bacteria	Cyanobacteria	unclassified (derived from Cyanobacteria)	Chroococcales	unclassified (derived from Chroococcales)	Microcystis	Microcystis aeruginosa	0	0	1	0	0	0	0	0	0	0	0	0	0	0	0	0	0	0	0	0
Bacteria	Actinobacteria	Actinobacteria (class)	Actinomycetales	Micromonosporaceae	Micromonospora	Micromonospora aurantiaca	0	0	0	0	0	0	0	0	0	0	0	0	1	0	0	0	0	0	0	0
Bacteria	Actinobacteria	Actinobacteria (class)	Actinomycetales	Micromonosporaceae	Micromonospora	Micromonospora sp. L5	0	0	0	0	0	0	0	0	0	1	0	0	0	0	0	0	0	0	0	0
Bacteria	Bacteroidetes	Cytophagia	Cytophagales	Cytophagaceae	Microscilla	Microscilla marina	0	1	0	0	0	0	0	0	0	0	0	0	1	1	1	0	0	0	0	0
Bacteria	Firmicutes	Clostridia	Thermoanaerobacterales	Thermoanaerobacteraceae	Moorella	Moorella thermoacetica	0	0	1	1	1	0	0	1	0	0	0	0	0	0	0	0	0	1	2	0
Bacteria	Proteobacteria	Gammaproteobacteria	Pseudomonadales	Moraxellaceae	Moraxella	Moraxella catarrhalis	1	13	0	0	0	0	0	1	0	0	0	0	0	0	0	0	0	1	0	0
Bacteria	Bacteroidetes	Sphingobacteria	Sphingobacteriales	Sphingobacteriaceae	Mucilaginibacter	Mucilaginibacter paludis	0	0	0	0	0	0	0	0	1	0	0	0	0	0	0	0	0	0	0	0
Bacteria	Actinobacteria	Actinobacteria (class)	Actinomycetales	Mycobacteriaceae	Mycobacterium	Mycobacterium abscessus	0	0	0	1	0	0	0	0	0	0	0	0	0	0	0	0	0	0	0	0
Bacteria	Actinobacteria	Actinobacteria (class)	Actinomycetales	Mycobacteriaceae	Mycobacterium	Mycobacterium gilvum	0	0	0	0	0	0	0	0	0	0	0	2	0	0	0	1	0	0	0	0
Bacteria	Actinobacteria	Actinobacteria (class)	Actinomycetales	Mycobacteriaceae	Mycobacterium	Mycobacterium intracellulare	0	0	0	0	0	0	0	0	1	0	0	0	0	0	0	0	0	0	0	0
Bacteria	Actinobacteria	Actinobacteria (class)	Actinomycetales	Mycobacteriaceae	Mycobacterium	Mycobacterium kansasii	1	0	0	0	0	0	0	0	0	0	0	0	0	0	0	0	0	0	0	0
Bacteria	Actinobacteria	Actinobacteria (class)	Actinomycetales	Mycobacteriaceae	Mycobacterium	Mycobacterium marinum	0	0	0	0	0	0	0	1	0	0	0	1	0	0	0	0	0	0	0	0
Bacteria	Actinobacteria	Actinobacteria (class)	Actinomycetales	Mycobacteriaceae	Mycobacterium	Mycobacterium parascrofulaceum	0	1	0	0	0	0	0	0	0	0	0	0	0	0	0	0	0	0	0	0
Bacteria	Actinobacteria	Actinobacteria (class)	Actinomycetales	Mycobacteriaceae	Mycobacterium	Mycobacterium sp. JLS	0	1	0	1	1	2	0	0	0	1	1	0	0	1	1	0	0	0	3	1
Bacteria	Actinobacteria	Actinobacteria (class)	Actinomycetales	Mycobacteriaceae	Mycobacterium	Mycobacterium sp. MCS	0	0	0	0	0	0	0	0	0	0	1	0	1	0	0	0	0	0	0	0
Bacteria	Actinobacteria	Actinobacteria (class)	Actinomycetales	Mycobacteriaceae	Mycobacterium	Mycobacterium tuberculosis	18	24	24	15	23	28	16	10	7	30	20	16	15	13	30	25	6	34	22	16
Bacteria	Actinobacteria	Actinobacteria (class)	Actinomycetales	Mycobacteriaceae	Mycobacterium	Mycobacterium ulcerans	0	0	0	0	0	0	0	1	0	0	0	0	0	0	0	0	0	0	0	0
Bacteria	Actinobacteria	Actinobacteria (class)	Actinomycetales	Mycobacteriaceae	Mycobacterium	Mycobacterium vanbaalenii	0	0	1	1	0	0	0	0	0	0	0	0	0	0	0	0	0	0	0	0
Bacteria	Tenericutes	Mollicutes	Mycoplasmatales	Mycoplasmataceae	Mycoplasma	Mycoplasma gallisepticum	0	0	3	0	0	0	0	1	0	1	1	0	0	1	2	0	0	0	0	0
Bacteria	Tenericutes	Mollicutes	Mycoplasmatales	Mycoplasmataceae	Mycoplasma	Mycoplasma hyopneumoniae	0	0	1	0	0	0	0	2	0	0	0	2	1	2	0	1	1	2	0	0
Bacteria	Tenericutes	Mollicutes	Mycoplasmatales	Mycoplasmataceae	Mycoplasma	Mycoplasma mobile	0	0	0	0	0	0	0	2	0	2	0	0	0	0	0	0	1	0	0	0
Bacteria	Proteobacteria	Deltaproteobacteria	Myxococcales	Myxococcaceae	Myxococcus	Myxococcus xanthus	0	0	0	1	0	0	0	0	0	0	0	0	0	0	0	0	0	0	0	0
Bacteria	Firmicutes	Clostridia	Natranaerobiales	Natranaerobiaceae	Natranaerobius	Natranaerobius thermophilus	0	0	0	0	0	0	0	0	1	0	0	0	2	0	0	0	0	0	0	0
Bacteria	Proteobacteria	Epsilonproteobacteria	Nautiliales	Nautiliaceae	Nautilia	Nautilia profundicola	0	0	0	0	1	0	0	0	0	0	0	0	0	0	0	0	0	0	0	0
Bacteria	Proteobacteria	Betaproteobacteria	Neisseriales	Neisseriaceae	Neisseria	Neisseria elongata	48	32	157	8	18	13	20	9	21	39	43	13	25	29	40	17	32	56	41	19
Bacteria	Proteobacteria	Betaproteobacteria	Neisseriales	Neisseriaceae	Neisseria	Neisseria flavescens	0	0	0	0	0	0	0	1	0	0	0	0	1	0	0	0	1	0	0	0
Bacteria	Proteobacteria	Betaproteobacteria	Neisseriales	Neisseriaceae	Neisseria	Neisseria gonorrhoeae	1	1	0	0	0	0	0	0	0	0	0	0	1	0	0	0	0	2	0	0
Bacteria	Proteobacteria	Betaproteobacteria	Neisseriales	Neisseriaceae	Neisseria	Neisseria lactamica	1	1	0	0	0	0	0	0	0	0	0	0	2	0	0	0	0	0	0	0
Bacteria	Proteobacteria	Betaproteobacteria	Neisseriales	Neisseriaceae	Neisseria	Neisseria meningitidis	2	1	0	0	0	0	0	0	0	0	0	0	0	0	0	0	0	0	0	0
Bacteria	Proteobacteria	Betaproteobacteria	Neisseriales	Neisseriaceae	Neisseria	Neisseria mucosa	6	4	120	0	3	5	0	1	0	1	8	3	2	0	0	3	20	1	3	2
Bacteria	Proteobacteria	Betaproteobacteria	Neisseriales	Neisseriaceae	Neisseria	Neisseria polysaccharea	944	1465	1679	780	1090	1234	1009	903	942	1387	942	666	2073	803	887	1059	1610	1446	1167	1127
Bacteria	Proteobacteria	Betaproteobacteria	Neisseriales	Neisseriaceae	Neisseria	Neisseria sicca	0	2	0	0	0	0	0	0	0	0	0	0	0	0	0	0	0	0	0	0
Bacteria	Proteobacteria	Betaproteobacteria	Neisseriales	Neisseriaceae	Neisseria	Neisseria subflava	70	106	145	72	68	91	74	78	66	77	85	51	190	70	69	75	135	87	102	104
Bacteria	Proteobacteria	Gammaproteobacteria	Oceanospirillales	Oceanospirillaceae	Neptuniibacter	Neptuniibacter caesariensis	0	0	0	0	0	0	0	0	1	0	0	0	0	0	0	0	0	0	0	0
Bacteria	Proteobacteria	Alphaproteobacteria	Rhizobiales	Bradyrhizobiaceae	Nitrobacter	Nitrobacter hamburgensis	0	0	0	0	0	0	0	0	0	0	0	0	0	1	0	0	0	0	0	0
Bacteria	Proteobacteria	Alphaproteobacteria	Rhizobiales	Bradyrhizobiaceae	Nitrobacter	Nitrobacter winogradskyi	0	0	0	0	0	0	0	0	0	0	0	0	0	0	0	0	1	0	0	0
Bacteria	Proteobacteria	Betaproteobacteria	Nitrosomonadales	Nitrosomonadaceae	Nitrosomonas	Nitrosomonas europaea	0	0	0	0	1	0	0	0	0	0	0	0	0	0	0	0	0	0	0	0
Bacteria	Proteobacteria	Betaproteobacteria	Nitrosomonadales	Nitrosomonadaceae	Nitrosomonas	Nitrosomonas sp. AL212	0	0	0	0	0	0	0	0	0	1	0	0	0	0	0	0	0	0	1	0
Bacteria	Proteobacteria	Betaproteobacteria	Nitrosomonadales	Nitrosomonadaceae	Nitrosospira	Nitrosospira multiformis	0	0	3	0	0	2	0	1	0	0	0	0	2	0	1	0	2	0	0	1
Bacteria	Actinobacteria	Actinobacteria (class)	Actinomycetales	Nocardiaceae	Nocardia	Nocardia farcinica	0	0	0	0	0	0	0	0	0	0	0	0	0	0	0	0	1	0	0	0
Bacteria	Actinobacteria	Actinobacteria (class)	Actinomycetales	Nocardioidaceae	Nocardioides	Nocardioides sp. JS614	0	1	0	1	0	0	0	0	0	1	0	0	0	1	0	0	1	0	0	0
Bacteria	Actinobacteria	Actinobacteria (class)	Actinomycetales	Nocardiopsaceae	Nocardiopsis	Nocardiopsis dassonvillei	0	0	4	4	0	4	3	5	1	4	2	1	1	0	2	4	2	5	2	7
Bacteria	Cyanobacteria	unclassified (derived from Cyanobacteria)	Nostocales	Nostocaceae	Nodularia	Nodularia spumigena	0	1	0	0	0	0	0	0	0	0	0	0	0	0	0	0	0	0	0	0
Bacteria	Cyanobacteria	unclassified (derived from Cyanobacteria)	Nostocales	Nostocaceae	Nostoc	Nostoc punctiforme	0	0	0	0	0	0	0	0	0	0	0	0	0	0	0	1	0	0	0	0
Bacteria	Cyanobacteria	unclassified (derived from Cyanobacteria)	Nostocales	Nostocaceae	Nostoc	Nostoc sp. PCC 7120	0	0	1	0	0	0	0	0	0	0	0	0	0	0	0	1	0	0	0	0
Bacteria	Proteobacteria	Alphaproteobacteria	Rhodobacterales	Rhodobacteraceae	Oceanicola	Oceanicola batsensis	0	0	0	0	0	0	0	0	0	0	0	0	0	0	0	0	0	1	0	0
Bacteria	Proteobacteria	Alphaproteobacteria	Rhizobiales	Brucellaceae	Ochrobactrum	Ochrobactrum anthropi	0	0	0	0	0	0	2	0	0	0	0	0	0	0	0	0	0	1	0	0
Bacteria	Proteobacteria	Alphaproteobacteria	Rhizobiales	Brucellaceae	Ochrobactrum	Ochrobactrum intermedium	0	0	0	0	0	0	0	1	0	0	0	0	0	0	0	0	0	0	0	0
Bacteria	Proteobacteria	Alphaproteobacteria	Rhodobacterales	Rhodobacteraceae	Octadecabacter	Octadecabacter antarcticus	0	0	0	0	0	1	0	0	0	0	1	0	0	0	0	0	0	1	0	0
Bacteria	Firmicutes	Bacilli	Lactobacillales	Leuconostocaceae	Oenococcus	Oenococcus oeni	0	0	0	0	0	0	0	0	0	0	0	0	0	0	0	0	0	0	1	0
Bacteria	Proteobacteria	Alphaproteobacteria	Rhizobiales	Bradyrhizobiaceae	Oligotropha	Oligotropha carboxidovorans	0	0	0	0	0	0	0	0	0	0	0	0	0	0	0	0	1	0	0	0
Bacteria	Verrucomicrobia	Opitutae	unclassified (derived from Opitutae)	Opitutaceae	Opitutus	Opitutus terrae	0	0	0	0	0	0	0	0	0	0	0	0	0	0	0	0	0	0	1	0
Bacteria	Firmicutes	Clostridia	Clostridiales	Lachnospiraceae	Oribacterium	Oribacterium sinus	1	0	0	0	0	0	0	0	0	0	0	0	0	0	0	0	0	0	0	0
Bacteria	Firmicutes	Clostridia	Clostridiales	Lachnospiraceae	Oribacterium	Oribacterium sp. oral taxon 078	0	0	0	0	0	0	0	0	0	0	0	1	0	0	0	0	0	0	0	0
Bacteria	Cyanobacteria	unclassified (derived from Cyanobacteria)	Oscillatoriales	unclassified (derived from Oscillatoriales)	Oscillatoria	Oscillatoria sp. PCC 6506	0	5	2	0	3	3	0	4	2	4	1	0	4	0	0	0	1	1	0	1
Bacteria	Chloroflexi	Chloroflexi (class)	Chloroflexales	Oscillochloridaceae	Oscillochloris	Oscillochloris trichoides	0	0	0	1	0	0	2	0	1	0	1	0	0	0	2	1	0	0	1	0
Bacteria	Firmicutes	Bacilli	Bacillales	Paenibacillaceae	Paenibacillus	Paenibacillus curdlanolyticus	0	0	0	0	0	0	0	0	0	0	0	0	0	0	0	0	0	1	0	0
Bacteria	Firmicutes	Bacilli	Bacillales	Paenibacillaceae	Paenibacillus	Paenibacillus larvae	0	0	0	0	0	0	0	0	0	0	0	0	0	0	1	0	0	0	0	0
Bacteria	Firmicutes	Bacilli	Bacillales	Paenibacillaceae	Paenibacillus	Paenibacillus sp. Y412MC10	0	0	1	0	0	0	0	0	0	0	0	0	0	0	0	0	0	0	0	0
Bacteria	Firmicutes	Bacilli	Bacillales	Paenibacillaceae	Paenibacillus	Paenibacillus sp. oral taxon 786	0	0	0	0	0	0	0	0	0	0	0	0	0	0	0	0	0	1	0	0
Bacteria	Bacteroidetes	Bacteroidia	Bacteroidales	Porphyromonadaceae	Paludibacter	Paludibacter propionicigenes	0	0	0	0	0	0	0	1	0	0	0	0	0	0	0	0	0	0	1	0
Bacteria	Proteobacteria	Gammaproteobacteria	Enterobacteriales	Enterobacteriaceae	Pantoea	Pantoea ananatis	0	0	2	0	0	1	1	0	0	0	0	0	0	0	0	4	0	0	1	0
Bacteria	Proteobacteria	Gammaproteobacteria	Enterobacteriales	Enterobacteriaceae	Pantoea	Pantoea sp. At-9b	0	0	0	0	0	0	0	0	0	0	0	0	0	0	0	0	0	0	1	0
Bacteria	Bacteroidetes	Bacteroidia	Bacteroidales	Porphyromonadaceae	Parabacteroides	Parabacteroides distasonis	0	0	0	0	0	0	0	0	0	0	0	0	0	0	0	0	0	1	0	0
Bacteria	Bacteroidetes	Bacteroidia	Bacteroidales	Porphyromonadaceae	Parabacteroides	Parabacteroides johnsonii	0	0	0	0	0	0	0	0	0	0	0	0	0	0	0	1	0	0	0	0
Bacteria	Bacteroidetes	Bacteroidia	Bacteroidales	Porphyromonadaceae	Parabacteroides	Parabacteroides merdae	0	2	0	0	0	0	0	0	0	0	0	0	0	0	0	1	2	0	0	0
Bacteria	Proteobacteria	Alphaproteobacteria	Rhodobacterales	Rhodobacteraceae	Paracoccus	Paracoccus denitrificans	1	1	0	0	0	0	0	0	0	0	0	1	0	0	0	0	0	0	1	0
Bacteria	Proteobacteria	Gammaproteobacteria	Pasteurellales	Pasteurellaceae	Pasteurella	Pasteurella dagmatis	3	1	0	0	0	0	0	0	0	1	0	0	0	0	0	0	0	1	1	0
Bacteria	Proteobacteria	Gammaproteobacteria	Pasteurellales	Pasteurellaceae	Pasteurella	Pasteurella multocida	7	7	0	0	0	0	0	0	0	0	0	0	1	0	0	0	0	9	2	0
Bacteria	Proteobacteria	Gammaproteobacteria	Enterobacteriales	Enterobacteriaceae	Pectobacterium	Pectobacterium atrosepticum	0	0	0	0	0	0	0	0	0	0	0	0	0	0	0	0	1	0	0	0
Bacteria	Proteobacteria	Gammaproteobacteria	Enterobacteriales	Enterobacteriaceae	Pectobacterium	Pectobacterium wasabiae	0	0	0	0	0	0	0	0	0	0	0	0	0	0	0	0	0	1	0	0
Bacteria	Firmicutes	Bacilli	Lactobacillales	Lactobacillaceae	Pediococcus	Pediococcus pentosaceus	0	1	0	0	0	0	0	0	0	0	0	0	0	0	0	0	0	0	0	0
Bacteria	Bacteroidetes	Sphingobacteria	Sphingobacteriales	Sphingobacteriaceae	Pedobacter	Pedobacter heparinus	0	0	0	1	0	0	0	0	0	0	0	0	0	0	0	0	0	0	0	1
Bacteria	Bacteroidetes	Sphingobacteria	Sphingobacteriales	Sphingobacteriaceae	Pedobacter	Pedobacter sp. BAL39	0	0	0	0	0	0	0	0	1	0	0	0	0	0	0	0	1	0	0	1
Bacteria	Proteobacteria	Alphaproteobacteria	Rhodobacterales	Rhodobacteraceae	Phaeobacter	Phaeobacter gallaeciensis	0	1	0	0	0	0	0	0	0	0	0	0	0	0	0	0	0	0	0	0
Bacteria	Proteobacteria	Alphaproteobacteria	Caulobacterales	Caulobacteraceae	Phenylobacterium	Phenylobacterium zucineum	0	0	0	0	0	0	0	0	0	0	0	0	1	0	0	0	0	0	0	0
Bacteria	Proteobacteria	Gammaproteobacteria	Vibrionales	Vibrionaceae	Photobacterium	Photobacterium profundum	0	1	0	0	0	0	0	0	0	0	0	0	0	0	0	0	0	0	0	0
Bacteria	Proteobacteria	Gammaproteobacteria	Enterobacteriales	Enterobacteriaceae	Photorhabdus	Photorhabdus asymbiotica	0	0	0	0	0	0	0	0	0	0	0	0	0	0	0	0	1	1	0	0
Bacteria	Proteobacteria	Gammaproteobacteria	Enterobacteriales	Enterobacteriaceae	Photorhabdus	Photorhabdus luminescens	1	0	0	0	0	0	0	0	1	0	0	0	0	0	0	0	0	0	0	0
Bacteria	Planctomycetes	Planctomycetacia	Planctomycetales	Planctomycetaceae	Pirellula	Pirellula staleyi	0	0	0	0	0	1	0	0	0	0	0	0	0	0	1	0	1	0	0	0
Bacteria	Planctomycetes	Planctomycetacia	Planctomycetales	Planctomycetaceae	Planctomyces	Planctomyces brasiliensis	0	0	0	1	0	0	0	0	0	0	0	0	0	0	0	0	0	0	0	0
Bacteria	Planctomycetes	Planctomycetacia	Planctomycetales	Planctomycetaceae	Planctomyces	Planctomyces limnophilus	0	0	0	0	0	0	0	0	0	0	0	0	1	1	0	0	0	0	0	0
Bacteria	Proteobacteria	Deltaproteobacteria	Myxococcales	Nannocystaceae	Plesiocystis	Plesiocystis pacifica	1	0	2	1	0	0	0	0	1	1	0	3	0	0	2	1	1	0	0	1
Bacteria	Bacteroidetes	Flavobacteria	Flavobacteriales	Flavobacteriaceae	Polaribacter	Polaribacter irgensii	1	0	1	1	1	0	2	0	1	0	2	0	1	1	2	0	0	3	0	1
Bacteria	Bacteroidetes	Flavobacteria	Flavobacteriales	Flavobacteriaceae	Polaribacter	Polaribacter sp. MED152	0	0	0	1	0	0	0	0	0	0	0	0	0	0	0	0	0	0	0	0
Bacteria	Bacteroidetes	Bacteroidia	Bacteroidales	Porphyromonadaceae	Porphyromonas	Porphyromonas endodontalis	0	0	0	0	1	0	0	0	0	0	0	0	0	0	0	0	0	0	0	0
Bacteria	Bacteroidetes	Bacteroidia	Bacteroidales	Porphyromonadaceae	Porphyromonas	Porphyromonas gingivalis	0	0	0	0	2	0	0	0	0	0	0	0	0	0	0	0	0	0	0	0
Bacteria	Bacteroidetes	Bacteroidia	Bacteroidales	Porphyromonadaceae	Porphyromonas	Porphyromonas uenonis	0	2	2	0	0	1	1	1	1	1	1	2	3	1	0	0	1	1	1	0
Bacteria	Bacteroidetes	Bacteroidia	Bacteroidales	Prevotellaceae	Prevotella	Prevotella buccae	1	0	0	1	0	2	0	0	1	0	0	0	1	0	0	0	1	0	0	0
Bacteria	Bacteroidetes	Bacteroidia	Bacteroidales	Prevotellaceae	Prevotella	Prevotella tannerae	0	2	3	0	0	2	1	3	1	0	1	0	2	0	0	3	0	1	5	1
Bacteria	Actinobacteria	Actinobacteria (class)	Actinomycetales	Propionibacteriaceae	Propionibacterium	Propionibacterium acnes	0	0	2	4	0	0	0	0	2	2	1	7	6	5	0	1	2	4	0	0
Bacteria	Actinobacteria	Actinobacteria (class)	Actinomycetales	Propionibacteriaceae	Propionibacterium	Propionibacterium freudenreichii	0	0	0	0	0	0	0	1	0	0	0	0	0	0	0	0	0	1	0	0
Bacteria	Proteobacteria	Gammaproteobacteria	Enterobacteriales	Enterobacteriaceae	Proteus	Proteus mirabilis	0	0	0	0	0	0	0	0	0	0	0	0	0	0	0	0	2	0	0	0
Bacteria	Proteobacteria	Gammaproteobacteria	Enterobacteriales	Enterobacteriaceae	Providencia	Providencia rettgeri	0	0	0	0	0	0	0	0	1	0	0	0	0	0	0	0	0	0	0	0
Bacteria	Proteobacteria	Gammaproteobacteria	Enterobacteriales	Enterobacteriaceae	Providencia	Providencia rustigianii	0	1	0	0	0	0	0	0	0	0	0	0	0	0	0	0	0	0	0	0
Bacteria	Proteobacteria	Gammaproteobacteria	Pseudomonadales	Pseudomonadaceae	Pseudomonas	Pseudomonas aeruginosa	0	1	0	0	0	0	3	0	0	0	0	0	0	0	0	0	2	1	1	1
Bacteria	Proteobacteria	Gammaproteobacteria	Pseudomonadales	Pseudomonadaceae	Pseudomonas	Pseudomonas amygdali	0	0	0	0	0	0	0	0	0	0	0	0	0	0	0	0	0	1	0	0
Bacteria	Proteobacteria	Gammaproteobacteria	Pseudomonadales	Pseudomonadaceae	Pseudomonas	Pseudomonas entomophila	0	0	0	0	0	0	0	0	0	0	0	0	0	0	0	0	0	0	0	2
Bacteria	Proteobacteria	Gammaproteobacteria	Pseudomonadales	Pseudomonadaceae	Pseudomonas	Pseudomonas fluorescens	0	1	0	0	0	0	0	1	0	0	1	0	0	0	0	1	0	1	0	0
Bacteria	Proteobacteria	Gammaproteobacteria	Pseudomonadales	Pseudomonadaceae	Pseudomonas	Pseudomonas mendocina	0	0	0	1	0	0	0	0	0	0	0	0	0	0	0	0	0	0	0	0
Bacteria	Proteobacteria	Gammaproteobacteria	Pseudomonadales	Pseudomonadaceae	Pseudomonas	Pseudomonas putida	1	1	0	2	0	0	0	0	0	0	1	1	0	0	0	0	1	2	0	2
Bacteria	Proteobacteria	Gammaproteobacteria	Pseudomonadales	Pseudomonadaceae	Pseudomonas	Pseudomonas savastanoi	0	0	0	0	0	0	0	0	0	0	0	0	0	0	0	0	1	0	0	0
Bacteria	Proteobacteria	Gammaproteobacteria	Pseudomonadales	Pseudomonadaceae	Pseudomonas	Pseudomonas syringae	0	0	0	0	0	0	0	0	0	1	0	0	0	0	0	0	2	0	0	0
Bacteria	Proteobacteria	Gammaproteobacteria	Pseudomonadales	Pseudomonadaceae	Pseudomonas	Pseudomonas syringae group genomosp. 3	0	0	0	0	0	0	0	0	0	1	0	0	0	0	0	0	1	0	0	0
Bacteria	Proteobacteria	Gammaproteobacteria	Pseudomonadales	Moraxellaceae	Psychrobacter	Psychrobacter arcticus	0	2	0	0	0	0	0	0	1	0	0	0	0	0	0	0	0	0	0	1
Bacteria	Proteobacteria	Gammaproteobacteria	Pseudomonadales	Moraxellaceae	Psychrobacter	Psychrobacter cryohalolentis	0	2	1	2	0	0	0	1	0	0	0	0	0	0	0	0	0	0	0	0
Bacteria	Proteobacteria	Gammaproteobacteria	Pseudomonadales	Moraxellaceae	Psychrobacter	Psychrobacter sp. PRwf-1	0	2	0	0	0	0	0	0	0	0	0	0	0	0	0	0	0	1	0	0
Bacteria	Bacteroidetes	Flavobacteria	Flavobacteriales	Flavobacteriaceae	Psychroflexus	Psychroflexus torquis	0	0	1	0	0	0	0	0	0	0	0	0	0	0	0	0	0	0	1	0
Bacteria	Proteobacteria	Gammaproteobacteria	Alteromonadales	Psychromonadaceae	Psychromonas	Psychromonas ingrahamii	0	1	0	0	1	0	0	0	0	0	0	0	0	0	0	0	0	0	0	0
Bacteria	Proteobacteria	Gammaproteobacteria	Alteromonadales	Psychromonadaceae	Psychromonas	Psychromonas sp. CNPT3	0	0	0	0	0	0	0	1	0	0	0	0	0	0	0	0	0	0	1	0
Bacteria	Proteobacteria	Betaproteobacteria	Burkholderiales	Burkholderiaceae	Ralstonia	Ralstonia pickettii	0	0	0	0	0	0	0	0	0	0	0	0	0	0	1	0	0	0	0	0
Bacteria	Proteobacteria	Betaproteobacteria	Burkholderiales	Burkholderiaceae	Ralstonia	Ralstonia solanacearum	0	0	0	0	0	0	0	1	0	0	0	0	0	0	2	0	1	0	0	1
Bacteria	Proteobacteria	Gammaproteobacteria	unclassified (derived from Gammaproteobacteria)	unclassified (derived from Gammaproteobacteria)	Reinekea	Reinekea blandensis	0	0	0	0	0	0	0	0	0	1	0	0	0	0	0	0	0	0	0	0
Bacteria	Proteobacteria	Alphaproteobacteria	Rhizobiales	Rhizobiaceae	Rhizobium	Rhizobium etli	0	0	0	0	0	0	0	0	0	0	1	1	0	1	0	0	0	1	0	0
Bacteria	Proteobacteria	Alphaproteobacteria	Rhodobacterales	Rhodobacteraceae	unclassified (derived from Rhodobacteraceae)	Rhodobacteraceae bacterium KLH11	0	2	0	0	0	0	0	0	0	0	0	0	0	0	0	0	0	0	1	0
Bacteria	Proteobacteria	Alphaproteobacteria	Rhodobacterales	unclassified (derived from Rhodobacterales)	unclassified (derived from Rhodobacterales)	Rhodobacterales bacterium HTCC2255	0	0	0	0	0	0	0	0	0	0	0	1	0	0	0	0	0	0	0	0
Bacteria	Proteobacteria	Alphaproteobacteria	Rhodobacterales	unclassified (derived from Rhodobacterales)	unclassified (derived from Rhodobacterales)	Rhodobacterales bacterium Y4I	0	0	0	1	0	0	0	0	0	0	0	0	0	0	0	0	1	0	0	0
Bacteria	Actinobacteria	Actinobacteria (class)	Actinomycetales	Nocardiaceae	Rhodococcus	Rhodococcus erythropolis	3	2	2	1	0	0	1	0	0	0	1	0	0	0	1	0	0	0	1	1
Bacteria	Actinobacteria	Actinobacteria (class)	Actinomycetales	Nocardiaceae	Rhodococcus	Rhodococcus jostii	7	6	10	7	4	14	8	3	8	9	8	4	12	4	13	10	9	13	18	16
Bacteria	Actinobacteria	Actinobacteria (class)	Actinomycetales	Nocardiaceae	Rhodococcus	Rhodococcus opacus	0	0	0	0	0	0	0	0	0	0	0	0	0	0	0	0	1	0	0	0
Bacteria	Proteobacteria	Alphaproteobacteria	Rhizobiales	Bradyrhizobiaceae	Rhodopseudomonas	Rhodopseudomonas palustris	0	0	0	0	0	0	0	0	0	0	0	0	0	0	0	0	0	2	1	0
Bacteria	Proteobacteria	Alphaproteobacteria	Rickettsiales	Rickettsiaceae	Rickettsia	Rickettsia rickettsii	0	0	1	0	0	0	0	0	0	0	0	0	0	0	0	0	0	0	0	0
Bacteria	Bacteroidetes	Flavobacteria	Flavobacteriales	Flavobacteriaceae	Riemerella	Riemerella anatipestifer	0	0	0	2	0	0	1	0	0	1	0	0	0	0	0	0	0	1	0	0
Bacteria	Firmicutes	Clostridia	Clostridiales	Lachnospiraceae	Roseburia	Roseburia intestinalis	0	1	1	0	0	0	0	0	0	0	0	1	1	0	0	2	0	0	0	0
Bacteria	Firmicutes	Clostridia	Clostridiales	Lachnospiraceae	Roseburia	Roseburia inulinivorans	0	0	0	0	0	0	0	0	0	0	0	0	0	2	0	0	0	0	0	0
Bacteria	Proteobacteria	Alphaproteobacteria	Rhodobacterales	Rhodobacteraceae	Roseibium	Roseibium sp. TrichSKD4	0	0	0	0	0	1	0	0	0	0	0	0	0	1	0	0	1	0	0	0
Bacteria	Chloroflexi	Chloroflexi (class)	Chloroflexales	Chloroflexaceae	Roseiflexus	Roseiflexus sp. RS-1	0	1	1	0	0	0	1	0	0	0	0	0	0	0	0	0	0	1	0	0
Bacteria	Proteobacteria	Alphaproteobacteria	Rhodobacterales	Rhodobacteraceae	Roseobacter	Roseobacter litoralis	0	0	0	1	0	0	0	0	0	1	0	0	1	0	1	1	1	0	0	0
Bacteria	Proteobacteria	Alphaproteobacteria	Rhodobacterales	Rhodobacteraceae	Roseobacter	Roseobacter sp. AzwK-3b	0	0	0	0	0	0	0	0	0	0	0	0	0	0	0	0	0	0	1	0
Bacteria	Proteobacteria	Alphaproteobacteria	Rhodobacterales	Rhodobacteraceae	Roseobacter	Roseobacter sp. CCS2	12	17	35	23	15	16	25	31	13	19	17	6	16	13	19	21	21	25	23	19
Bacteria	Actinobacteria	Actinobacteria (class)	Rubrobacterales	Rubrobacteraceae	Rubrobacter	Rubrobacter xylanophilus	0	0	0	0	0	0	0	0	0	0	0	0	0	1	0	0	0	0	0	0
Bacteria	Proteobacteria	Alphaproteobacteria	Rhodobacterales	Rhodobacteraceae	Ruegeria	Ruegeria lacuscaerulensis	0	1	0	1	0	1	1	0	1	2	1	0	0	0	0	0	0	2	0	0
Bacteria	Proteobacteria	Alphaproteobacteria	Rhodobacterales	Rhodobacteraceae	Ruegeria	Ruegeria pomeroyi	1	0	0	0	0	0	0	0	0	0	0	0	0	0	0	0	0	0	0	0
Bacteria	Proteobacteria	Alphaproteobacteria	Rhodobacterales	Rhodobacteraceae	Ruegeria	Ruegeria sp. R11	1	0	2	0	1	0	0	0	0	1	0	0	4	0	0	1	1	1	1	1
Bacteria	Firmicutes	Clostridia	Clostridiales	Ruminococcaceae	Ruminococcus	Ruminococcus albus	0	0	0	0	0	1	0	0	0	0	1	0	0	0	0	0	1	2	0	0
Bacteria	Firmicutes	Clostridia	Clostridiales	Ruminococcaceae	Ruminococcus	Ruminococcus flavefaciens	0	0	0	0	0	2	1	1	0	1	1	0	0	0	0	0	1	0	0	0
Bacteria	Firmicutes	Clostridia	Clostridiales	Ruminococcaceae	Ruminococcus	Ruminococcus obeum	0	0	0	0	0	0	0	0	0	0	0	0	0	0	0	0	0	0	2	0
Bacteria	Firmicutes	Clostridia	Clostridiales	Ruminococcaceae	Ruminococcus	Ruminococcus sp. 5_1_39BFAA	0	0	0	0	0	0	0	0	0	0	0	0	0	1	0	0	0	0	0	0
Bacteria	Firmicutes	Clostridia	Clostridiales	Ruminococcaceae	Ruminococcus	Ruminococcus torques	0	0	0	0	0	1	0	0	0	0	0	0	0	0	0	0	0	0	0	0
Bacteria	Actinobacteria	Actinobacteria (class)	Actinomycetales	Pseudonocardiaceae	Saccharomonospora	Saccharomonospora viridis	0	1	0	0	0	0	0	0	0	0	0	0	0	0	0	0	0	0	0	1
Bacteria	Proteobacteria	Gammaproteobacteria	Alteromonadales	Alteromonadaceae	Saccharophagus	Saccharophagus degradans	0	0	0	0	0	0	0	0	0	0	0	0	0	0	0	0	0	0	0	1
Bacteria	Actinobacteria	Actinobacteria (class)	Actinomycetales	Pseudonocardiaceae	Saccharopolyspora	Saccharopolyspora erythraea	0	0	0	0	0	0	1	0	0	0	1	0	0	2	0	0	2	0	0	1
Bacteria	Proteobacteria	Alphaproteobacteria	Rhodobacterales	Rhodobacteraceae	Sagittula	Sagittula stellata	0	0	0	0	1	0	0	0	0	0	0	0	0	0	0	0	0	0	0	0
Bacteria	Proteobacteria	Gammaproteobacteria	Enterobacteriales	Enterobacteriaceae	Salmonella	Salmonella enterica	2	0	0	3	1	3	2	2	1	1	0	0	0	0	2	1	1	17	0	0
Bacteria	Actinobacteria	Actinobacteria (class)	Actinomycetales	Sanguibacteraceae	Sanguibacter	Sanguibacter keddieii	0	1	1	0	0	0	1	0	0	1	0	0	0	0	0	0	0	0	0	0
Bacteria	Fusobacteria	Fusobacteria (class)	Fusobacteriales	Fusobacteriaceae	Sebaldella	Sebaldella termitidis	0	0	0	0	0	0	0	0	0	0	0	0	0	0	0	0	0	1	0	0
Bacteria	Proteobacteria	Gammaproteobacteria	Enterobacteriales	Enterobacteriaceae	Serratia	Serratia odorifera	0	0	0	0	0	0	0	0	0	0	0	0	0	0	0	0	0	0	1	0
Bacteria	Proteobacteria	Gammaproteobacteria	Enterobacteriales	Enterobacteriaceae	Serratia	Serratia proteamaculans	0	2	0	0	1	0	0	0	0	0	0	0	0	0	0	0	1	2	1	0
Bacteria	Proteobacteria	Gammaproteobacteria	Alteromonadales	Shewanellaceae	Shewanella	Shewanella amazonensis	0	0	0	0	0	0	0	0	0	0	0	0	0	0	0	0	0	0	1	0
Bacteria	Proteobacteria	Gammaproteobacteria	Alteromonadales	Shewanellaceae	Shewanella	Shewanella baltica	19	12	35	31	4	9	22	8	7	16	5	5	7	9	12	7	18	2	11	0
Bacteria	Proteobacteria	Gammaproteobacteria	Alteromonadales	Shewanellaceae	Shewanella	Shewanella frigidimarina	0	0	0	0	0	0	0	0	0	0	0	0	0	0	0	0	0	2	1	0
Bacteria	Proteobacteria	Gammaproteobacteria	Alteromonadales	Shewanellaceae	Shewanella	Shewanella putrefaciens	1	0	0	0	0	0	0	0	0	0	0	0	0	0	0	0	0	1	0	0
Bacteria	Proteobacteria	Gammaproteobacteria	Alteromonadales	Shewanellaceae	Shewanella	Shewanella sediminis	0	0	0	0	0	0	0	0	0	0	0	0	0	0	0	0	0	1	0	0
Bacteria	Proteobacteria	Gammaproteobacteria	Alteromonadales	Shewanellaceae	Shewanella	Shewanella sp. ANA-3	0	0	0	0	0	0	1	0	0	1	0	0	0	0	1	0	0	0	0	0
Bacteria	Proteobacteria	Gammaproteobacteria	Alteromonadales	Shewanellaceae	Shewanella	Shewanella sp. MR-4	0	0	2	0	0	1	0	0	0	0	0	0	0	0	0	0	0	1	0	0
Bacteria	Proteobacteria	Gammaproteobacteria	Enterobacteriales	Enterobacteriaceae	Shigella	Shigella boydii	0	1	0	0	0	0	1	0	0	0	0	0	0	0	0	0	1	3	0	1
Bacteria	Proteobacteria	Gammaproteobacteria	Enterobacteriales	Enterobacteriaceae	Shigella	Shigella dysenteriae	0	0	3	0	0	2	1	0	1	4	1	0	0	1	0	2	0	12	2	0
Bacteria	Proteobacteria	Gammaproteobacteria	Enterobacteriales	Enterobacteriaceae	Shigella	Shigella flexneri	4	1	0	2	8	0	0	0	0	1	1	1	1	1	0	0	2	21	2	0
Bacteria	Proteobacteria	Gammaproteobacteria	Enterobacteriales	Enterobacteriaceae	Shigella	Shigella sonnei	1	1	1	1	1	0	0	0	0	0	0	0	0	0	0	0	0	15	0	0
Bacteria	Firmicutes	Clostridia	Clostridiales	Lachnospiraceae	Shuttleworthia	Shuttleworthia satelles	1	0	1	0	1	1	0	0	0	0	1	0	1	0	1	1	1	0	1	1
Bacteria	Proteobacteria	Betaproteobacteria	Gallionellales	Gallionellaceae	Sideroxydans	Sideroxydans lithotrophicus	0	1	1	0	0	0	0	0	0	0	0	0	0	0	0	0	0	0	0	0
Bacteria	Proteobacteria	Alphaproteobacteria	Rhodobacterales	Rhodobacteraceae	Ruegeria	Silicibacter sp. TrichCH4B	0	0	0	0	0	0	0	0	0	1	0	0	0	1	0	0	0	0	1	1
Bacteria	Proteobacteria	Betaproteobacteria	Neisseriales	Neisseriaceae	Simonsiella	Simonsiella muelleri	0	2	0	1	1	0	3	0	0	0	0	0	0	1	0	0	0	2	0	0
Bacteria	Proteobacteria	Alphaproteobacteria	Rhizobiales	Rhizobiaceae	Sinorhizobium	Sinorhizobium medicae	1	0	0	0	0	0	0	0	0	0	0	0	0	1	0	0	0	0	0	0
Bacteria	Proteobacteria	Gammaproteobacteria	Enterobacteriales	Enterobacteriaceae	Sodalis	Sodalis glossinidius	0	0	0	0	0	0	0	0	0	0	0	0	0	0	0	0	0	1	0	0
Bacteria	Proteobacteria	Deltaproteobacteria	Myxococcales	Polyangiaceae	Sorangium	Sorangium cellulosum	2	1	1	0	1	2	2	1	0	1	1	0	0	1	1	0	0	3	0	3
Bacteria	Bacteroidetes	Sphingobacteria	Sphingobacteriales	Sphingobacteriaceae	Sphingobacterium	Sphingobacterium spiritivorum	0	0	0	0	0	0	0	0	0	0	0	0	0	0	0	0	0	1	0	0
Bacteria	Proteobacteria	Alphaproteobacteria	Sphingomonadales	Sphingomonadaceae	Sphingobium	Sphingobium chlorophenolicum	0	0	0	0	0	0	0	0	0	0	0	0	0	0	0	0	1	0	0	0
Bacteria	Proteobacteria	Alphaproteobacteria	Sphingomonadales	Sphingomonadaceae	Sphingomonas	Sphingomonas wittichii	0	0	0	0	0	0	0	0	0	1	0	0	0	0	0	0	0	0	0	0
Bacteria	Spirochaetes	Spirochaetes (class)	Spirochaetales	Spirochaetaceae	Spirochaeta	Spirochaeta thermophila	0	0	0	0	0	0	0	0	0	0	0	0	0	0	0	0	0	0	1	0
Bacteria	Bacteroidetes	Cytophagia	Cytophagales	Cytophagaceae	Spirosoma	Spirosoma linguale	0	0	0	0	0	0	0	0	1	0	0	0	0	0	0	0	0	0	0	0
Bacteria	Actinobacteria	Actinobacteria (class)	Actinomycetales	Glycomycetaceae	Stackebrandtia	Stackebrandtia nassauensis	0	1	0	0	0	0	0	0	0	0	0	0	0	0	0	0	0	1	0	0
Bacteria	Firmicutes	Bacilli	Bacillales	Staphylococcaceae	Staphylococcus	Staphylococcus aureus	1	0	0	0	0	0	0	0	0	0	0	0	0	0	0	0	0	0	0	0
Bacteria	Firmicutes	Bacilli	Bacillales	Staphylococcaceae	Staphylococcus	Staphylococcus carnosus	1	0	0	0	0	0	0	0	0	0	0	0	1	0	0	0	0	0	0	0
Bacteria	Firmicutes	Bacilli	Bacillales	Staphylococcaceae	Staphylococcus	Staphylococcus epidermidis	1	0	0	0	0	0	0	0	0	0	1	0	0	1	0	0	0	0	0	2
Bacteria	Firmicutes	Bacilli	Bacillales	Staphylococcaceae	Staphylococcus	Staphylococcus haemolyticus	0	0	1	0	0	0	0	0	0	0	1	0	0	1	0	0	0	0	0	0
Bacteria	Firmicutes	Bacilli	Bacillales	Staphylococcaceae	Staphylococcus	Staphylococcus hominis	0	0	0	0	0	0	0	0	0	0	2	0	0	0	0	0	1	0	0	0
Bacteria	Proteobacteria	Deltaproteobacteria	Myxococcales	Cystobacteraceae	Stigmatella	Stigmatella aurantiaca	1	0	3	0	2	1	0	1	1	0	1	0	0	0	1	1	0	1	1	0
Bacteria	Firmicutes	Bacilli	Lactobacillales	Streptococcaceae	Streptococcus	Streptococcus agalactiae	0	0	0	0	1	0	0	0	0	0	0	0	0	0	1	0	0	1	0	0
Bacteria	Firmicutes	Bacilli	Lactobacillales	Streptococcaceae	Streptococcus	Streptococcus dysgalactiae	0	0	0	0	0	0	0	0	0	0	0	0	0	0	0	0	0	1	0	0
Bacteria	Firmicutes	Bacilli	Lactobacillales	Streptococcaceae	Streptococcus	Streptococcus equi	0	0	0	0	0	1	0	0	0	0	0	0	0	0	0	0	0	0	0	0
Bacteria	Firmicutes	Bacilli	Lactobacillales	Streptococcaceae	Streptococcus	Streptococcus gallolyticus	0	0	0	0	0	0	0	0	0	0	0	0	0	0	3	0	0	0	0	0
Bacteria	Firmicutes	Bacilli	Lactobacillales	Streptococcaceae	Streptococcus	Streptococcus gordonii	0	0	0	0	0	0	0	0	0	0	0	0	0	0	0	0	0	1	0	0
Bacteria	Firmicutes	Bacilli	Lactobacillales	Streptococcaceae	Streptococcus	Streptococcus mitis	2	0	0	1	0	0	0	1	0	0	0	0	0	0	1	0	0	1	0	2
Bacteria	Firmicutes	Bacilli	Lactobacillales	Streptococcaceae	Streptococcus	Streptococcus mutans	0	0	0	0	0	0	0	0	0	0	0	0	0	0	2	0	0	1	0	0
Bacteria	Firmicutes	Bacilli	Lactobacillales	Streptococcaceae	Streptococcus	Streptococcus oralis	0	0	0	0	0	0	0	0	1	0	0	0	0	0	0	0	0	0	0	0
Bacteria	Firmicutes	Bacilli	Lactobacillales	Streptococcaceae	Streptococcus	Streptococcus parasanguinis	0	0	0	0	0	0	0	0	1	0	1	0	0	0	0	0	0	0	1	0
Bacteria	Firmicutes	Bacilli	Lactobacillales	Streptococcaceae	Streptococcus	Streptococcus pneumoniae	0	1	0	0	0	0	0	0	0	0	0	0	0	0	2	0	0	0	1	1
Bacteria	Firmicutes	Bacilli	Lactobacillales	Streptococcaceae	Streptococcus	Streptococcus pyogenes	0	0	0	0	1	1	0	0	0	0	0	0	0	0	0	1	0	1	0	0
Bacteria	Firmicutes	Bacilli	Lactobacillales	Streptococcaceae	Streptococcus	Streptococcus salivarius	0	1	0	0	0	0	0	0	0	0	0	0	0	0	1	0	0	0	0	0
Bacteria	Firmicutes	Bacilli	Lactobacillales	Streptococcaceae	Streptococcus	Streptococcus suis	1	0	0	1	0	0	1	1	0	1	0	1	0	1	0	0	0	0	0	0
Bacteria	Firmicutes	Bacilli	Lactobacillales	Streptococcaceae	Streptococcus	Streptococcus thermophilus	0	1	0	0	0	0	0	0	0	0	0	0	0	0	0	0	0	0	0	0
Bacteria	Firmicutes	Bacilli	Lactobacillales	Streptococcaceae	Streptococcus	Streptococcus uberis	0	1	0	0	0	0	0	0	0	0	0	0	0	0	0	0	0	0	0	0
Bacteria	Actinobacteria	Actinobacteria (class)	Actinomycetales	Streptomycetaceae	Streptomyces	Streptomyces albus	0	1	1	0	0	1	1	1	0	1	1	2	1	0	0	0	0	0	1	1
Bacteria	Actinobacteria	Actinobacteria (class)	Actinomycetales	Streptomycetaceae	Streptomyces	Streptomyces avermitilis	0	1	0	0	0	0	0	0	0	0	0	0	0	0	0	0	1	0	0	0
Bacteria	Actinobacteria	Actinobacteria (class)	Actinomycetales	Streptomycetaceae	Streptomyces	Streptomyces clavuligerus	0	1	1	0	2	1	1	2	0	0	2	0	1	0	2	1	2	2	0	1
Bacteria	Actinobacteria	Actinobacteria (class)	Actinomycetales	Streptomycetaceae	Streptomyces	Streptomyces coelicolor	0	0	0	0	0	0	0	0	0	1	0	0	0	0	0	0	0	0	0	1
Bacteria	Actinobacteria	Actinobacteria (class)	Actinomycetales	Streptomycetaceae	Streptomyces	Streptomyces filamentosus	1	1	3	2	0	1	0	1	0	0	3	1	0	0	2	0	0	1	2	0
Bacteria	Actinobacteria	Actinobacteria (class)	Actinomycetales	Streptomycetaceae	Streptomyces	Streptomyces flavogriseus	1	0	0	0	0	0	1	0	0	1	0	0	1	0	0	0	0	0	0	0
Bacteria	Actinobacteria	Actinobacteria (class)	Actinomycetales	Streptomycetaceae	Streptomyces	Streptomyces ghanaensis	7	5	6	18	6	4	5	8	1	6	1	1	5	0	0	4	5	13	0	5
Bacteria	Actinobacteria	Actinobacteria (class)	Actinomycetales	Streptomycetaceae	Streptomyces	Streptomyces griseoflavus	1	0	2	0	0	0	0	0	0	0	0	0	0	1	0	1	1	0	0	2
Bacteria	Actinobacteria	Actinobacteria (class)	Actinomycetales	Streptomycetaceae	Streptomyces	Streptomyces griseus	0	0	0	0	0	0	0	0	0	0	0	0	1	0	0	0	0	0	0	0
Bacteria	Actinobacteria	Actinobacteria (class)	Actinomycetales	Streptomycetaceae	Streptomyces	Streptomyces hygroscopicus	1	1	3	0	0	0	0	1	0	0	0	1	1	0	2	0	0	1	2	0
Bacteria	Actinobacteria	Actinobacteria (class)	Actinomycetales	Streptomycetaceae	Streptomyces	Streptomyces lividans	6	4	0	4	2	0	0	3	4	0	3	6	0	7	4	0	1	0	1	5
Bacteria	Actinobacteria	Actinobacteria (class)	Actinomycetales	Streptomycetaceae	Streptomyces	Streptomyces scabiei	0	0	0	0	0	0	0	0	0	0	0	0	1	0	1	0	0	0	0	0
Bacteria	Actinobacteria	Actinobacteria (class)	Actinomycetales	Streptomycetaceae	Streptomyces	Streptomyces sp. ACTE	0	0	0	1	0	0	2	4	0	3	0	1	1	2	0	1	2	0	2	0
Bacteria	Actinobacteria	Actinobacteria (class)	Actinomycetales	Streptomycetaceae	Streptomyces	Streptomyces sp. C	0	0	0	0	0	0	0	0	0	1	0	0	0	0	0	0	0	0	0	0
Bacteria	Actinobacteria	Actinobacteria (class)	Actinomycetales	Streptomycetaceae	Streptomyces	Streptomyces sp. Mg1	0	19	20	17	13	10	20	11	27	23	22	6	10	14	0	16	1	21	20	3
Bacteria	Actinobacteria	Actinobacteria (class)	Actinomycetales	Streptomycetaceae	Streptomyces	Streptomyces sp. SPB74	2	2	1	2	0	0	1	0	0	0	2	0	2	0	2	4	3	2	0	0
Bacteria	Actinobacteria	Actinobacteria (class)	Actinomycetales	Streptomycetaceae	Streptomyces	Streptomyces sp. SPB78	0	0	0	0	0	0	1	0	0	0	0	0	0	0	0	0	0	0	0	0
Bacteria	Actinobacteria	Actinobacteria (class)	Actinomycetales	Streptomycetaceae	Streptomyces	Streptomyces sp. e14	0	0	0	0	0	1	0	0	0	0	0	0	0	0	0	0	0	0	0	0
Bacteria	Actinobacteria	Actinobacteria (class)	Actinomycetales	Streptomycetaceae	Streptomyces	Streptomyces viridochromogenes	0	0	0	0	0	0	0	0	0	1	0	0	0	0	0	0	0	0	0	1
Bacteria	Actinobacteria	Actinobacteria (class)	Actinomycetales	Streptosporangiaceae	Streptosporangium	Streptosporangium roseum	0	1	0	0	0	0	0	1	0	1	0	0	0	2	0	0	1	1	1	0
Bacteria	Proteobacteria	Epsilonproteobacteria	unclassified (derived from Epsilonproteobacteria)	unclassified (derived from Epsilonproteobacteria)	Sulfurovum	Sulfurovum sp. NBC37-1	0	0	0	0	0	0	0	0	0	0	1	0	0	0	1	0	0	0	0	0
Bacteria	Cyanobacteria	unclassified (derived from Cyanobacteria)	Chroococcales	unclassified (derived from Chroococcales)	Synechococcus	Synechococcus sp. CC9605	0	0	0	0	0	0	0	0	0	0	0	0	1	0	0	0	0	0	0	0
Bacteria	Cyanobacteria	unclassified (derived from Cyanobacteria)	Chroococcales	unclassified (derived from Chroococcales)	Synechococcus	Synechococcus sp. CC9902	0	0	0	0	0	0	0	0	0	1	0	0	1	0	0	0	0	0	0	0
Bacteria	Cyanobacteria	unclassified (derived from Cyanobacteria)	Chroococcales	unclassified (derived from Chroococcales)	Synechocystis	Synechocystis sp. PCC 6803	0	0	1	0	0	0	0	0	0	0	0	0	0	0	0	0	0	0	0	0
Bacteria	Proteobacteria	Deltaproteobacteria	Syntrophobacterales	Syntrophobacteraceae	Syntrophobacter	Syntrophobacter fumaroxidans	0	0	0	0	0	0	0	0	0	0	0	1	0	0	0	0	0	0	0	1
Bacteria	Proteobacteria	Gammaproteobacteria	Alteromonadales	unclassified (derived from Alteromonadales)	Teredinibacter	Teredinibacter turnerae	0	0	0	0	0	0	1	0	0	0	0	0	0	0	0	0	0	0	1	0
Bacteria	Firmicutes	Clostridia	Clostridiales	Clostridiales Family XVII. Incertae Sedis	Thermaerobacter	Thermaerobacter marianensis	0	0	0	0	0	0	0	0	0	0	1	0	0	0	0	0	0	0	0	0
Bacteria	Actinobacteria	Actinobacteria (class)	Actinomycetales	Thermomonosporaceae	Thermomonospora	Thermomonospora curvata	0	0	0	0	0	1	0	0	0	0	0	0	0	0	0	0	0	0	0	0
Bacteria	Cyanobacteria	unclassified (derived from Cyanobacteria)	Chroococcales	unclassified (derived from Chroococcales)	Thermosynechococcus	Thermosynechococcus elongatus	0	0	0	0	0	0	0	0	0	0	0	0	0	0	0	0	1	0	0	0
Bacteria	Proteobacteria	Gammaproteobacteria	Chromatiales	Ectothiorhodospiraceae	Thioalkalivibrio	Thioalkalivibrio sp. HL-EbGR7	1	0	0	0	0	0	0	0	0	0	0	0	0	0	0	0	0	0	0	0
Bacteria	Spirochaetes	Spirochaetes (class)	Spirochaetales	Spirochaetaceae	Treponema	Treponema denticola	0	0	1	0	1	0	1	1	1	0	0	0	0	0	1	1	0	0	0	1
Bacteria	Deinococcus-Thermus	Deinococci	Deinococcales	Trueperaceae	Truepera	Truepera radiovictrix	1	0	0	0	0	0	0	0	0	1	0	0	0	0	0	0	0	0	0	0
Bacteria	Firmicutes	Erysipelotrichi	Erysipelotrichales	Erysipelotrichaceae	Turicibacter	Turicibacter sanguinis	0	0	0	0	0	0	0	0	0	0	0	0	0	0	2	0	0	0	0	0
Bacteria	Proteobacteria	Betaproteobacteria	Burkholderiales	Comamonadaceae	Variovorax	Variovorax paradoxus	0	0	0	0	0	1	0	0	0	0	0	0	0	0	0	0	0	0	0	0
Bacteria	Firmicutes	Negativicutes	Selenomonadales	Veillonellaceae	Veillonella	Veillonella atypica	0	0	0	0	0	0	0	0	0	0	0	0	0	0	0	0	0	1	0	0
Bacteria	Firmicutes	Negativicutes	Selenomonadales	Veillonellaceae	Veillonella	Veillonella parvula	0	0	0	0	0	0	0	0	0	0	0	0	0	0	0	0	0	3	0	0
Bacteria	Verrucomicrobia	Verrucomicrobiae	Verrucomicrobiales	Verrucomicrobiaceae	Verrucomicrobium	Verrucomicrobium spinosum	0	0	0	0	0	0	0	0	0	0	0	0	0	0	0	0	0	0	1	0
Bacteria	Proteobacteria	Gammaproteobacteria	Vibrionales	Vibrionaceae	Vibrio	Vibrio cholerae	0	0	0	0	0	0	1	0	0	0	0	0	0	0	0	0	0	0	0	0
Bacteria	Proteobacteria	Gammaproteobacteria	Vibrionales	Vibrionaceae	Vibrio	Vibrio coralliilyticus	1	1	0	0	0	0	0	1	0	1	0	1	0	0	0	0	1	0	0	1
Bacteria	Proteobacteria	Gammaproteobacteria	Vibrionales	Vibrionaceae	Vibrio	Vibrio mimicus	0	0	0	0	0	0	1	0	0	0	0	0	0	0	0	0	0	0	0	0
Bacteria	Proteobacteria	Gammaproteobacteria	Vibrionales	Vibrionaceae	Vibrio	Vibrio sp. AND4	0	0	2	0	0	0	0	0	0	0	0	0	0	0	0	0	2	0	0	0
Bacteria	Firmicutes	Bacilli	Lactobacillales	Leuconostocaceae	Weissella	Weissella paramesenteroides	0	0	0	0	0	1	0	0	0	0	0	0	0	0	0	0	2	0	0	0
Bacteria	Proteobacteria	Alphaproteobacteria	Rhizobiales	Xanthobacteraceae	Xanthobacter	Xanthobacter autotrophicus	1	0	0	0	0	0	0	0	0	0	0	1	0	0	0	0	0	0	0	0
Bacteria	Proteobacteria	Gammaproteobacteria	Xanthomonadales	Xanthomonadaceae	Xanthomonas	Xanthomonas albilineans	0	0	0	0	0	0	0	1	0	0	0	0	0	0	0	0	0	0	0	0
Bacteria	Proteobacteria	Gammaproteobacteria	Xanthomonadales	Xanthomonadaceae	Xanthomonas	Xanthomonas campestris	4	5	13	11	6	8	4	13	2	9	3	7	8	7	9	3	12	6	5	6
Bacteria	Proteobacteria	Gammaproteobacteria	Xanthomonadales	Xanthomonadaceae	Xanthomonas	Xanthomonas euvesicatoria	0	0	0	1	0	2	0	1	0	0	0	0	0	4	1	0	1	0	0	0
Bacteria	Proteobacteria	Gammaproteobacteria	Xanthomonadales	Xanthomonadaceae	Xanthomonas	Xanthomonas fuscans	0	0	0	0	0	0	0	0	0	0	0	0	0	0	0	0	1	0	0	0
Bacteria	Proteobacteria	Gammaproteobacteria	Xanthomonadales	Xanthomonadaceae	Xanthomonas	Xanthomonas oryzae	4	7	23	3	6	9	8	8	2	1	9	3	6	6	3	8	2	11	10	4
Bacteria	Proteobacteria	Gammaproteobacteria	Enterobacteriales	Enterobacteriaceae	Xenorhabdus	Xenorhabdus bovienii	1	2	0	3	0	0	2	4	0	8	7	1	11	7	0	8	3	5	5	11
Bacteria	Actinobacteria	Actinobacteria (class)	Actinomycetales	Promicromonosporaceae	Xylanimonas	Xylanimonas cellulosilytica	0	0	0	0	0	0	1	0	0	0	0	0	0	0	1	0	0	0	0	0
Bacteria	Proteobacteria	Gammaproteobacteria	Xanthomonadales	Xanthomonadaceae	Xylella	Xylella fastidiosa	12	16	29	17	10	23	16	20	8	16	13	11	15	22	15	17	19	21	14	21
Bacteria	Proteobacteria	Gammaproteobacteria	Enterobacteriales	Enterobacteriaceae	Yersinia	Yersinia aldovae	0	1	1	0	0	1	0	0	0	0	0	0	0	0	1	0	0	0	0	0
Bacteria	Proteobacteria	Gammaproteobacteria	Enterobacteriales	Enterobacteriaceae	Yersinia	Yersinia bercovieri	0	0	0	0	0	1	0	0	0	0	0	0	0	0	0	0	0	0	0	0
Bacteria	Proteobacteria	Gammaproteobacteria	Enterobacteriales	Enterobacteriaceae	Yersinia	Yersinia enterocolitica	0	0	0	0	0	0	0	0	0	0	0	0	0	0	0	0	0	1	0	0
Bacteria	Proteobacteria	Gammaproteobacteria	Enterobacteriales	Enterobacteriaceae	Yersinia	Yersinia frederiksenii	0	0	0	0	0	0	0	0	0	0	0	0	0	0	0	0	0	1	0	0
Bacteria	Proteobacteria	Gammaproteobacteria	Enterobacteriales	Enterobacteriaceae	Yersinia	Yersinia pestis	0	0	0	0	0	1	0	0	0	0	0	0	0	1	0	0	0	4	0	0
Bacteria	Proteobacteria	Gammaproteobacteria	Enterobacteriales	Enterobacteriaceae	Yersinia	Yersinia pseudotuberculosis	0	0	0	0	0	0	0	0	0	0	0	0	1	0	0	0	0	2	0	0
Bacteria	Bacteroidetes	Flavobacteria	Flavobacteriales	Flavobacteriaceae	Zunongwangia	Zunongwangia profunda	0	0	0	0	0	1	0	0	0	0	0	0	0	0	0	0	0	0	0	0
Bacteria	Proteobacteria	Alphaproteobacteria	Rickettsiales	unclassified (derived from Rickettsiales)	unclassified (derived from Rickettsiales)	alpha proteobacterium HIMB114	1	2	1	2	2	2	2	0	0	5	3	3	0	1	0	1	4	5	1	4
Bacteria	Verrucomicrobia	Verrucomicrobiae	Verrucomicrobiales	Verrucomicrobia subdivision 3	unclassified (derived from Verrucomicrobia subdivision 3)	bacterium Ellin514	1	1	1	0	0	0	0	0	0	0	1	0	0	1	0	0	0	0	0	0
Bacteria	unclassified (derived from Bacteria)	unclassified (derived from Bacteria)	unclassified (derived from Bacteria)	unclassified (derived from Bacteria)	unclassified (derived from Bacteria)	candidate division TM7 single-cell isolate TM7a	1	2	3	2	1	0	3	4	2	1	3	1	1	0	1	7	3	2	2	1
Bacteria	unclassified (derived from Bacteria)	unclassified (derived from Bacteria)	unclassified (derived from Bacteria)	unclassified (derived from Bacteria)	unclassified (derived from Bacteria)	candidate division TM7 single-cell isolate TM7c	93	151	154	86	116	127	125	105	103	90	101	57	189	84	73	85	164	144	114	105
Bacteria	Proteobacteria	Gammaproteobacteria	unclassified (derived from Gammaproteobacteria)	unclassified (derived from Gammaproteobacteria)	unclassified (derived from Gammaproteobacteria)	gamma proteobacterium HTCC5015	0	0	0	0	0	0	0	0	0	0	0	0	0	0	0	0	0	0	1	0
Bacteria	Proteobacteria	Gammaproteobacteria	unclassified (derived from Gammaproteobacteria)	unclassified (derived from Gammaproteobacteria)	unclassified (derived from Gammaproteobacteria)	gamma proteobacterium HdN1	0	0	0	0	0	0	0	0	0	0	0	0	0	0	0	0	0	0	0	1
Bacteria	Proteobacteria	Gammaproteobacteria	unclassified (derived from Gammaproteobacteria)	unclassified (derived from Gammaproteobacteria)	unclassified (derived from Gammaproteobacteria)	gamma proteobacterium NOR5-3	0	0	0	0	0	0	0	1	0	0	0	0	0	0	0	0	0	0	0	0
Bacteria	Actinobacteria	Actinobacteria (class)	unclassified (derived from Actinobacteria (class))	unclassified (derived from Actinobacteria (class))	unclassified (derived from Actinobacteria (class))	marine actinobacterium PHSC20C1	0	0	0	0	0	0	0	0	0	0	0	1	0	0	0	0	1	0	1	0
Bacteria	Proteobacteria	Gammaproteobacteria	unclassified (derived from Gammaproteobacteria)	unclassified (derived from Gammaproteobacteria)	unclassified (derived from Gammaproteobacteria)	marine gamma proteobacterium HTCC2080	0	0	1	0	0	0	0	0	0	0	0	0	0	0	0	0	0	0	0	0
Bacteria	Proteobacteria	Gammaproteobacteria	unclassified (derived from Gammaproteobacteria)	unclassified (derived from Gammaproteobacteria)	unclassified (derived from Gammaproteobacteria)	marine gamma proteobacterium HTCC2143	0	0	0	1	0	0	1	0	0	1	0	0	0	0	0	0	0	0	0	0

## Sheet: Sheet 2
Data Set S1, Sheet 2 - The read counts of ileal mucosa-associated bacterial species detected at d 51 of age in male piglets fed human milk (HM, n = 14) or milk formula (MF, n = 14).
							Group
domain	phylum	className	order	family	genus	species	HM_01	HM_02	HM_03	HM_04	HM_05	HM_06	HM_07	HM_08	HM_09	HM_10	HM_11	HM_12	HM_13	HM_14	MF_01	MF_02	MF_03	MF_04	MF_05	MF_06	MF_07	MF_08	MF_09	MF_10	MF_11	MF_12	MF_13	MF_14
Bacteria	Firmicutes	Bacilli	Lactobacillales	Aerococcaceae	Abiotrophia	Abiotrophia defectiva	0	0	1	0	0	0	0	0	0	0	0	0	0	0	0	1	1	0	0	0	0	0	0	0	0	0	0	0
Bacteria	Proteobacteria	Alphaproteobacteria	Rhodospirillales	Acetobacteraceae	Acetobacter	Acetobacter pasteurianus	0	0	0	0	0	0	0	0	1	0	0	0	0	0	0	0	0	0	0	0	0	0	0	0	0	0	0	0
Bacteria	Proteobacteria	Betaproteobacteria	Burkholderiales	Alcaligenaceae	Achromobacter	Achromobacter piechaudii	0	0	0	0	0	0	0	0	0	0	0	0	0	0	0	0	1	0	0	0	0	0	0	0	0	0	0	0
Bacteria	Proteobacteria	Betaproteobacteria	Burkholderiales	Alcaligenaceae	Achromobacter	Achromobacter xylosoxidans	0	0	0	0	1	0	0	0	0	0	0	0	0	0	0	0	0	0	0	0	0	0	0	0	0	0	0	0
Bacteria	Firmicutes	Negativicutes	Selenomonadales	Acidaminococcaceae	Acidaminococcus	Acidaminococcus fermentans	0	0	0	2	0	0	0	0	0	0	0	0	0	0	0	0	0	0	1	0	0	0	0	0	0	0	0	0
Bacteria	Acidobacteria	Acidobacteria (class)	Acidobacteriales	Acidobacteriaceae	Acidobacterium	Acidobacterium sp. MP5ACTX8	0	0	1	0	1	0	0	0	0	0	0	0	0	0	0	0	0	0	2	0	0	0	0	0	0	0	0	0
Bacteria	Proteobacteria	Betaproteobacteria	Burkholderiales	Comamonadaceae	Acidovorax	Acidovorax avenae	0	0	0	0	0	0	0	0	0	0	1	0	0	0	0	0	0	0	0	0	0	0	0	0	0	0	0	1
Bacteria	Proteobacteria	Betaproteobacteria	Burkholderiales	Comamonadaceae	Acidovorax	Acidovorax citrulli	0	2	0	0	0	0	0	0	0	0	1	0	0	0	0	1	0	0	0	0	0	0	0	0	0	0	0	0
Bacteria	Proteobacteria	Betaproteobacteria	Burkholderiales	Comamonadaceae	Acidovorax	Acidovorax sp. JS42	2	0	0	0	1	0	0	0	0	0	0	0	0	0	0	0	0	0	0	0	0	0	0	0	0	0	0	0
Bacteria	Proteobacteria	Gammaproteobacteria	Pseudomonadales	Moraxellaceae	Acinetobacter	Acinetobacter baumannii	0	0	0	0	0	2	0	0	0	0	0	2	0	0	0	0	2	0	0	0	0	0	0	0	0	0	0	1
Bacteria	Proteobacteria	Gammaproteobacteria	Pseudomonadales	Moraxellaceae	Acinetobacter	Acinetobacter sp. ADP1	0	0	0	0	0	1	0	0	0	0	0	0	0	0	0	0	0	0	0	0	0	0	0	0	0	0	0	0
Bacteria	Proteobacteria	Gammaproteobacteria	Pseudomonadales	Moraxellaceae	Acinetobacter	Acinetobacter sp. ATCC 27244	0	0	0	0	0	0	0	0	0	0	0	0	0	0	0	0	0	0	0	0	0	0	0	0	0	0	0	1
Bacteria	Proteobacteria	Gammaproteobacteria	Pasteurellales	Pasteurellaceae	Actinobacillus	Actinobacillus minor	0	0	0	0	0	1	0	0	0	0	0	0	0	0	0	0	0	0	0	0	0	0	0	0	2	0	0	0
Bacteria	Proteobacteria	Gammaproteobacteria	Pasteurellales	Pasteurellaceae	Actinobacillus	Actinobacillus pleuropneumoniae	0	0	0	0	0	0	0	1	0	0	0	0	0	0	0	0	0	0	0	0	0	0	0	0	1	0	0	0
Bacteria	Proteobacteria	Gammaproteobacteria	Pasteurellales	Pasteurellaceae	Actinobacillus	Actinobacillus succinogenes	0	0	0	0	0	0	0	0	0	0	0	0	0	0	0	0	0	0	0	0	0	0	0	0	0	0	0	1
Bacteria	Actinobacteria	Actinobacteria (class)	Actinomycetales	Actinosynnemataceae	Actinosynnema	Actinosynnema mirum	10	2	4	6	7	6	4	7	3	10	4	12	3	4	4	14	2	7	3	9	2	7	6	4	8	8	2	12
Bacteria	Proteobacteria	Gammaproteobacteria	Aeromonadales	Aeromonadaceae	Aeromonas	Aeromonas hydrophila	0	0	0	0	1	0	0	0	0	0	0	1	2	1	0	1	0	0	0	2	0	0	0	1	0	0	0	0
Bacteria	Proteobacteria	Alphaproteobacteria	Rhizobiales	Bradyrhizobiaceae	Afipia	Afipia sp. 1NLS2	1	0	0	0	0	0	0	0	0	0	0	0	0	0	0	0	0	1	0	0	0	0	0	0	0	0	0	0
Bacteria	Verrucomicrobia	Verrucomicrobiae	Verrucomicrobiales	Verrucomicrobiaceae	Akkermansia	Akkermansia muciniphila	0	0	0	0	0	0	0	0	0	0	0	0	0	0	0	0	0	0	0	0	0	2	0	0	0	0	0	0
Bacteria	Proteobacteria	Betaproteobacteria	Burkholderiales	Comamonadaceae	Albidiferax	Albidiferax ferrireducens	0	0	0	0	0	0	0	0	0	0	0	0	0	2	0	0	0	0	0	0	0	0	0	0	0	0	0	0
Bacteria	Proteobacteria	Gammaproteobacteria	Oceanospirillales	Alcanivoracaceae	Alcanivorax	Alcanivorax sp. DG881	4	2	0	1	3	3	3	5	4	2	2	5	4	4	6	4	0	4	2	3	1	5	3	4	3	4	1	3
Bacteria	Firmicutes	Bacilli	Bacillales	Alicyclobacillaceae	Alicyclobacillus	Alicyclobacillus acidocaldarius	0	0	0	0	0	0	0	0	0	0	0	0	0	0	0	0	0	0	1	0	0	0	0	0	0	0	0	0
Bacteria	Proteobacteria	Gammaproteobacteria	Vibrionales	Vibrionaceae	Aliivibrio	Aliivibrio fischeri	0	0	0	0	0	0	0	0	0	0	0	0	0	0	0	0	0	0	0	0	0	0	0	1	0	0	0	0
Bacteria	Bacteroidetes	Bacteroidia	Bacteroidales	Rikenellaceae	Alistipes	Alistipes putredinis	0	0	0	0	0	0	0	0	0	0	0	0	0	0	0	0	0	0	0	0	0	0	1	1	0	0	0	0
Bacteria	Proteobacteria	Gammaproteobacteria	Chromatiales	Ectothiorhodospiraceae	Alkalilimnicola	Alkalilimnicola ehrlichii	0	0	0	0	0	0	0	1	0	0	0	0	0	0	0	0	0	0	0	0	0	0	0	0	0	0	0	1
Bacteria	Firmicutes	Clostridia	Clostridiales	Clostridiaceae	Alkaliphilus	Alkaliphilus metalliredigens	0	0	0	0	0	0	0	0	0	0	1	0	0	0	0	1	0	1	2	0	0	0	0	0	0	0	0	0
Bacteria	Firmicutes	Clostridia	Clostridiales	Clostridiaceae	Alkaliphilus	Alkaliphilus oremlandii	0	0	0	0	0	0	0	0	0	0	0	0	0	0	0	0	0	0	0	0	0	0	0	0	0	0	0	1
Bacteria	Proteobacteria	Gammaproteobacteria	Alteromonadales	Alteromonadaceae	Alteromonas	Alteromonas macleodii	0	0	0	0	0	0	0	0	0	0	0	0	0	0	0	0	0	0	0	0	0	0	0	0	1	0	0	0
Bacteria	Firmicutes	Clostridia	Thermoanaerobacterales	Thermoanaerobacteraceae	Ammonifex	Ammonifex degensii	0	0	0	0	0	0	0	0	0	0	0	0	0	0	0	0	0	0	0	0	0	0	0	0	0	0	1	0
Bacteria	Actinobacteria	Actinobacteria (class)	Actinomycetales	Pseudonocardiaceae	Amycolatopsis	Amycolatopsis mediterranei	0	0	0	0	0	0	0	0	0	0	0	0	0	0	0	0	0	0	0	0	0	1	0	0	0	0	1	0
Bacteria	Cyanobacteria	unclassified (derived from Cyanobacteria)	Nostocales	Nostocaceae	Anabaena	Anabaena azollae	33	17	29	34	49	32	9	51	28	28	36	51	27	25	8	57	21	32	16	36	12	17	45	46	42	28	23	25
Bacteria	Cyanobacteria	unclassified (derived from Cyanobacteria)	Nostocales	Nostocaceae	Anabaena	Anabaena variabilis	0	0	0	0	1	0	0	0	1	0	0	0	0	0	0	0	0	1	0	0	0	0	0	0	0	0	0	0
Bacteria	Firmicutes	Clostridia	Clostridiales	Clostridiales Family XI. Incertae Sedis	Anaerococcus	Anaerococcus prevotii	0	0	0	0	0	1	0	0	0	0	0	0	0	0	0	0	0	0	0	0	0	0	0	0	0	0	0	0
Bacteria	Firmicutes	Clostridia	Clostridiales	Clostridiales Family XI. Incertae Sedis	Anaerococcus	Anaerococcus vaginalis	0	0	1	0	0	1	0	0	0	0	0	0	0	0	0	0	0	0	0	0	0	0	0	0	0	0	0	0
Bacteria	Proteobacteria	Deltaproteobacteria	Myxococcales	Myxococcaceae	Anaeromyxobacter	Anaeromyxobacter dehalogenans	0	0	0	0	0	0	0	0	0	0	1	0	0	0	0	0	0	0	0	0	0	0	0	0	0	0	0	0
Bacteria	Proteobacteria	Deltaproteobacteria	Myxococcales	Myxococcaceae	Anaeromyxobacter	Anaeromyxobacter sp. Fw109-5	3	0	1	0	1	1	0	1	1	1	1	0	0	0	0	0	0	2	0	0	0	0	0	2	1	2	0	1
Bacteria	Firmicutes	Clostridia	Clostridiales	Lachnospiraceae	Anaerostipes	Anaerostipes caccae	0	0	0	0	0	0	0	0	0	0	0	0	0	0	0	0	1	0	1	0	0	0	0	0	0	0	0	0
Bacteria	Firmicutes	Clostridia	Clostridiales	Ruminococcaceae	Anaerotruncus	Anaerotruncus colihominis	0	0	0	0	3	0	0	0	0	0	0	0	0	0	0	0	0	0	0	0	0	0	0	0	0	0	0	0
Bacteria	Firmicutes	Bacilli	Bacillales	Bacillaceae	Anoxybacillus	Anoxybacillus flavithermus	0	0	0	0	0	1	0	0	0	0	0	0	0	0	1	0	1	0	1	1	0	0	0	0	0	0	0	0
Bacteria	Proteobacteria	Epsilonproteobacteria	Campylobacterales	Campylobacteraceae	Arcobacter	Arcobacter butzleri	0	0	0	0	0	0	0	0	0	0	0	0	0	0	0	0	0	0	0	0	0	1	0	0	0	0	0	0
Bacteria	Proteobacteria	Epsilonproteobacteria	Campylobacterales	Campylobacteraceae	Arcobacter	Arcobacter nitrofigilis	0	0	0	0	0	1	0	0	0	0	0	0	0	1	1	0	0	0	0	0	0	0	0	0	0	0	0	0
Bacteria	Actinobacteria	Actinobacteria (class)	Actinomycetales	Micrococcaceae	Arthrobacter	Arthrobacter arilaitensis	0	0	0	0	0	0	0	0	0	0	0	0	0	0	0	0	0	0	0	0	1	0	0	0	0	0	0	0
Bacteria	Actinobacteria	Actinobacteria (class)	Actinomycetales	Micrococcaceae	Arthrobacter	Arthrobacter aurescens	0	0	0	0	0	0	0	0	0	0	0	0	0	0	0	0	0	0	0	0	0	0	0	0	0	1	0	0
Bacteria	Cyanobacteria	unclassified (derived from Cyanobacteria)	Oscillatoriales	unclassified (derived from Oscillatoriales)	Arthrospira	Arthrospira maxima	3	1	4	3	5	3	1	0	4	0	1	3	3	4	1	0	4	3	5	3	0	4	1	5	4	0	0	1
Bacteria	Actinobacteria	Actinobacteria (class)	Coriobacteriales	Coriobacteriaceae	Atopobium	Atopobium vaginae	0	0	0	0	0	0	0	0	0	0	0	0	0	0	0	0	0	0	0	0	0	0	0	0	0	0	1	0
Bacteria	Firmicutes	Bacilli	Bacillales	Bacillaceae	Bacillus	Bacillus amyloliquefaciens	0	0	0	0	0	1	0	0	0	0	0	0	0	0	0	0	0	0	0	0	0	0	0	0	0	0	0	0
Bacteria	Firmicutes	Bacilli	Bacillales	Bacillaceae	Bacillus	Bacillus anthracis	0	0	0	2	0	0	0	0	0	0	2	0	0	0	0	0	0	0	0	0	0	0	0	0	0	0	0	0
Bacteria	Firmicutes	Bacilli	Bacillales	Bacillaceae	Bacillus	Bacillus atrophaeus	0	0	0	0	0	0	0	0	1	0	0	0	0	0	0	0	0	1	0	0	0	0	0	0	0	0	0	0
Bacteria	Firmicutes	Bacilli	Bacillales	Bacillaceae	Bacillus	Bacillus cellulosilyticus	1	0	0	0	0	0	0	0	0	0	0	0	0	0	0	0	0	0	1	0	0	0	0	0	1	0	0	0
Bacteria	Firmicutes	Bacilli	Bacillales	Bacillaceae	Bacillus	Bacillus cereus	0	1	0	2	1	1	1	0	0	3	3	2	0	2	0	2	0	1	5	0	0	3	1	2	1	1	1	0
Bacteria	Firmicutes	Bacilli	Bacillales	Bacillaceae	Bacillus	Bacillus clausii	0	0	0	0	0	0	0	1	0	0	0	0	0	0	0	0	1	0	2	0	0	0	0	0	0	0	0	0
Bacteria	Firmicutes	Bacilli	Bacillales	Bacillaceae	Bacillus	Bacillus coahuilensis	3	0	0	0	1	2	2	0	2	0	1	0	0	1	0	2	0	1	0	0	1	0	0	0	0	1	0	1
Bacteria	Firmicutes	Bacilli	Bacillales	Bacillaceae	Bacillus	Bacillus cytotoxicus	0	0	0	1	0	0	0	0	0	0	0	0	0	0	0	0	0	0	0	0	0	0	0	0	0	0	0	0
Bacteria	Firmicutes	Bacilli	Bacillales	Bacillaceae	Bacillus	Bacillus halodurans	0	0	0	1	0	2	0	0	0	0	0	0	0	0	0	0	0	0	1	0	0	0	0	0	1	0	0	0
Bacteria	Firmicutes	Bacilli	Bacillales	Bacillaceae	Bacillus	Bacillus licheniformis	0	0	0	4	0	2	0	0	0	0	2	0	0	0	0	0	0	0	0	0	0	0	0	0	0	0	0	0
Bacteria	Firmicutes	Bacilli	Bacillales	Bacillaceae	Bacillus	Bacillus megaterium	0	0	0	0	0	1	0	0	0	0	0	0	0	0	0	0	0	0	0	0	0	0	0	0	0	0	0	0
Bacteria	Firmicutes	Bacilli	Bacillales	Bacillaceae	Bacillus	Bacillus mycoides	0	0	0	1	0	0	0	0	0	0	1	0	0	0	0	0	0	0	0	0	0	0	0	0	0	0	0	0
Bacteria	Firmicutes	Bacilli	Bacillales	Bacillaceae	Bacillus	Bacillus pseudofirmus	0	0	0	0	0	0	0	0	0	0	0	0	0	0	0	0	0	0	0	0	0	0	0	0	1	0	0	0
Bacteria	Firmicutes	Bacilli	Bacillales	Bacillaceae	Bacillus	Bacillus pumilus	0	0	0	1	1	1	0	0	0	0	0	0	0	0	0	0	0	0	0	0	0	0	0	0	0	0	0	0
Bacteria	Firmicutes	Bacilli	Bacillales	Bacillaceae	Bacillus	Bacillus selenitireducens	0	0	0	0	0	0	0	0	0	0	0	0	0	0	0	0	0	0	0	0	0	0	0	0	0	0	0	1
Bacteria	Firmicutes	Bacilli	Bacillales	Bacillaceae	Bacillus	Bacillus sp. B14905	0	1	0	1	0	1	0	0	0	0	0	0	1	1	0	2	0	1	2	0	0	0	0	1	0	0	0	0
Bacteria	Firmicutes	Bacilli	Bacillales	Bacillaceae	Bacillus	Bacillus sp. NRRL B-14911	3	3	0	2	0	4	1	1	0	1	3	1	3	0	1	0	0	0	1	2	1	0	0	0	1	0	2	0
Bacteria	Firmicutes	Bacilli	Bacillales	Bacillaceae	Bacillus	Bacillus sp. SG-1	1	0	0	1	1	1	1	1	0	0	1	1	3	1	0	3	0	1	0	0	0	0	0	0	2	3	4	0
Bacteria	Firmicutes	Bacilli	Bacillales	Bacillaceae	Bacillus	Bacillus subtilis	0	0	0	5	1	0	0	0	0	0	0	0	0	0	2	3	0	0	0	0	0	0	0	0	0	0	0	0
Bacteria	Firmicutes	Bacilli	Bacillales	Bacillaceae	Bacillus	Bacillus thuringiensis	0	2	0	1	2	0	0	2	2	0	1	0	0	1	0	0	1	0	2	4	1	0	1	0	3	0	1	0
Bacteria	Firmicutes	Bacilli	Bacillales	Bacillaceae	Bacillus	Bacillus weihenstephanensis	0	0	0	1	2	0	0	0	1	2	0	1	0	0	1	0	1	1	0	0	1	1	0	1	0	0	2	0
Bacteria	Bacteroidetes	Bacteroidia	Bacteroidales	Bacteroidaceae	Bacteroides	Bacteroides caccae	0	0	0	0	2	0	0	0	0	0	0	0	0	0	0	0	0	0	0	0	0	0	0	0	0	0	0	0
Bacteria	Bacteroidetes	Bacteroidia	Bacteroidales	Bacteroidaceae	Bacteroides	Bacteroides cellulosilyticus	0	0	0	0	1	0	0	0	0	0	0	0	0	0	0	0	0	0	0	0	0	0	0	0	0	0	0	0
Bacteria	Bacteroidetes	Bacteroidia	Bacteroidales	Bacteroidaceae	Bacteroides	Bacteroides coprocola	0	0	0	0	1	0	0	0	0	0	0	0	0	0	0	0	0	0	0	0	0	0	0	0	0	0	0	0
Bacteria	Bacteroidetes	Bacteroidia	Bacteroidales	Bacteroidaceae	Bacteroides	Bacteroides dorei	0	0	0	0	2	0	0	0	0	0	1	0	0	0	0	0	0	0	0	0	0	0	1	0	0	0	0	0
Bacteria	Bacteroidetes	Bacteroidia	Bacteroidales	Bacteroidaceae	Bacteroides	Bacteroides eggerthii	0	0	0	0	0	3	1	0	0	0	0	0	0	0	0	0	0	0	0	0	0	0	1	0	0	0	0	0
Bacteria	Bacteroidetes	Bacteroidia	Bacteroidales	Bacteroidaceae	Bacteroides	Bacteroides finegoldii	0	0	0	0	3	0	0	0	0	0	0	0	0	0	0	0	0	0	0	0	0	0	0	0	0	0	0	0
Bacteria	Bacteroidetes	Bacteroidia	Bacteroidales	Bacteroidaceae	Bacteroides	Bacteroides fragilis	62	26	56	39	85	52	16	90	30	39	57	99	33	47	13	86	38	77	15	71	32	37	71	90	71	52	34	53
Bacteria	Bacteroidetes	Bacteroidia	Bacteroidales	Bacteroidaceae	Bacteroides	Bacteroides intestinalis	0	0	0	0	1	0	0	0	0	0	0	0	0	0	0	0	0	0	0	0	0	0	0	0	0	0	0	0
Bacteria	Bacteroidetes	Bacteroidia	Bacteroidales	Bacteroidaceae	Bacteroides	Bacteroides ovatus	0	0	0	0	2	1	0	2	0	0	0	1	0	0	0	0	0	0	1	0	0	0	0	0	0	0	0	0
Bacteria	Bacteroidetes	Bacteroidia	Bacteroidales	Bacteroidaceae	Bacteroides	Bacteroides plebeius	0	0	0	1	1	2	0	0	0	0	0	0	0	0	0	0	0	0	0	0	0	0	0	0	0	0	0	0
Bacteria	Bacteroidetes	Bacteroidia	Bacteroidales	Bacteroidaceae	Bacteroides	Bacteroides sp. 1_1_14	0	0	0	1	0	0	0	0	0	0	0	0	0	0	0	0	0	0	0	0	0	0	0	0	0	0	0	0
Bacteria	Bacteroidetes	Bacteroidia	Bacteroidales	Bacteroidaceae	Bacteroides	Bacteroides sp. 1_1_6	0	0	0	0	2	0	0	0	0	0	0	0	0	0	0	0	0	2	0	0	0	0	1	0	1	0	0	0
Bacteria	Bacteroidetes	Bacteroidia	Bacteroidales	Bacteroidaceae	Bacteroides	Bacteroides sp. 20_3	0	0	0	0	2	0	0	0	0	0	0	0	0	0	0	0	0	0	0	0	0	0	0	0	0	0	0	0
Bacteria	Bacteroidetes	Bacteroidia	Bacteroidales	Bacteroidaceae	Bacteroides	Bacteroides sp. 2_1_16	9	5	7	6	15	7	4	6	3	5	10	12	2	4	2	14	5	15	5	6	5	8	8	17	9	14	7	8
Bacteria	Bacteroidetes	Bacteroidia	Bacteroidales	Bacteroidaceae	Bacteroides	Bacteroides sp. 2_1_7	0	0	0	0	2	0	0	0	0	0	0	0	0	0	0	0	0	0	0	0	0	0	1	0	0	0	0	0
Bacteria	Bacteroidetes	Bacteroidia	Bacteroidales	Bacteroidaceae	Bacteroides	Bacteroides sp. 2_2_4	0	0	0	0	1	0	0	0	0	0	0	0	0	0	0	0	0	0	0	0	0	0	0	0	0	0	0	0
Bacteria	Bacteroidetes	Bacteroidia	Bacteroidales	Bacteroidaceae	Bacteroides	Bacteroides sp. 3_1_23	0	0	0	0	2	0	0	0	0	0	0	0	0	0	0	0	0	0	0	0	0	0	0	0	0	0	0	0
Bacteria	Bacteroidetes	Bacteroidia	Bacteroidales	Bacteroidaceae	Bacteroides	Bacteroides sp. 3_1_33FAA	2	2	0	0	3	0	1	1	0	0	1	2	1	0	0	0	0	1	2	0	0	0	0	0	0	0	1	0
Bacteria	Bacteroidetes	Bacteroidia	Bacteroidales	Bacteroidaceae	Bacteroides	Bacteroides sp. 4_3_47FAA	0	0	0	0	3	0	0	0	0	0	0	0	0	0	0	0	0	0	0	0	0	1	0	0	0	0	0	0
Bacteria	Bacteroidetes	Bacteroidia	Bacteroidales	Bacteroidaceae	Bacteroides	Bacteroides sp. D1	0	0	0	0	1	0	0	0	0	0	0	0	0	0	0	0	0	0	0	0	0	0	0	0	0	0	0	0
Bacteria	Bacteroidetes	Bacteroidia	Bacteroidales	Bacteroidaceae	Bacteroides	Bacteroides sp. D2	0	0	0	0	0	1	0	0	0	0	0	0	0	0	0	0	0	0	0	0	0	0	0	0	0	0	0	0
Bacteria	Bacteroidetes	Bacteroidia	Bacteroidales	Bacteroidaceae	Bacteroides	Bacteroides sp. D20	0	0	0	0	1	0	0	0	0	0	0	0	0	0	0	0	0	0	0	0	0	0	0	0	0	0	0	0
Bacteria	Bacteroidetes	Bacteroidia	Bacteroidales	Bacteroidaceae	Bacteroides	Bacteroides stercoris	0	0	0	0	2	0	0	0	0	0	0	0	0	0	0	0	0	0	0	0	0	0	0	0	0	0	0	0
Bacteria	Bacteroidetes	Bacteroidia	Bacteroidales	Bacteroidaceae	Bacteroides	Bacteroides thetaiotaomicron	0	0	0	0	3	0	0	0	0	0	0	0	0	0	0	0	0	0	0	0	0	0	1	0	0	0	1	0
Bacteria	Bacteroidetes	Bacteroidia	Bacteroidales	Bacteroidaceae	Bacteroides	Bacteroides uniformis	0	0	0	1	3	0	0	0	0	1	0	0	0	0	0	0	0	0	0	0	0	0	0	0	0	0	1	0
Bacteria	Bacteroidetes	Bacteroidia	Bacteroidales	Bacteroidaceae	Bacteroides	Bacteroides vulgatus	0	0	0	4	1	0	0	0	0	0	0	0	2	0	0	0	0	0	0	0	0	0	3	0	0	0	0	0
Bacteria	Bacteroidetes	unclassified (derived from Bacteroidetes)	unclassified (derived from Bacteroidetes)	unclassified (derived from Bacteroidetes)	unclassified (derived from Bacteroidetes)	Bacteroidetes oral taxon 274	0	0	0	0	0	2	0	0	0	0	0	0	0	0	0	0	0	0	0	0	0	0	0	0	0	0	0	0
Bacteria	Proteobacteria	Alphaproteobacteria	Rhizobiales	Bartonellaceae	Bartonella	Bartonella grahamii	0	0	0	0	0	0	0	0	0	0	0	0	0	0	0	0	0	0	0	0	0	0	0	1	0	0	0	0
Bacteria	Proteobacteria	Alphaproteobacteria	Rhizobiales	Bartonellaceae	Bartonella	Bartonella tribocorum	0	0	0	0	0	0	0	0	0	0	0	0	0	0	0	0	0	0	0	0	0	0	0	1	0	0	0	0
Bacteria	Proteobacteria	Deltaproteobacteria	Bdellovibrionales	Bdellovibrionaceae	Bdellovibrio	Bdellovibrio bacteriovorus	0	0	0	0	0	0	0	0	0	0	1	0	0	0	0	0	0	1	0	0	0	0	0	0	0	0	0	0
Bacteria	Proteobacteria	Gammaproteobacteria	Thiotrichales	Thiotrichaceae	Beggiatoa	Beggiatoa sp. PS	47	8	15	30	53	32	7	20	46	24	19	27	20	19	25	39	39	49	19	22	14	26	14	63	34	23	55	47
Bacteria	Proteobacteria	Alphaproteobacteria	Rhizobiales	Beijerinckiaceae	Beijerinckia	Beijerinckia indica	0	0	0	0	0	0	0	0	0	0	0	0	0	0	0	0	0	0	0	0	0	1	0	0	0	0	0	0
Bacteria	Actinobacteria	Actinobacteria (class)	Actinomycetales	Beutenbergiaceae	Beutenbergia	Beutenbergia cavernae	0	0	1	0	0	0	0	0	0	0	0	0	0	1	0	0	1	0	0	1	0	0	0	0	1	0	1	0
Bacteria	Actinobacteria	Actinobacteria (class)	Bifidobacteriales	Bifidobacteriaceae	Bifidobacterium	Bifidobacterium adolescentis	0	0	0	0	0	1	0	0	0	0	0	0	0	0	0	0	0	0	1	0	0	0	0	0	0	0	0	0
Bacteria	Actinobacteria	Actinobacteria (class)	Bifidobacteriales	Bifidobacteriaceae	Bifidobacterium	Bifidobacterium angulatum	0	0	0	0	0	0	0	0	0	0	0	1	0	0	0	0	0	0	0	0	0	0	0	0	0	0	0	0
Bacteria	Actinobacteria	Actinobacteria (class)	Bifidobacteriales	Bifidobacteriaceae	Bifidobacterium	Bifidobacterium animalis	0	0	0	2	0	0	0	0	0	0	0	0	0	0	0	0	0	0	1	0	0	0	0	0	0	0	0	0
Bacteria	Actinobacteria	Actinobacteria (class)	Bifidobacteriales	Bifidobacteriaceae	Bifidobacterium	Bifidobacterium bifidum	0	0	0	0	0	0	1	0	0	0	0	0	0	0	0	0	0	0	0	0	0	0	0	0	0	0	0	0
Bacteria	Actinobacteria	Actinobacteria (class)	Bifidobacteriales	Bifidobacteriaceae	Bifidobacterium	Bifidobacterium longum	0	1	0	0	0	0	0	1	0	0	0	0	0	0	0	0	0	0	0	0	0	0	0	0	1	0	0	0
Bacteria	Actinobacteria	Actinobacteria (class)	Bifidobacteriales	Bifidobacteriaceae	Bifidobacterium	Bifidobacterium pseudocatenulatum	0	0	0	0	1	0	0	0	0	0	0	0	0	0	0	0	0	0	0	0	0	0	0	0	0	0	0	0
Bacteria	Planctomycetes	Planctomycetacia	Planctomycetales	Planctomycetaceae	Blastopirellula	Blastopirellula marina	0	0	0	1	0	1	0	0	0	0	0	0	0	0	0	0	0	0	0	0	0	0	0	0	0	0	0	0
Bacteria	Firmicutes	Clostridia	Clostridiales	unclassified (derived from Clostridiales)	Blautia	Blautia hansenii	0	0	0	0	0	0	0	0	0	0	0	0	0	0	0	0	0	0	0	0	0	0	1	0	0	0	0	0
Bacteria	Firmicutes	Clostridia	Clostridiales	unclassified (derived from Clostridiales)	Blautia	Blautia hydrogenotrophica	0	0	0	0	0	0	0	0	0	0	0	0	0	0	0	0	0	0	1	0	0	0	0	0	0	0	0	0
Bacteria	Proteobacteria	Betaproteobacteria	Burkholderiales	Alcaligenaceae	Bordetella	Bordetella avium	0	0	0	0	0	0	0	0	0	0	0	0	0	0	0	0	0	0	0	1	0	0	0	0	0	1	0	0
Bacteria	Proteobacteria	Betaproteobacteria	Burkholderiales	Alcaligenaceae	Bordetella	Bordetella bronchiseptica	0	0	0	0	0	0	0	0	0	0	0	0	0	0	1	0	1	0	0	0	0	0	0	0	0	0	0	0
Bacteria	Proteobacteria	Betaproteobacteria	Burkholderiales	Alcaligenaceae	Bordetella	Bordetella pertussis	0	0	0	0	0	0	0	0	0	0	0	0	0	0	0	0	0	0	0	1	0	1	0	0	0	0	0	0
Bacteria	Spirochaetes	Spirochaetes (class)	Spirochaetales	Spirochaetaceae	Borrelia	Borrelia burgdorferi	1	0	0	0	0	0	0	0	0	0	0	0	0	0	0	0	0	0	0	0	0	0	0	0	0	0	1	0
Bacteria	Spirochaetes	Spirochaetes (class)	Spirochaetales	Spirochaetaceae	Borrelia	Borrelia garinii	0	1	1	0	0	1	1	0	0	0	0	0	0	3	2	1	0	0	0	1	0	1	0	1	1	1	0	0
Bacteria	Actinobacteria	Actinobacteria (class)	Actinomycetales	Dermabacteraceae	Brachybacterium	Brachybacterium faecium	0	1	0	0	0	0	0	0	1	0	1	0	0	2	1	0	1	2	0	1	0	1	1	2	0	0	2	0
Bacteria	Spirochaetes	Spirochaetes (class)	Spirochaetales	Brachyspiraceae	Brachyspira	Brachyspira hyodysenteriae	0	2	2	1	0	0	1	0	0	0	3	2	0	0	0	0	1	1	1	0	0	0	1	3	0	0	1	0
Bacteria	Spirochaetes	Spirochaetes (class)	Spirochaetales	Brachyspiraceae	Brachyspira	Brachyspira murdochii	8	33	38	40	24	36	4	44	50	107	13	63	40	23	7	11	52	44	10	30	47	40	9	7	69	10	7	10
Bacteria	Spirochaetes	Spirochaetes (class)	Spirochaetales	Brachyspiraceae	Brachyspira	Brachyspira pilosicoli	0	0	2	0	0	0	0	2	1	0	0	1	0	2	0	0	0	1	0	0	0	1	0	0	0	1	1	0
Bacteria	Proteobacteria	Alphaproteobacteria	Rhizobiales	Bradyrhizobiaceae	Bradyrhizobium	Bradyrhizobium japonicum	0	0	0	0	0	0	0	1	0	0	0	0	0	0	0	0	0	0	0	0	0	0	0	0	0	0	0	0
Bacteria	Proteobacteria	Alphaproteobacteria	Rhizobiales	Bradyrhizobiaceae	Bradyrhizobium	Bradyrhizobium sp. BTAi1	0	0	0	0	0	0	0	0	0	0	0	0	0	0	0	0	0	0	1	0	0	0	0	0	0	0	0	0
Bacteria	Proteobacteria	Alphaproteobacteria	Rhizobiales	Bradyrhizobiaceae	Bradyrhizobium	Bradyrhizobium sp. ORS278	0	0	0	0	0	0	0	0	0	0	0	0	0	0	0	0	0	0	0	0	0	0	0	0	0	0	0	1
Bacteria	Firmicutes	Bacilli	Bacillales	Paenibacillaceae	Brevibacillus	Brevibacillus brevis	0	0	0	1	0	0	0	0	0	0	1	0	0	0	0	0	0	0	0	0	0	0	0	0	0	0	0	0
Bacteria	Actinobacteria	Actinobacteria (class)	Actinomycetales	Brevibacteriaceae	Brevibacterium	Brevibacterium linens	0	0	0	0	0	0	0	0	0	1	0	0	1	1	0	0	0	0	0	0	0	2	0	0	0	0	1	0
Bacteria	Actinobacteria	Actinobacteria (class)	Actinomycetales	Brevibacteriaceae	Brevibacterium	Brevibacterium mcbrellneri	0	0	1	0	0	0	0	0	0	0	0	0	0	0	0	1	0	0	0	0	0	0	0	0	0	0	0	0
Bacteria	Proteobacteria	Alphaproteobacteria	Caulobacterales	Caulobacteraceae	Brevundimonas	Brevundimonas subvibrioides	0	0	0	0	0	0	0	0	0	0	0	0	0	0	0	0	0	0	0	0	0	0	0	0	1	0	0	0
Bacteria	Proteobacteria	Alphaproteobacteria	Rhizobiales	Brucellaceae	Brucella	Brucella abortus	0	0	0	0	0	0	0	0	0	0	0	0	0	0	0	0	0	0	0	0	0	0	0	1	0	0	0	0
Bacteria	Proteobacteria	Alphaproteobacteria	Rhizobiales	Brucellaceae	Brucella	Brucella suis	0	0	0	0	0	0	0	0	0	0	0	0	0	0	0	0	0	0	0	1	0	0	0	0	0	0	0	1
Bacteria	Proteobacteria	Betaproteobacteria	Burkholderiales	Burkholderiaceae	Burkholderia	Burkholderia ambifaria	0	0	0	0	0	0	0	0	0	0	0	0	0	0	0	0	0	0	0	0	0	0	0	1	0	0	0	0
Bacteria	Proteobacteria	Betaproteobacteria	Burkholderiales	Burkholderiaceae	Burkholderia	Burkholderia cenocepacia	0	0	0	0	1	0	0	0	0	0	0	0	0	0	0	0	0	0	0	0	0	0	0	0	0	0	0	0
Bacteria	Proteobacteria	Betaproteobacteria	Burkholderiales	Burkholderiaceae	Burkholderia	Burkholderia graminis	1	2	5	2	4	4	2	6	2	2	5	6	1	1	2	6	3	6	1	7	1	0	3	8	4	0	3	3
Bacteria	Proteobacteria	Betaproteobacteria	Burkholderiales	Burkholderiaceae	Burkholderia	Burkholderia mallei	1	0	0	0	2	0	3	1	0	2	3	0	2	0	0	1	0	0	0	2	0	0	2	1	1	1	0	1
Bacteria	Proteobacteria	Betaproteobacteria	Burkholderiales	Burkholderiaceae	Burkholderia	Burkholderia multivorans	0	0	0	0	0	2	0	0	0	0	1	0	0	0	0	0	0	0	0	0	0	0	0	0	0	0	0	0
Bacteria	Proteobacteria	Betaproteobacteria	Burkholderiales	Burkholderiaceae	Burkholderia	Burkholderia oklahomensis	1	1	1	4	3	0	2	3	0	5	3	3	0	0	1	10	0	3	0	2	1	6	5	3	5	6	1	2
Bacteria	Proteobacteria	Betaproteobacteria	Burkholderiales	Burkholderiaceae	Burkholderia	Burkholderia pseudomallei	4	2	2	8	10	4	0	5	4	8	6	2	2	8	0	12	0	3	0	3	0	4	4	5	6	10	5	3
Bacteria	Proteobacteria	Betaproteobacteria	Burkholderiales	Burkholderiaceae	Burkholderia	Burkholderia sp. 383	0	0	0	0	0	0	0	0	1	0	0	0	0	0	0	0	0	0	0	0	0	0	0	1	0	1	0	0
Bacteria	Proteobacteria	Betaproteobacteria	Burkholderiales	Burkholderiaceae	Burkholderia	Burkholderia sp. CCGE1002	0	1	0	0	0	0	0	0	0	0	0	0	0	0	0	0	0	0	0	0	1	0	0	0	0	0	0	0
Bacteria	Proteobacteria	Betaproteobacteria	Burkholderiales	Burkholderiaceae	Burkholderia	Burkholderia sp. H160	0	0	0	0	0	0	0	0	1	0	0	0	0	0	0	0	0	0	0	0	0	0	0	0	0	0	0	0
Bacteria	Proteobacteria	Betaproteobacteria	Burkholderiales	Burkholderiaceae	Burkholderia	Burkholderia thailandensis	0	0	0	0	0	0	0	0	0	0	0	0	0	0	0	0	0	1	0	0	0	0	0	0	0	0	0	0
Bacteria	Proteobacteria	Betaproteobacteria	Burkholderiales	Burkholderiaceae	Burkholderia	Burkholderia xenovorans	0	0	0	2	0	0	0	0	0	0	0	0	0	0	0	0	0	0	0	0	0	0	0	0	0	0	0	0
Bacteria	Firmicutes	Clostridia	Clostridiales	Lachnospiraceae	Butyrivibrio	Butyrivibrio crossotus	0	0	0	0	1	0	0	0	0	0	0	0	1	0	0	0	0	0	0	0	0	0	0	0	0	0	0	0
Bacteria	Firmicutes	Clostridia	Thermoanaerobacterales	Thermoanaerobacterales Family III. Incertae Sedis	Caldicellulosiruptor	Caldicellulosiruptor bescii	0	0	0	0	1	0	0	0	0	0	0	0	0	0	0	0	0	0	0	0	0	0	0	0	0	0	0	0
Bacteria	Firmicutes	Clostridia	Thermoanaerobacterales	Thermoanaerobacterales Family III. Incertae Sedis	Caldicellulosiruptor	Caldicellulosiruptor hydrothermalis	0	0	0	0	0	0	0	0	0	0	0	0	0	0	0	0	0	1	0	1	0	0	0	0	0	1	0	0
Bacteria	Firmicutes	Clostridia	Thermoanaerobacterales	Thermoanaerobacterales Family III. Incertae Sedis	Caldicellulosiruptor	Caldicellulosiruptor kronotskyensis	0	0	0	0	0	0	0	0	0	0	0	0	0	0	0	0	1	0	0	0	0	0	0	0	0	0	0	0
Bacteria	Firmicutes	Clostridia	Thermoanaerobacterales	Thermoanaerobacterales Family III. Incertae Sedis	Caldicellulosiruptor	Caldicellulosiruptor saccharolyticus	0	0	0	0	1	0	0	0	0	0	0	0	0	0	0	0	0	0	0	0	0	0	0	0	0	0	0	0
Bacteria	Proteobacteria	Epsilonproteobacteria	Campylobacterales	Campylobacteraceae	Campylobacter	Campylobacter coli	0	0	0	0	0	0	0	0	0	0	0	0	0	0	0	0	0	0	0	0	0	1	0	0	0	0	0	0
Bacteria	Proteobacteria	Epsilonproteobacteria	Campylobacterales	Campylobacteraceae	Campylobacter	Campylobacter jejuni	0	0	0	0	0	0	0	0	0	0	1	0	0	0	0	0	0	0	0	0	0	5	0	0	0	0	0	0
Bacteria	Proteobacteria	Epsilonproteobacteria	Campylobacterales	Campylobacteraceae	Campylobacter	Campylobacter upsaliensis	0	0	0	0	0	0	0	0	0	0	1	0	0	0	0	0	0	0	0	0	0	2	0	0	0	0	0	0
Bacteria	Proteobacteria	Gammaproteobacteria	Enterobacteriales	Enterobacteriaceae	Candidatus Hamiltonella	Candidatus Hamiltonella defensa	0	0	0	0	0	0	0	0	0	0	0	0	0	0	1	0	0	0	0	0	0	0	0	0	0	0	0	0
Bacteria	Acidobacteria	unclassified (derived from Acidobacteria)	unclassified (derived from Acidobacteria)	unclassified (derived from Acidobacteria)	Candidatus Koribacter	Candidatus Koribacter versatilis	0	0	0	0	0	0	1	0	0	0	0	0	0	0	0	0	0	0	0	0	0	0	2	0	0	0	1	0
Bacteria	Proteobacteria	Alphaproteobacteria	Rickettsiales	unclassified (derived from Rickettsiales)	Candidatus Pelagibacter	Candidatus Pelagibacter ubique	3	2	1	0	3	0	0	0	2	0	1	1	1	1	0	2	0	0	3	0	2	1	0	0	2	3	2	3
Bacteria	Chlamydiae	Chlamydiae (class)	Chlamydiales	Parachlamydiaceae	Candidatus Protochlamydia	Candidatus Protochlamydia amoebophila	0	1	1	0	0	1	1	0	0	0	1	2	0	3	0	0	0	1	1	0	0	1	0	0	0	0	1	1
Bacteria	Proteobacteria	Alphaproteobacteria	unclassified (derived from Alphaproteobacteria)	unclassified (derived from Alphaproteobacteria)	Candidatus Puniceispirillum	Candidatus Puniceispirillum marinum	0	0	0	0	0	1	0	0	0	0	0	0	0	0	0	0	0	0	1	0	0	0	0	0	0	0	0	0
Bacteria	Bacteroidetes	Flavobacteria	Flavobacteriales	unclassified (derived from Flavobacteriales)	Candidatus Sulcia	Candidatus Sulcia muelleri	0	0	1	0	1	0	0	0	0	0	1	0	0	0	0	1	0	0	1	0	0	0	0	0	0	1	0	0
Bacteria	Bacteroidetes	Flavobacteria	Flavobacteriales	Flavobacteriaceae	Capnocytophaga	Capnocytophaga ochracea	0	0	0	0	0	1	0	0	0	0	0	0	0	0	0	0	0	0	0	0	0	0	0	0	0	0	1	0
Bacteria	Firmicutes	Clostridia	Thermoanaerobacterales	Thermoanaerobacteraceae	Carboxydothermus	Carboxydothermus hydrogenoformans	0	0	0	0	0	0	0	0	0	0	0	0	0	0	0	0	0	0	2	0	0	0	0	0	0	0	0	0
Bacteria	Proteobacteria	Gammaproteobacteria	Cardiobacteriales	Cardiobacteriaceae	Cardiobacterium	Cardiobacterium hominis	0	0	0	0	0	0	0	0	1	0	0	0	0	1	0	1	0	0	0	0	1	0	0	0	1	0	0	0
Bacteria	Actinobacteria	Actinobacteria (class)	Actinomycetales	Catenulisporaceae	Catenulispora	Catenulispora acidiphila	0	0	0	0	0	0	0	0	0	0	0	0	0	0	0	0	0	0	0	0	0	0	0	0	0	1	0	0
Bacteria	Proteobacteria	Alphaproteobacteria	Caulobacterales	Caulobacteraceae	Caulobacter	Caulobacter vibrioides	0	0	0	0	0	0	0	0	0	0	0	0	0	0	0	0	0	0	0	1	0	0	0	0	0	0	0	0
Bacteria	Actinobacteria	Actinobacteria (class)	Actinomycetales	Cellulomonadaceae	Cellulomonas	Cellulomonas flavigena	1	0	0	0	0	0	0	0	0	0	0	0	0	0	0	0	0	0	0	1	0	0	1	0	0	0	0	0
Bacteria	Proteobacteria	Gammaproteobacteria	Pseudomonadales	Pseudomonadaceae	Cellvibrio	Cellvibrio japonicus	0	0	0	0	0	0	0	0	0	0	0	0	0	0	0	2	0	0	0	0	0	0	0	0	0	0	0	0
Bacteria	Bacteroidetes	Sphingobacteria	Sphingobacteriales	unclassified (derived from Sphingobacteriales)	Chitinophaga	Chitinophaga pinensis	0	0	1	1	0	1	1	0	2	0	0	0	0	0	0	0	0	1	1	0	0	0	0	1	0	0	0	0
Bacteria	Chlorobi	Chlorobia	Chlorobiales	Chlorobiaceae	Chlorobium	Chlorobium phaeobacteroides	270	205	169	190	403	312	90	205	198	223	316	371	175	187	129	311	166	385	161	181	113	221	181	289	264	248	139	257
Bacteria	Chloroflexi	Chloroflexi (class)	Chloroflexales	Chloroflexaceae	Chloroflexus	Chloroflexus sp. Y-400-fl	0	0	0	0	0	0	0	0	0	0	0	0	0	0	0	0	0	0	0	0	0	0	1	1	0	0	0	0
Bacteria	Proteobacteria	Gammaproteobacteria	Oceanospirillales	Halomonadaceae	Chromohalobacter	Chromohalobacter salexigens	0	0	0	0	0	0	0	0	0	0	0	0	0	0	0	0	0	0	0	0	0	0	0	0	0	0	0	1
Bacteria	Bacteroidetes	Flavobacteria	Flavobacteriales	Flavobacteriaceae	Chryseobacterium	Chryseobacterium gleum	0	0	0	0	0	0	0	0	0	1	0	1	0	0	0	0	0	0	0	1	0	0	0	0	0	0	0	1
Bacteria	Verrucomicrobia	Spartobacteria	unclassified (derived from Spartobacteria)	unclassified (derived from Spartobacteria)	Chthoniobacter	Chthoniobacter flavus	0	0	0	0	0	0	0	0	0	0	0	0	0	0	0	0	0	0	1	0	0	0	0	0	0	0	0	0
Bacteria	Proteobacteria	Gammaproteobacteria	Enterobacteriales	Enterobacteriaceae	Citrobacter	Citrobacter koseri	0	0	0	0	0	0	0	0	0	0	0	0	0	0	0	0	0	0	0	0	0	0	0	0	1	0	0	0
Bacteria	Proteobacteria	Gammaproteobacteria	Enterobacteriales	Enterobacteriaceae	Citrobacter	Citrobacter rodentium	0	1	0	0	0	1	0	0	0	1	0	0	0	0	0	0	0	1	0	0	0	0	0	0	1	1	0	2
Bacteria	Proteobacteria	Gammaproteobacteria	Enterobacteriales	Enterobacteriaceae	Citrobacter	Citrobacter sp. 30_2	0	0	0	0	0	0	0	0	0	0	0	0	0	0	0	0	0	0	0	0	0	1	0	0	0	0	0	0
Bacteria	Proteobacteria	Gammaproteobacteria	Enterobacteriales	Enterobacteriaceae	Citrobacter	Citrobacter youngae	0	0	0	0	0	0	0	0	0	0	1	0	0	0	0	0	0	0	0	0	0	0	0	0	0	0	0	0
Bacteria	Firmicutes	Clostridia	Clostridiales	unclassified (derived from Clostridiales)	unclassified (derived from Clostridiales)	Clostridiales bacterium 1_7_47FAA	0	1	1	0	0	1	1	0	0	0	0	3	0	0	0	1	0	0	0	0	1	1	0	0	0	1	0	0
Bacteria	Firmicutes	Clostridia	Clostridiales	unclassified (derived from Clostridiales)	unclassified (derived from Clostridiales)	Clostridiales genomosp. BVAB3	0	0	0	0	0	0	0	0	0	0	0	0	0	0	0	0	0	0	0	0	0	0	0	0	0	0	1	0
Bacteria	Firmicutes	Clostridia	Clostridiales	Clostridiaceae	Clostridium	Clostridium acetobutylicum	0	0	0	0	0	1	0	0	0	0	0	0	0	0	0	0	0	0	1	0	0	0	0	0	0	0	0	0
Bacteria	Firmicutes	Clostridia	Clostridiales	Clostridiaceae	Clostridium	Clostridium asparagiforme	1	0	1	0	3	5	0	0	1	0	0	0	0	1	1	3	1	4	2	2	0	2	0	0	2	0	0	3
Bacteria	Firmicutes	Clostridia	Clostridiales	Clostridiaceae	Clostridium	Clostridium bartlettii	0	1	0	1	0	0	0	0	0	0	0	0	0	0	0	0	0	1	0	0	0	0	0	0	0	0	1	0
Bacteria	Firmicutes	Clostridia	Clostridiales	Clostridiaceae	Clostridium	Clostridium beijerinckii	0	0	0	1	2	0	0	1	0	0	1	0	0	0	0	0	0	0	5	0	0	0	0	0	0	0	0	1
Bacteria	Firmicutes	Clostridia	Clostridiales	Clostridiaceae	Clostridium	Clostridium bolteae	0	0	0	0	1	0	0	0	1	1	1	0	0	0	0	0	1	0	0	0	0	1	0	0	0	1	0	0
Bacteria	Firmicutes	Clostridia	Clostridiales	Clostridiaceae	Clostridium	Clostridium botulinum	2	0	0	3	0	4	1	0	0	0	1	1	0	0	2	1	0	1	9	1	0	0	0	1	2	0	1	5
Bacteria	Firmicutes	Clostridia	Clostridiales	Clostridiaceae	Clostridium	Clostridium butyricum	0	0	0	0	0	0	0	1	0	0	1	0	0	0	0	0	1	0	1	0	0	0	0	0	0	0	0	0
Bacteria	Firmicutes	Clostridia	Clostridiales	Clostridiaceae	Clostridium	Clostridium carboxidivorans	0	0	0	0	0	0	0	0	0	0	2	0	1	0	0	0	0	0	0	0	0	0	0	1	0	0	0	0
Bacteria	Firmicutes	Clostridia	Clostridiales	Clostridiaceae	Clostridium	Clostridium cellulolyticum	0	0	0	0	2	1	0	0	0	0	1	0	0	0	0	0	0	0	0	0	0	0	0	0	0	0	0	0
Bacteria	Firmicutes	Clostridia	Clostridiales	Clostridiaceae	Clostridium	Clostridium cellulovorans	0	0	0	1	0	0	0	0	0	0	0	0	0	0	0	2	0	0	0	0	0	1	0	0	0	0	0	0
Bacteria	Firmicutes	Clostridia	Clostridiales	Clostridiaceae	Clostridium	Clostridium difficile	0	0	0	1	3	0	0	0	0	0	0	0	0	0	0	0	0	0	0	1	0	0	1	0	0	0	3	0
Bacteria	Firmicutes	Clostridia	Clostridiales	Clostridiaceae	Clostridium	Clostridium hathewayi	0	0	0	0	2	0	0	0	0	0	1	0	0	0	0	0	1	0	0	0	0	0	0	0	0	0	0	0
Bacteria	Firmicutes	Clostridia	Clostridiales	Clostridiaceae	Clostridium	Clostridium hiranonis	0	0	3	0	2	0	0	0	1	0	0	0	0	0	0	0	0	0	0	1	0	0	0	0	0	1	2	0
Bacteria	Firmicutes	Clostridia	Clostridiales	Clostridiaceae	Clostridium	Clostridium hylemonae	0	0	0	1	1	0	0	0	0	0	1	0	0	0	0	0	0	0	1	0	0	0	0	0	0	0	0	0
Bacteria	Firmicutes	Clostridia	Clostridiales	Clostridiaceae	Clostridium	Clostridium kluyveri	0	0	2	0	0	10	2	0	0	2	4	5	2	2	0	3	0	3	3	3	0	0	0	1	0	0	0	0
Bacteria	Firmicutes	Clostridia	Clostridiales	Lachnospiraceae	Cellulosilyticum	Clostridium lentocellum	0	0	0	3	0	0	0	0	0	0	0	0	0	0	0	0	0	0	0	0	0	0	0	0	0	0	0	0
Bacteria	Firmicutes	Clostridia	Clostridiales	Clostridiaceae	Clostridium	Clostridium leptum	0	0	0	0	0	0	0	0	0	0	0	0	0	0	0	0	0	0	2	0	0	0	0	0	0	0	0	0
Bacteria	Firmicutes	Clostridia	Clostridiales	Clostridiaceae	Clostridium	Clostridium ljungdahlii	0	0	0	3	0	0	0	0	0	0	0	0	0	0	0	0	0	0	0	0	0	0	0	0	0	0	0	0
Bacteria	Firmicutes	Clostridia	Clostridiales	Clostridiaceae	Clostridium	Clostridium nexile	0	0	0	0	2	0	1	0	0	0	0	0	0	0	0	0	1	0	0	0	0	0	0	0	0	1	0	0
Bacteria	Firmicutes	Clostridia	Clostridiales	Clostridiaceae	Clostridium	Clostridium novyi	0	0	0	0	0	3	0	0	0	0	0	0	0	0	0	0	0	0	1	0	0	0	0	0	0	0	0	0
Bacteria	Firmicutes	Clostridia	Clostridiales	Clostridiaceae	Clostridium	Clostridium papyrosolvens	0	0	0	0	1	0	0	0	0	0	0	0	0	0	0	0	0	0	0	0	0	0	0	0	0	0	0	0
Bacteria	Firmicutes	Clostridia	Clostridiales	Clostridiaceae	Clostridium	Clostridium perfringens	0	0	0	5	0	4	0	2	0	0	0	0	0	0	0	2	0	0	14	0	0	0	0	0	2	0	0	6
Bacteria	Firmicutes	Clostridia	Clostridiales	Clostridiaceae	Clostridium	Clostridium phytofermentans	0	0	0	2	6	1	0	0	0	0	0	0	0	0	0	0	1	0	0	0	0	0	0	0	0	0	0	0
Bacteria	Firmicutes	Clostridia	Clostridiales	Lachnospiraceae	Butyrivibrio	Clostridium proteoclasticum	0	0	0	0	5	1	0	1	0	0	1	0	0	0	0	0	0	0	1	0	0	0	2	0	0	0	0	0
Bacteria	Firmicutes	Erysipelotrichi	Erysipelotrichales	Erysipelotrichaceae	unclassified (derived from Erysipelotrichaceae)	Clostridium ramosum	0	0	0	0	0	1	0	0	0	0	0	0	0	0	2	0	0	0	0	0	0	0	0	0	0	0	0	0
Bacteria	Firmicutes	Clostridia	Clostridiales	Clostridiaceae	Clostridium	Clostridium saccharolyticum	0	0	0	0	5	0	0	0	0	0	0	0	0	0	0	0	0	0	0	0	0	0	0	0	0	0	0	0
Bacteria	Firmicutes	Clostridia	Clostridiales	Clostridiaceae	Clostridium	Clostridium scindens	0	0	0	0	0	0	0	0	0	0	0	0	0	0	0	0	0	0	1	0	0	0	0	0	0	0	0	1
Bacteria	Firmicutes	Clostridia	Clostridiales	Clostridiaceae	Clostridium	Clostridium sp. 7_2_43FAA	0	0	0	0	0	1	0	0	0	0	1	0	0	0	0	0	0	0	2	0	0	0	0	0	0	0	0	3
Bacteria	Firmicutes	Clostridia	Clostridiales	Clostridiaceae	Clostridium	Clostridium sp. HGF2	0	0	0	1	0	0	0	0	0	0	0	0	0	0	0	0	0	0	0	0	0	0	0	0	0	0	0	0
Bacteria	Firmicutes	Clostridia	Clostridiales	Clostridiaceae	Clostridium	Clostridium sp. L2-50	0	0	0	1	0	0	0	0	0	0	0	0	0	0	0	0	1	0	0	0	0	0	0	0	0	0	0	0
Bacteria	Firmicutes	Clostridia	Clostridiales	Clostridiaceae	Clostridium	Clostridium sp. M62/1	0	0	0	0	1	0	0	0	0	0	0	0	0	0	0	0	1	0	0	0	0	0	0	0	0	0	0	0
Bacteria	Firmicutes	Erysipelotrichi	Erysipelotrichales	Erysipelotrichaceae	unclassified (derived from Erysipelotrichaceae)	Clostridium spiroforme	0	0	0	0	0	0	0	0	0	0	0	0	0	0	0	0	0	0	0	0	0	1	0	0	0	0	1	0
Bacteria	Firmicutes	Clostridia	Clostridiales	Clostridiaceae	Clostridium	Clostridium sticklandii	0	0	0	0	0	0	0	0	0	0	0	0	0	0	0	0	0	1	0	0	0	0	0	0	0	0	0	0
Bacteria	Firmicutes	Clostridia	Clostridiales	Clostridiaceae	Clostridium	Clostridium thermocellum	1	0	0	0	0	0	0	0	1	0	0	0	0	0	0	0	0	0	0	0	0	0	0	0	0	0	0	0
Bacteria	Actinobacteria	Actinobacteria (class)	Coriobacteriales	Coriobacteriaceae	Collinsella	Collinsella stercoris	0	0	0	0	0	0	0	0	0	0	0	0	0	0	0	0	1	0	0	0	0	0	0	0	0	0	0	0
Bacteria	Proteobacteria	Betaproteobacteria	Burkholderiales	Comamonadaceae	Comamonas	Comamonas testosteroni	0	0	0	0	0	0	0	0	0	0	0	0	0	0	0	0	0	0	0	1	0	0	0	0	0	0	0	0
Bacteria	Actinobacteria	Actinobacteria (class)	Solirubrobacterales	Conexibacteraceae	Conexibacter	Conexibacter woesei	0	0	0	0	0	0	0	0	0	0	0	0	0	0	0	1	0	0	0	0	0	0	0	0	0	0	0	0
Bacteria	Proteobacteria	Gammaproteobacteria	unclassified (derived from Gammaproteobacteria)	unclassified (derived from Gammaproteobacteria)	Congregibacter	Congregibacter litoralis	0	0	0	0	0	0	0	0	0	0	0	0	0	1	0	0	0	0	0	0	0	0	0	0	0	0	0	0
Bacteria	Firmicutes	Erysipelotrichi	Erysipelotrichales	Erysipelotrichaceae	Coprobacillus	Coprobacillus sp. D7	20	12	42	20	23	48	9	25	39	37	38	35	20	22	19	35	27	36	41	22	21	29	18	31	38	37	45	35
Bacteria	Firmicutes	Clostridia	Clostridiales	Lachnospiraceae	Coprococcus	Coprococcus comes	0	0	0	0	4	0	0	0	0	0	0	0	0	0	0	0	0	0	0	0	0	0	0	0	0	1	0	0
Bacteria	Firmicutes	Clostridia	Clostridiales	Lachnospiraceae	Coprococcus	Coprococcus eutactus	0	0	0	1	0	0	0	0	0	0	1	0	0	0	0	0	0	0	0	0	0	0	0	0	0	0	0	0
Bacteria	Firmicutes	Clostridia	Thermoanaerobacterales	Thermodesulfobiaceae	Coprothermobacter	Coprothermobacter proteolyticus	0	0	0	0	0	1	0	0	0	0	0	0	0	0	0	0	0	0	0	0	0	0	0	0	0	0	0	0
Bacteria	Verrucomicrobia	Opitutae	Puniceicoccales	Puniceicoccaceae	Coraliomargarita	Coraliomargarita akajimensis	0	0	0	0	1	0	0	0	0	0	0	0	0	0	0	0	0	0	0	0	0	0	0	0	0	0	0	0
Bacteria	Actinobacteria	Actinobacteria (class)	Actinomycetales	Corynebacteriaceae	Corynebacterium	Corynebacterium efficiens	0	0	0	0	0	0	0	0	0	0	0	0	0	0	0	0	0	0	0	0	0	0	0	0	0	0	0	2
Bacteria	Actinobacteria	Actinobacteria (class)	Actinomycetales	Corynebacteriaceae	Corynebacterium	Corynebacterium genitalium	0	0	0	0	0	2	0	0	0	0	0	0	0	0	0	0	0	0	0	0	0	0	0	0	0	0	0	0
Bacteria	Actinobacteria	Actinobacteria (class)	Actinomycetales	Corynebacteriaceae	Corynebacterium	Corynebacterium glucuronolyticum	0	0	1	0	0	0	0	0	0	0	1	0	0	0	0	0	0	0	0	0	0	0	0	0	0	0	0	0
Bacteria	Actinobacteria	Actinobacteria (class)	Actinomycetales	Corynebacteriaceae	Corynebacterium	Corynebacterium jeikeium	0	0	0	0	0	0	0	2	0	0	0	0	0	0	0	0	0	0	0	0	0	0	0	0	0	0	0	0
Bacteria	Actinobacteria	Actinobacteria (class)	Actinomycetales	Corynebacteriaceae	Corynebacterium	Corynebacterium kroppenstedtii	0	0	0	0	0	0	0	0	0	0	0	0	0	0	0	0	1	0	0	0	0	0	0	0	0	0	0	0
Bacteria	Actinobacteria	Actinobacteria (class)	Actinomycetales	Corynebacteriaceae	Corynebacterium	Corynebacterium lipophiloflavum	0	0	1	0	0	0	0	0	0	0	0	0	0	0	0	0	0	1	0	0	0	0	0	0	1	0	0	0
Bacteria	Actinobacteria	Actinobacteria (class)	Actinomycetales	Corynebacteriaceae	Corynebacterium	Corynebacterium pseudogenitalium	1	0	0	1	0	1	0	0	0	1	0	0	0	0	0	0	0	0	0	0	0	0	1	0	0	0	0	0
Bacteria	Actinobacteria	Actinobacteria (class)	Actinomycetales	Corynebacteriaceae	Corynebacterium	Corynebacterium striatum	0	0	0	1	0	0	0	0	0	0	1	0	0	0	0	0	0	0	0	1	0	0	0	0	0	0	0	0
Bacteria	Actinobacteria	Actinobacteria (class)	Actinomycetales	Corynebacteriaceae	Corynebacterium	Corynebacterium tuberculostearicum	0	0	0	0	0	0	0	0	0	0	0	0	0	0	0	0	0	0	0	0	0	0	0	1	0	0	0	0
Bacteria	Proteobacteria	Gammaproteobacteria	Legionellales	Coxiellaceae	Coxiella	Coxiella burnetii	0	0	0	0	0	0	0	0	1	0	0	0	0	0	0	0	0	0	0	0	0	0	0	0	0	0	0	0
Bacteria	Cyanobacteria	unclassified (derived from Cyanobacteria)	Chroococcales	unclassified (derived from Chroococcales)	Crocosphaera	Crocosphaera watsonii	0	0	0	0	0	0	0	0	0	0	1	0	0	0	0	1	0	0	0	0	0	0	0	0	0	0	0	0
Bacteria	Proteobacteria	Gammaproteobacteria	Enterobacteriales	Enterobacteriaceae	Cronobacter	Cronobacter sakazakii	0	0	0	0	1	0	0	0	0	0	0	0	0	1	1	0	0	0	0	0	0	0	0	0	0	0	0	0
Bacteria	Proteobacteria	Gammaproteobacteria	Enterobacteriales	Enterobacteriaceae	Cronobacter	Cronobacter turicensis	0	0	0	0	0	0	0	0	0	0	0	0	0	0	0	1	0	0	0	0	0	0	0	0	0	0	0	0
Bacteria	Actinobacteria	Actinobacteria (class)	Coriobacteriales	Coriobacteriaceae	Cryptobacterium	Cryptobacterium curtum	0	0	0	1	0	0	0	0	0	0	0	0	0	0	0	0	0	0	0	0	0	0	0	0	0	0	0	0
Bacteria	Proteobacteria	Betaproteobacteria	Burkholderiales	Burkholderiaceae	Cupriavidus	Cupriavidus metallidurans	0	0	0	0	0	0	0	0	0	0	0	0	0	0	0	0	0	0	0	0	0	1	0	0	0	0	0	0
Bacteria	Proteobacteria	Betaproteobacteria	Burkholderiales	Burkholderiaceae	Cupriavidus	Cupriavidus pinatubonensis	0	0	0	0	0	0	0	1	0	0	0	0	0	0	0	0	0	0	0	0	0	0	0	0	0	0	0	0
Bacteria	Cyanobacteria	unclassified (derived from Cyanobacteria)	Chroococcales	unclassified (derived from Chroococcales)	Cyanobium	Cyanobium sp. PCC 7001	4	5	0	5	4	0	0	1	0	6	0	2	0	0	0	3	2	0	2	0	0	7	4	0	0	5	4	3
Bacteria	Cyanobacteria	unclassified (derived from Cyanobacteria)	Chroococcales	unclassified (derived from Chroococcales)	Cyanothece	Cyanothece sp. CCY0110	46	73	73	47	78	161	33	56	97	97	77	69	81	52	55	75	105	89	73	55	36	82	43	73	110	104	132	76
Bacteria	Cyanobacteria	unclassified (derived from Cyanobacteria)	Chroococcales	unclassified (derived from Chroococcales)	Cyanothece	Cyanothece sp. PCC 7424	0	0	1	0	0	0	0	0	0	1	1	0	1	0	0	1	2	1	0	0	0	3	3	1	1	1	1	3
Bacteria	Cyanobacteria	unclassified (derived from Cyanobacteria)	Chroococcales	unclassified (derived from Chroococcales)	Cyanothece	Cyanothece sp. PCC 7425	0	0	0	0	0	0	0	0	0	0	0	0	0	0	1	0	0	0	0	0	0	0	0	0	0	0	0	0
Bacteria	Cyanobacteria	unclassified (derived from Cyanobacteria)	Chroococcales	unclassified (derived from Chroococcales)	Cyanothece	Cyanothece sp. PCC 7822	0	0	1	0	0	0	0	0	1	0	0	0	0	0	0	0	0	0	0	0	0	0	0	0	0	0	0	0
Bacteria	Cyanobacteria	unclassified (derived from Cyanobacteria)	Chroococcales	unclassified (derived from Chroococcales)	Cyanothece	Cyanothece sp. PCC 8801	1	2	3	1	1	2	1	1	2	3	5	0	0	5	1	7	7	3	1	1	2	2	4	8	3	2	1	4
Bacteria	Cyanobacteria	unclassified (derived from Cyanobacteria)	Chroococcales	unclassified (derived from Chroococcales)	Cyanothece	Cyanothece sp. PCC 8802	0	0	0	0	0	1	0	0	0	0	0	0	0	0	0	0	0	0	1	0	1	0	0	0	0	0	0	0
Bacteria	Bacteroidetes	Cytophagia	Cytophagales	Cytophagaceae	Cytophaga	Cytophaga hutchinsonii	0	0	0	0	1	0	0	0	0	0	1	0	0	0	0	0	0	0	0	0	0	0	0	0	0	0	0	0
Bacteria	Deinococcus-Thermus	Deinococci	Deinococcales	Deinococcaceae	Deinococcus	Deinococcus geothermalis	0	0	0	0	1	0	0	0	0	0	0	0	0	0	0	0	0	0	0	0	0	0	0	0	0	0	0	0
Bacteria	Deinococcus-Thermus	Deinococci	Deinococcales	Deinococcaceae	Deinococcus	Deinococcus radiodurans	0	0	0	0	1	0	0	0	0	0	1	0	0	0	0	0	0	0	0	0	0	0	0	0	0	0	0	0
Bacteria	Proteobacteria	Betaproteobacteria	Burkholderiales	Comamonadaceae	Delftia	Delftia acidovorans	0	0	0	0	0	0	0	0	0	0	0	0	0	0	0	0	1	0	0	1	0	0	0	0	0	0	0	0
Bacteria	Proteobacteria	Deltaproteobacteria	Desulfarculales	Desulfarculaceae	Desulfarculus	Desulfarculus baarsii	0	0	0	0	0	0	0	0	0	0	0	0	0	0	0	0	0	0	0	0	0	0	1	0	0	0	0	0
Bacteria	Proteobacteria	Deltaproteobacteria	Desulfobacterales	Desulfobacteraceae	Desulfatibacillum	Desulfatibacillum alkenivorans	0	0	0	0	0	0	0	0	0	0	0	0	0	1	0	0	0	0	0	0	0	0	0	1	0	0	0	0
Bacteria	Firmicutes	Clostridia	Clostridiales	Peptococcaceae	Desulfitobacterium	Desulfitobacterium hafniense	0	0	1	1	1	0	0	0	0	0	0	0	0	0	0	0	0	0	0	0	0	2	0	0	0	0	0	0
Bacteria	Proteobacteria	Deltaproteobacteria	Desulfobacterales	Desulfobacteraceae	Desulfococcus	Desulfococcus oleovorans	0	0	0	0	1	0	0	0	0	0	0	0	0	0	0	0	0	0	0	0	0	0	0	0	0	0	0	0
Bacteria	Proteobacteria	Deltaproteobacteria	Desulfovibrionales	Desulfomicrobiaceae	Desulfomicrobium	Desulfomicrobium baculatum	0	0	5	4	5	3	0	0	1	2	2	2	1	1	0	1	2	4	2	0	0	0	1	1	2	3	0	6
Bacteria	Firmicutes	Clostridia	Clostridiales	Peptococcaceae	Desulfotomaculum	Desulfotomaculum reducens	0	0	0	0	1	0	0	0	0	0	0	0	0	0	0	1	0	0	1	0	0	0	0	0	0	0	0	0
Bacteria	Proteobacteria	Deltaproteobacteria	Desulfovibrionales	Desulfovibrionaceae	Desulfovibrio	Desulfovibrio salexigens	0	0	0	0	0	0	0	0	0	1	0	0	1	0	0	0	0	0	0	0	0	0	0	0	0	0	0	0
Bacteria	Proteobacteria	Deltaproteobacteria	Desulfovibrionales	Desulfovibrionaceae	Desulfovibrio	Desulfovibrio sp. FW1012B	0	0	0	0	0	0	0	0	0	0	0	0	0	0	0	0	0	0	0	0	0	0	1	0	0	0	0	0
Bacteria	Proteobacteria	Deltaproteobacteria	Desulfovibrionales	Desulfovibrionaceae	Desulfovibrio	Desulfovibrio vulgaris	0	0	0	0	0	0	0	0	0	0	0	0	0	0	0	0	0	0	0	0	0	0	0	0	0	0	1	0
Bacteria	Proteobacteria	Deltaproteobacteria	Desulfuromonadales	Desulfuromonadaceae	Desulfuromonas	Desulfuromonas acetoxidans	0	0	0	0	1	0	0	0	0	0	0	0	0	0	0	0	1	0	0	0	0	0	0	0	0	0	0	0
Bacteria	Firmicutes	Negativicutes	Selenomonadales	Veillonellaceae	Dialister	Dialister invisus	1	3	5	7	9	11	2	6	10	21	4	2	8	2	3	22	13	10	5	8	7	13	13	4	12	13	7	13
Bacteria	Proteobacteria	Gammaproteobacteria	Enterobacteriales	Enterobacteriaceae	Dickeya	Dickeya dadantii	0	0	0	0	0	0	0	0	0	0	0	1	0	0	0	0	0	0	0	0	0	0	0	0	0	0	0	0
Bacteria	Proteobacteria	Alphaproteobacteria	Rhodobacterales	Rhodobacteraceae	Dinoroseobacter	Dinoroseobacter shibae	9	12	9	15	17	21	5	8	19	13	16	25	9	14	9	16	13	25	6	10	12	11	8	20	19	9	7	14
Bacteria	Bacteroidetes	Flavobacteria	Flavobacteriales	Flavobacteriaceae	Dokdonia	Dokdonia donghaensis	9	7	11	12	25	15	5	20	11	16	22	26	12	13	4	23	9	14	2	21	4	6	12	29	19	12	9	17
Bacteria	Firmicutes	Clostridia	Clostridiales	Lachnospiraceae	Dorea	Dorea formicigenerans	0	0	0	0	0	0	0	0	0	0	0	1	0	0	0	0	0	0	0	1	0	0	0	0	0	0	0	0
Bacteria	Firmicutes	Clostridia	Clostridiales	Lachnospiraceae	Dorea	Dorea longicatena	0	0	0	0	0	0	0	1	0	0	0	0	0	0	0	0	2	0	0	0	0	0	1	0	0	0	0	0
Bacteria	Bacteroidetes	Cytophagia	Cytophagales	Cytophagaceae	Dyadobacter	Dyadobacter fermentans	0	0	0	0	1	0	0	0	0	0	0	0	0	0	2	0	0	0	0	0	0	0	0	0	0	0	0	0
Bacteria	Elusimicrobia	Elusimicrobia (class)	Elusimicrobiales	Elusimicrobiaceae	Elusimicrobium	Elusimicrobium minutum	0	0	0	0	3	0	0	0	0	0	0	0	0	0	0	0	0	0	1	0	0	0	0	0	0	0	0	0
Bacteria	Proteobacteria	Gammaproteobacteria	unclassified (derived from Gammaproteobacteria)	unclassified (derived from Gammaproteobacteria)	Endoriftia	Endoriftia persephone	12	13	12	11	13	24	7	12	31	15	13	15	17	9	10	19	19	17	18	14	10	9	6	19	13	23	25	14
Bacteria	Proteobacteria	Gammaproteobacteria	Pseudomonadales	Moraxellaceae	Enhydrobacter	Enhydrobacter aerosaccus	0	0	0	0	0	0	0	0	0	0	4	0	0	0	0	0	1	0	0	0	0	0	0	1	0	0	0	0
Bacteria	Proteobacteria	Gammaproteobacteria	Enterobacteriales	Enterobacteriaceae	Enterobacter	Enterobacter sp. 638	0	0	0	0	0	0	1	0	0	0	0	0	0	0	0	0	0	0	0	0	0	0	0	0	1	0	0	0
Bacteria	Firmicutes	Bacilli	Lactobacillales	Enterococcaceae	Enterococcus	Enterococcus casseliflavus	2	0	3	0	2	1	0	1	1	0	3	1	0	1	1	0	0	0	0	0	0	0	0	1	1	3	0	5
Bacteria	Firmicutes	Bacilli	Lactobacillales	Enterococcaceae	Enterococcus	Enterococcus faecalis	1	0	0	0	0	0	0	0	0	1	0	0	0	0	0	0	2	0	11	0	0	0	0	0	0	2	0	0
Bacteria	Firmicutes	Bacilli	Lactobacillales	Enterococcaceae	Enterococcus	Enterococcus faecium	0	0	0	0	0	0	0	0	0	0	0	0	0	0	0	0	0	0	7	1	0	0	0	0	0	0	1	0
Bacteria	Firmicutes	Clostridia	Clostridiales	unclassified (derived from Clostridiales)	Epulopiscium	Epulopiscium sp. 'N.t. morphotype B'	0	0	0	0	0	1	1	0	0	0	0	0	0	0	0	1	0	0	1	1	0	0	0	0	0	0	0	0
Bacteria	Firmicutes	Erysipelotrichi	Erysipelotrichales	Erysipelotrichaceae	unclassified (derived from Erysipelotrichaceae)	Erysipelotrichaceae bacterium 3_1_53	0	0	0	0	0	0	0	0	0	0	0	0	0	0	0	0	0	0	1	0	0	0	0	0	0	0	0	0
Bacteria	Firmicutes	Erysipelotrichi	Erysipelotrichales	Erysipelotrichaceae	unclassified (derived from Erysipelotrichaceae)	Erysipelotrichaceae bacterium 5_2_54FAA	0	0	0	0	0	2	0	0	0	0	0	0	0	0	0	0	0	0	0	0	0	0	1	0	0	0	0	0
Bacteria	Proteobacteria	Gammaproteobacteria	Enterobacteriales	Enterobacteriaceae	Escherichia	Escherichia albertii	0	0	1	0	0	0	0	0	0	0	0	0	0	1	0	0	0	0	0	0	0	0	0	0	0	0	0	0
Bacteria	Proteobacteria	Gammaproteobacteria	Enterobacteriales	Enterobacteriaceae	Escherichia	Escherichia coli	17	17	9	12	13	31	12	13	17	14	13	12	16	7	9	33	24	11	9	11	25	11	7	20	17	22	21	8
Bacteria	Proteobacteria	Gammaproteobacteria	Enterobacteriales	Enterobacteriaceae	Escherichia	Escherichia fergusonii	0	0	0	0	0	0	0	0	0	1	0	0	0	0	0	0	0	0	0	0	0	0	0	0	0	0	0	0
Bacteria	Proteobacteria	Gammaproteobacteria	Enterobacteriales	Enterobacteriaceae	Escherichia	Escherichia sp. 1_1_43	1	0	0	0	0	0	0	0	0	0	0	0	0	0	0	0	0	0	1	0	0	0	0	0	0	1	0	0
Bacteria	Proteobacteria	Gammaproteobacteria	Enterobacteriales	Enterobacteriaceae	Escherichia	Escherichia sp. 3_2_53FAA	1	0	0	0	0	1	0	0	0	1	1	0	0	0	2	1	0	0	0	0	3	0	0	0	0	2	2	1
Bacteria	Firmicutes	Clostridia	Clostridiales	Ruminococcaceae	Ethanoligenens	Ethanoligenens harbinense	0	0	0	0	0	0	0	0	0	0	0	0	0	0	0	0	0	0	3	0	0	0	0	0	0	0	0	1
Bacteria	Firmicutes	Erysipelotrichi	Erysipelotrichales	Erysipelotrichaceae	unclassified (derived from Erysipelotrichaceae)	Eubacterium biforme	0	0	0	1	0	0	0	0	0	0	0	0	0	0	0	0	0	0	0	0	0	0	0	0	0	0	0	0
Bacteria	Firmicutes	Clostridia	Clostridiales	Eubacteriaceae	Eubacterium	Eubacterium cellulosolvens	0	0	0	0	1	1	0	0	0	0	0	0	0	0	0	0	0	0	0	0	0	0	0	0	0	0	0	0
Bacteria	Firmicutes	Erysipelotrichi	Erysipelotrichales	Erysipelotrichaceae	unclassified (derived from Erysipelotrichaceae)	Eubacterium dolichum	0	0	0	0	0	0	0	0	0	0	0	0	0	0	0	0	0	0	1	0	0	0	0	0	0	0	0	0
Bacteria	Firmicutes	Clostridia	Clostridiales	Eubacteriaceae	Eubacterium	Eubacterium eligens	0	0	0	1	0	0	0	0	0	0	1	0	0	0	0	0	0	2	0	0	0	0	0	0	0	0	0	0
Bacteria	Firmicutes	Clostridia	Clostridiales	Eubacteriaceae	Eubacterium	Eubacterium limosum	1	0	1	0	2	1	0	3	0	0	2	1	1	0	0	1	0	0	2	1	0	1	0	0	2	4	0	2
Bacteria	Firmicutes	Clostridia	Clostridiales	Eubacteriaceae	Eubacterium	Eubacterium rectale	0	1	0	0	5	1	0	1	0	0	0	0	0	0	0	0	1	3	1	0	0	0	0	0	0	0	0	0
Bacteria	Firmicutes	Clostridia	Clostridiales	Eubacteriaceae	Eubacterium	Eubacterium saburreum	0	0	0	0	2	0	0	0	0	0	0	0	0	0	0	0	0	0	0	0	0	0	0	0	0	0	0	0
Bacteria	Firmicutes	Clostridia	Clostridiales	Eubacteriaceae	Eubacterium	Eubacterium siraeum	2	0	0	0	2	0	0	1	0	1	0	0	0	0	0	0	0	1	0	0	0	0	0	0	0	0	0	0
Bacteria	Firmicutes	Clostridia	Clostridiales	Eubacteriaceae	Eubacterium	Eubacterium ventriosum	0	0	0	2	1	0	0	0	0	0	0	0	0	0	0	0	0	1	0	0	0	0	1	0	0	0	0	0
Bacteria	Firmicutes	Bacilli	Bacillales	unclassified (derived from Bacillales)	Exiguobacterium	Exiguobacterium sibiricum	0	0	0	0	0	0	0	0	0	0	1	0	0	0	0	0	0	0	0	0	0	0	0	0	0	0	0	0
Bacteria	Firmicutes	Bacilli	Bacillales	unclassified (derived from Bacillales)	Exiguobacterium	Exiguobacterium sp. AT1b	0	0	0	0	0	1	0	0	0	0	1	0	0	0	0	0	0	0	0	0	0	0	0	0	0	0	0	0
Bacteria	Firmicutes	Clostridia	Clostridiales	Ruminococcaceae	Faecalibacterium	Faecalibacterium prausnitzii	0	0	0	0	4	0	0	0	1	0	0	0	0	0	0	0	0	0	3	0	0	0	1	0	0	0	0	1
Bacteria	Proteobacteria	Gammaproteobacteria	Alteromonadales	Ferrimonadaceae	Ferrimonas	Ferrimonas balearica	1	0	0	0	0	0	0	0	0	0	0	1	0	0	0	0	0	0	0	0	0	0	0	0	0	0	0	0
Bacteria	Fibrobacteres	Fibrobacteres (class)	Fibrobacterales	Fibrobacteraceae	Fibrobacter	Fibrobacter succinogenes	0	0	0	1	0	2	0	0	0	0	0	0	0	0	0	0	0	1	0	0	0	0	0	0	0	0	0	0
Bacteria	Firmicutes	Clostridia	Clostridiales	Clostridiales Family XI. Incertae Sedis	Finegoldia	Finegoldia magna	0	0	0	0	1	0	0	0	0	0	0	0	0	0	0	0	0	0	0	0	0	0	0	0	0	0	0	0
Bacteria	Bacteroidetes	Flavobacteria	Flavobacteriales	unclassified (derived from Flavobacteriales)	unclassified (derived from Flavobacteriales)	Flavobacteria bacterium BAL38	1	0	0	0	0	0	0	0	0	0	0	0	0	0	0	0	0	0	0	0	0	0	0	0	0	0	0	0
Bacteria	Bacteroidetes	Flavobacteria	unclassified (derived from Flavobacteria)	unclassified (derived from Flavobacteria)	unclassified (derived from Flavobacteria)	Flavobacteria bacterium BBFL7	0	0	0	0	1	0	0	0	0	0	0	0	0	0	0	0	0	0	0	0	0	0	0	0	0	0	0	0
Bacteria	Bacteroidetes	Flavobacteria	Flavobacteriales	Flavobacteriaceae	unclassified (derived from Flavobacteriaceae)	Flavobacteriaceae bacterium 3519-10	0	0	0	0	2	1	0	0	0	0	0	0	0	1	0	0	0	0	0	0	0	0	0	0	0	0	0	0
Bacteria	Bacteroidetes	Flavobacteria	Flavobacteriales	Flavobacteriaceae	Flavobacterium	Flavobacterium johnsoniae	1	0	0	1	1	2	1	0	1	0	1	2	0	0	1	0	0	0	0	0	0	0	0	1	1	0	0	0
Bacteria	Bacteroidetes	Flavobacteria	Flavobacteriales	Flavobacteriaceae	Flavobacterium	Flavobacterium psychrophilum	0	0	0	0	0	0	1	0	0	1	1	0	0	0	0	0	0	0	0	0	0	0	0	0	0	0	0	0
Bacteria	Proteobacteria	Gammaproteobacteria	Legionellales	Legionellaceae	Fluoribacter	Fluoribacter dumoffii	0	0	0	0	0	0	0	0	0	0	0	0	0	0	0	0	0	1	0	0	0	0	0	0	0	0	0	0
Bacteria	Proteobacteria	Gammaproteobacteria	Thiotrichales	Francisellaceae	Francisella	Francisella philomiragia	0	0	0	0	0	0	0	1	0	0	0	0	0	0	0	0	0	0	0	0	0	0	0	0	0	0	0	0
Bacteria	Actinobacteria	Actinobacteria (class)	Actinomycetales	Frankiaceae	Frankia	Frankia alni	0	0	0	0	0	0	0	1	0	0	0	0	0	0	1	0	0	0	0	0	0	0	0	0	1	1	0	1
Bacteria	Actinobacteria	Actinobacteria (class)	Actinomycetales	Frankiaceae	Frankia	Frankia sp. CcI3	0	0	1	1	1	1	0	1	0	0	3	0	0	0	0	0	0	0	0	0	0	0	0	0	0	0	0	1
Bacteria	Actinobacteria	Actinobacteria (class)	Actinomycetales	Frankiaceae	Frankia	Frankia sp. EAN1pec	0	0	0	0	0	0	0	0	0	0	0	0	0	0	0	1	0	0	0	0	0	0	0	0	0	0	0	0
Bacteria	Actinobacteria	Actinobacteria (class)	Actinomycetales	Frankiaceae	Frankia	Frankia sp. EUN1f	0	0	0	0	0	0	1	1	0	0	0	3	0	0	0	0	0	0	1	0	0	2	0	0	1	0	0	0
Bacteria	Fusobacteria	Fusobacteria (class)	Fusobacteriales	Fusobacteriaceae	Fusobacterium	Fusobacterium mortiferum	0	0	0	0	0	0	0	0	0	0	0	0	0	0	1	0	0	0	0	0	0	0	0	0	0	0	0	0
Bacteria	Fusobacteria	Fusobacteria (class)	Fusobacteriales	Fusobacteriaceae	Fusobacterium	Fusobacterium nucleatum	0	0	1	0	0	0	0	0	0	0	0	0	0	0	0	2	0	0	0	0	0	0	0	0	0	0	0	0
Bacteria	Fusobacteria	Fusobacteria (class)	Fusobacteriales	Fusobacteriaceae	Fusobacterium	Fusobacterium ulcerans	5	7	6	6	1	6	1	7	8	13	2	4	10	5	4	5	6	3	8	5	5	6	2	7	10	8	6	4
Bacteria	Proteobacteria	Betaproteobacteria	Gallionellales	Gallionellaceae	Gallionella	Gallionella capsiferriformans	0	0	0	0	0	0	0	0	0	0	0	0	0	0	0	0	0	0	0	0	0	0	0	0	0	0	1	0
Bacteria	Actinobacteria	Actinobacteria (class)	Bifidobacteriales	Bifidobacteriaceae	Gardnerella	Gardnerella vaginalis	0	0	0	0	0	0	0	2	0	0	0	0	0	0	0	0	0	0	1	0	0	0	0	0	1	0	0	0
Bacteria	Planctomycetes	Planctomycetacia	Planctomycetales	Planctomycetaceae	Gemmata	Gemmata obscuriglobus	3	2	3	2	4	9	3	1	0	1	2	6	7	3	5	3	4	9	2	3	1	7	1	3	1	4	0	2
Bacteria	Gemmatimonadetes	Gemmatimonadetes (class)	Gemmatimonadales	Gemmatimonadaceae	Gemmatimonas	Gemmatimonas aurantiaca	0	0	0	0	0	0	0	0	0	0	1	0	0	0	1	1	0	0	1	0	0	0	0	0	0	0	0	0
Bacteria	Firmicutes	Bacilli	Bacillales	Bacillaceae	Geobacillus	Geobacillus kaustophilus	0	0	0	0	1	0	0	1	0	0	0	0	0	0	1	0	0	1	0	0	0	0	0	0	0	0	0	0
Bacteria	Firmicutes	Bacilli	Bacillales	Bacillaceae	Geobacillus	Geobacillus sp. C56-T3	0	0	0	0	0	0	0	0	0	0	0	0	0	0	1	0	0	0	0	0	0	0	0	0	0	0	0	0
Bacteria	Firmicutes	Bacilli	Bacillales	Bacillaceae	Geobacillus	Geobacillus sp. G11MC16	0	0	0	0	0	0	0	0	0	0	0	0	0	0	0	0	0	0	2	1	0	0	1	0	0	0	0	0
Bacteria	Firmicutes	Bacilli	Bacillales	Bacillaceae	Geobacillus	Geobacillus sp. WCH70	0	0	0	0	0	0	0	0	1	0	0	0	0	0	0	0	0	0	0	0	0	0	0	0	0	0	0	0
Bacteria	Firmicutes	Bacilli	Bacillales	Bacillaceae	Geobacillus	Geobacillus sp. Y4.1MC1	0	0	0	0	0	1	0	0	0	0	0	0	0	0	0	0	0	0	0	1	0	0	0	0	0	0	0	0
Bacteria	Firmicutes	Bacilli	Bacillales	Bacillaceae	Geobacillus	Geobacillus thermodenitrificans	0	0	0	0	0	0	0	0	0	0	0	0	0	0	0	0	0	0	1	0	0	0	0	0	0	0	0	0
Bacteria	Firmicutes	Bacilli	Bacillales	Bacillaceae	Geobacillus	Geobacillus thermoglucosidasius	0	0	0	0	0	1	0	0	0	0	0	0	0	0	0	0	0	0	0	0	0	0	0	0	0	0	0	0
Bacteria	Proteobacteria	Deltaproteobacteria	Desulfuromonadales	Geobacteraceae	Geobacter	Geobacter sp. M18	0	0	0	0	0	0	0	0	0	0	0	0	0	0	1	0	0	0	0	0	0	0	0	0	0	0	0	0
Bacteria	Proteobacteria	Deltaproteobacteria	Desulfuromonadales	Geobacteraceae	Geobacter	Geobacter sp. M21	0	0	0	0	0	0	0	0	0	0	0	0	0	0	1	0	0	0	0	1	0	0	0	0	0	0	0	0
Bacteria	Proteobacteria	Deltaproteobacteria	Desulfuromonadales	Geobacteraceae	Geobacter	Geobacter uraniireducens	0	0	0	0	0	0	0	0	0	0	0	0	0	0	0	0	0	0	0	0	0	0	0	1	0	0	0	0
Bacteria	Proteobacteria	Alphaproteobacteria	Rhodospirillales	Acetobacteraceae	Gluconacetobacter	Gluconacetobacter diazotrophicus	0	0	0	0	0	0	0	0	0	0	0	0	0	0	0	0	0	0	0	0	1	0	0	0	0	0	0	0
Bacteria	Proteobacteria	Alphaproteobacteria	Rhodospirillales	Acetobacteraceae	Gluconacetobacter	Gluconacetobacter hansenii	0	0	0	0	0	0	0	0	0	0	0	0	0	0	0	0	0	0	0	0	0	0	0	0	0	1	0	0
Bacteria	Proteobacteria	Alphaproteobacteria	Rhodospirillales	Acetobacteraceae	Gluconobacter	Gluconobacter oxydans	0	0	0	0	0	0	0	0	0	0	0	0	0	0	0	0	0	0	0	0	0	1	0	0	0	0	0	0
Bacteria	Actinobacteria	Actinobacteria (class)	Actinomycetales	Gordoniaceae	Gordonia	Gordonia bronchialis	0	0	0	0	0	0	0	0	0	0	0	0	0	0	0	0	0	1	0	0	0	0	0	0	0	0	0	0
Bacteria	Bacteroidetes	Flavobacteria	Flavobacteriales	Flavobacteriaceae	Gramella	Gramella forsetii	0	0	0	0	0	0	0	0	0	0	0	0	0	0	0	0	0	0	0	0	0	0	0	1	0	0	0	0
Bacteria	Firmicutes	Bacilli	Lactobacillales	Carnobacteriaceae	Granulicatella	Granulicatella adiacens	0	0	0	0	0	0	0	0	0	0	0	0	0	0	0	0	0	1	0	0	0	0	0	0	0	0	0	0
Bacteria	Firmicutes	Bacilli	Lactobacillales	Carnobacteriaceae	Granulicatella	Granulicatella elegans	0	0	0	0	0	2	0	0	0	0	0	0	0	0	0	0	0	0	0	0	0	0	0	0	0	0	0	0
Bacteria	Proteobacteria	Gammaproteobacteria	Pasteurellales	Pasteurellaceae	Haemophilus	Haemophilus ducreyi	0	0	0	1	0	0	0	0	0	0	0	0	0	0	0	0	0	0	0	0	0	0	0	0	0	0	0	0
Bacteria	Proteobacteria	Gammaproteobacteria	Pasteurellales	Pasteurellaceae	Haemophilus	Haemophilus influenzae	0	0	3	1	8	3	2	4	3	4	0	5	2	3	2	3	1	8	7	3	1	1	4	2	4	0	0	0
Bacteria	Proteobacteria	Gammaproteobacteria	Pasteurellales	Pasteurellaceae	Haemophilus	Haemophilus parasuis	0	0	0	0	0	0	0	0	0	0	0	1	0	0	0	0	0	0	1	0	0	0	0	0	0	0	0	0
Bacteria	Proteobacteria	Gammaproteobacteria	Oceanospirillales	Hahellaceae	Hahella	Hahella chejuensis	21	15	11	12	20	22	8	21	25	17	15	21	7	18	8	24	14	15	16	15	8	14	14	11	8	24	27	17
Bacteria	Firmicutes	Clostridia	Halanaerobiales	Halanaerobiaceae	Halanaerobium	Halanaerobium sp. 'sapolanicus'	0	0	0	0	0	0	0	0	1	0	0	0	0	0	0	0	0	0	0	0	0	0	0	0	0	0	0	0
Bacteria	Proteobacteria	Deltaproteobacteria	Myxococcales	Haliangiaceae	Haliangium	Haliangium ochraceum	14	20	15	16	14	21	9	12	15	16	15	17	8	9	8	20	13	22	9	11	14	16	8	17	16	18	11	22
Bacteria	Proteobacteria	Gammaproteobacteria	Oceanospirillales	Halomonadaceae	Halomonas	Halomonas elongata	0	0	0	0	0	0	0	0	0	0	0	1	0	0	0	0	0	0	0	0	0	0	0	0	0	0	0	1
Bacteria	Proteobacteria	Gammaproteobacteria	Chromatiales	Ectothiorhodospiraceae	Halorhodospira	Halorhodospira halophila	0	0	0	0	0	0	0	0	1	0	0	0	0	0	0	0	0	0	0	0	0	0	0	0	0	0	0	0
Bacteria	Proteobacteria	Epsilonproteobacteria	Campylobacterales	Helicobacteraceae	Helicobacter	Helicobacter acinonychis	0	0	0	0	0	0	0	0	0	0	0	0	0	0	0	0	0	0	0	0	0	1	0	0	0	0	0	0
Bacteria	Proteobacteria	Epsilonproteobacteria	Campylobacterales	Helicobacteraceae	Helicobacter	Helicobacter bilis	0	0	0	0	0	0	0	0	0	0	0	0	0	0	0	0	0	0	0	0	0	4	0	0	0	0	0	0
Bacteria	Proteobacteria	Epsilonproteobacteria	Campylobacterales	Helicobacteraceae	Helicobacter	Helicobacter canadensis	0	0	0	0	0	0	0	0	0	0	0	0	0	0	0	0	0	0	0	0	0	3	0	0	0	0	0	0
Bacteria	Proteobacteria	Epsilonproteobacteria	Campylobacterales	Helicobacteraceae	Helicobacter	Helicobacter cinaedi	0	0	0	0	0	0	0	0	0	0	0	0	0	0	0	0	0	0	0	0	0	10	0	0	0	0	0	0
Bacteria	Proteobacteria	Epsilonproteobacteria	Campylobacterales	Helicobacteraceae	Helicobacter	Helicobacter hepaticus	0	0	0	0	0	0	0	0	0	0	0	0	0	0	0	0	0	0	0	0	0	19	0	0	0	0	0	0
Bacteria	Proteobacteria	Epsilonproteobacteria	Campylobacterales	Helicobacteraceae	Helicobacter	Helicobacter mustelae	0	0	0	0	0	0	0	0	0	0	0	0	0	0	0	0	0	0	0	0	0	2	0	0	0	0	0	0
Bacteria	Proteobacteria	Epsilonproteobacteria	Campylobacterales	Helicobacteraceae	Helicobacter	Helicobacter pullorum	1	1	0	0	0	0	0	0	0	0	0	1	0	0	0	0	0	0	0	0	1	1	1	0	0	0	0	0
Bacteria	Proteobacteria	Epsilonproteobacteria	Campylobacterales	Helicobacteraceae	Helicobacter	Helicobacter pylori	47	36	26	24	44	59	17	30	37	29	35	28	35	16	25	34	39	53	26	17	10	40	25	23	38	56	37	45
Bacteria	Firmicutes	Clostridia	Clostridiales	Heliobacteriaceae	Heliobacterium	Heliobacterium modesticaldum	0	0	0	0	0	0	0	0	0	0	0	0	0	0	0	0	0	1	0	0	0	0	0	0	0	0	0	0
Bacteria	Proteobacteria	Betaproteobacteria	Burkholderiales	Oxalobacteraceae	Herminiimonas	Herminiimonas arsenicoxydans	0	0	0	0	0	0	0	0	0	0	0	0	0	0	0	0	0	0	0	0	0	0	0	1	0	0	0	0
Bacteria	Chloroflexi	Chloroflexi (class)	Herpetosiphonales	Herpetosiphonaceae	Herpetosiphon	Herpetosiphon aurantiacus	2	0	0	0	3	1	0	1	0	0	3	0	1	1	1	3	1	0	0	1	1	0	1	0	1	0	0	0
Bacteria	Proteobacteria	Alphaproteobacteria	Rhodobacterales	Hyphomonadaceae	Hirschia	Hirschia baltica	0	0	0	0	0	0	0	0	0	0	0	0	0	0	0	0	0	1	0	0	0	0	0	0	0	0	0	0
Bacteria	Proteobacteria	Gammaproteobacteria	Pasteurellales	Pasteurellaceae	Histophilus	Histophilus somni	4	2	0	1	5	4	1	1	2	2	3	0	2	1	0	2	0	10	1	0	0	4	2	1	1	2	0	2
Bacteria	Firmicutes	Erysipelotrichi	Erysipelotrichales	Erysipelotrichaceae	Holdemania	Holdemania filiformis	0	0	0	1	1	1	0	0	0	0	0	0	0	0	0	0	0	0	1	0	0	0	0	0	0	0	0	0
Bacteria	Actinobacteria	Actinobacteria (class)	Actinomycetales	Jonesiaceae	Jonesia	Jonesia denitrificans	0	0	0	0	0	0	0	0	0	0	0	0	0	0	0	0	0	0	0	0	0	0	0	0	0	0	0	1
Bacteria	Proteobacteria	Alphaproteobacteria	Rhodobacterales	Rhodobacteraceae	Ketogulonicigenium	Ketogulonicigenium vulgare	0	0	0	0	0	0	0	0	0	0	0	1	0	0	0	0	1	1	0	1	0	0	0	1	0	0	1	1
Bacteria	Actinobacteria	Actinobacteria (class)	Actinomycetales	Kineosporiaceae	Kineococcus	Kineococcus radiotolerans	1	0	1	4	0	0	0	1	4	2	1	0	0	0	0	1	2	1	0	0	1	1	0	0	0	1	0	1
Bacteria	Proteobacteria	Gammaproteobacteria	Enterobacteriales	Enterobacteriaceae	Klebsiella	Klebsiella pneumoniae	0	0	1	0	0	0	0	0	0	0	0	0	0	0	1	1	0	0	0	0	0	0	0	0	0	0	0	0
Bacteria	Actinobacteria	Actinobacteria (class)	Actinomycetales	Dermacoccaceae	Kytococcus	Kytococcus sedentarius	5	0	2	1	4	7	0	3	3	0	1	3	2	0	1	4	2	5	3	1	1	2	6	2	2	2	2	3
Bacteria	Proteobacteria	Alphaproteobacteria	Rhodobacterales	Rhodobacteraceae	Labrenzia	Labrenzia alexandrii	0	0	1	0	3	1	0	0	2	1	2	0	0	0	0	0	2	1	0	0	1	1	1	0	0	1	1	0
Bacteria	Firmicutes	Bacilli	Lactobacillales	Lactobacillaceae	Lactobacillus	Lactobacillus acidophilus	0	0	0	0	0	0	0	0	0	2	1	0	0	0	0	0	3	0	22	0	0	0	0	0	0	0	0	0
Bacteria	Firmicutes	Bacilli	Lactobacillales	Lactobacillaceae	Lactobacillus	Lactobacillus amylovorus	0	0	0	0	0	1	0	0	0	0	0	0	0	0	0	0	3	0	7	0	0	1	0	0	0	0	0	0
Bacteria	Firmicutes	Bacilli	Lactobacillales	Lactobacillaceae	Lactobacillus	Lactobacillus antri	0	0	0	0	0	1	0	0	0	0	1	0	0	0	0	0	0	0	8	0	0	0	0	0	1	1	3	0
Bacteria	Firmicutes	Bacilli	Lactobacillales	Lactobacillaceae	Lactobacillus	Lactobacillus brevis	1	0	0	0	0	0	0	0	0	0	1	0	0	0	0	0	2	1	9	0	0	0	0	0	0	0	0	0
Bacteria	Firmicutes	Bacilli	Lactobacillales	Lactobacillaceae	Lactobacillus	Lactobacillus buchneri	0	0	0	0	0	0	0	0	0	0	0	0	0	0	0	0	0	0	1	0	0	0	0	0	0	0	0	0
Bacteria	Firmicutes	Bacilli	Lactobacillales	Lactobacillaceae	Lactobacillus	Lactobacillus casei	0	0	0	0	0	0	0	0	0	0	0	0	0	0	0	0	0	0	8	0	0	0	0	0	0	0	0	0
Bacteria	Firmicutes	Bacilli	Lactobacillales	Lactobacillaceae	Lactobacillus	Lactobacillus coleohominis	0	0	0	2	0	1	0	0	0	0	0	0	0	0	0	0	0	0	0	0	0	0	0	0	0	0	1	0
Bacteria	Firmicutes	Bacilli	Lactobacillales	Lactobacillaceae	Lactobacillus	Lactobacillus crispatus	0	0	0	1	0	3	0	0	0	0	0	0	0	0	0	0	4	0	6	0	0	0	0	0	0	0	0	0
Bacteria	Firmicutes	Bacilli	Lactobacillales	Lactobacillaceae	Lactobacillus	Lactobacillus delbrueckii	0	0	0	7	0	3	0	0	0	0	1	0	0	2	0	0	3	0	14	1	0	1	0	0	0	0	1	0
Bacteria	Firmicutes	Bacilli	Lactobacillales	Lactobacillaceae	Lactobacillus	Lactobacillus fermentum	0	2	0	4	0	2	0	0	0	0	2	0	0	0	0	1	0	0	31	0	0	0	0	0	0	1	1	0
Bacteria	Firmicutes	Bacilli	Lactobacillales	Lactobacillaceae	Lactobacillus	Lactobacillus gasseri	0	3	0	1	0	6	1	0	0	0	2	0	2	0	0	0	5	0	58	0	1	1	0	0	1	0	5	0
Bacteria	Firmicutes	Bacilli	Lactobacillales	Lactobacillaceae	Lactobacillus	Lactobacillus helveticus	0	0	0	0	0	0	0	0	0	0	0	0	0	0	0	1	0	0	6	0	0	0	0	0	0	0	0	0
Bacteria	Firmicutes	Bacilli	Lactobacillales	Lactobacillaceae	Lactobacillus	Lactobacillus hilgardii	0	0	0	0	0	0	0	0	0	0	0	0	0	0	0	0	0	0	2	0	0	0	0	0	0	0	0	0
Bacteria	Firmicutes	Bacilli	Lactobacillales	Lactobacillaceae	Lactobacillus	Lactobacillus iners	0	0	0	0	0	0	0	0	0	0	0	0	0	0	0	0	0	0	1	0	0	0	0	0	0	0	0	0
Bacteria	Firmicutes	Bacilli	Lactobacillales	Lactobacillaceae	Lactobacillus	Lactobacillus jensenii	0	0	0	0	0	0	0	0	0	0	0	0	0	0	0	0	0	0	1	0	0	0	0	0	0	0	0	0
Bacteria	Firmicutes	Bacilli	Lactobacillales	Lactobacillaceae	Lactobacillus	Lactobacillus johnsonii	0	3	0	10	0	21	0	0	0	0	1	0	3	0	0	1	9	0	255	4	2	1	0	0	4	0	11	0
Bacteria	Firmicutes	Bacilli	Lactobacillales	Lactobacillaceae	Lactobacillus	Lactobacillus oris	0	0	0	1	0	0	0	0	0	0	0	0	0	0	0	0	0	0	3	0	0	1	0	0	0	0	1	0
Bacteria	Firmicutes	Bacilli	Lactobacillales	Lactobacillaceae	Lactobacillus	Lactobacillus paracasei	0	0	0	1	0	1	0	0	0	0	0	1	0	0	0	0	0	0	4	0	0	0	1	0	0	0	0	0
Bacteria	Firmicutes	Bacilli	Lactobacillales	Lactobacillaceae	Lactobacillus	Lactobacillus plantarum	0	0	0	2	3	2	0	0	1	0	0	2	2	0	0	0	0	1	21	0	0	2	0	0	0	0	0	1
Bacteria	Firmicutes	Bacilli	Lactobacillales	Lactobacillaceae	Lactobacillus	Lactobacillus reuteri	1	0	3	9	0	4	0	1	3	0	14	0	0	3	0	2	10	0	121	1	1	2	1	0	0	1	14	0
Bacteria	Firmicutes	Bacilli	Lactobacillales	Lactobacillaceae	Lactobacillus	Lactobacillus rhamnosus	0	0	0	0	0	0	0	0	0	0	0	0	0	0	1	0	0	0	4	0	0	0	0	0	0	0	0	0
Bacteria	Firmicutes	Bacilli	Lactobacillales	Lactobacillaceae	Lactobacillus	Lactobacillus ruminis	0	0	0	0	0	0	0	0	0	0	0	0	0	0	0	0	0	0	2	0	0	0	0	0	0	0	0	0
Bacteria	Firmicutes	Bacilli	Lactobacillales	Lactobacillaceae	Lactobacillus	Lactobacillus sakei	0	0	0	0	1	0	0	0	0	0	0	0	0	0	0	1	0	0	4	0	0	0	0	0	0	0	0	0
Bacteria	Firmicutes	Bacilli	Lactobacillales	Lactobacillaceae	Lactobacillus	Lactobacillus salivarius	1	0	3	5	0	11	0	0	0	1	0	1	1	1	0	0	0	5	377	0	0	1	0	0	1	0	5	1
Bacteria	Firmicutes	Bacilli	Lactobacillales	Lactobacillaceae	Lactobacillus	Lactobacillus ultunensis	0	0	0	0	0	0	0	0	0	0	0	0	0	0	0	1	0	0	2	0	0	1	0	0	0	0	0	0
Bacteria	Firmicutes	Bacilli	Lactobacillales	Lactobacillaceae	Lactobacillus	Lactobacillus vaginalis	0	0	0	0	0	1	0	0	0	0	1	0	0	0	0	0	0	0	8	0	0	0	0	0	0	0	2	0
Bacteria	Firmicutes	Bacilli	Lactobacillales	Streptococcaceae	Lactococcus	Lactococcus lactis	0	0	0	0	0	0	0	0	0	0	0	0	0	0	0	0	0	0	12	0	0	0	0	0	0	0	1	0
Bacteria	Bacteroidetes	Cytophagia	Cytophagales	Cytophagaceae	Leadbetterella	Leadbetterella byssophila	0	0	0	0	0	0	0	0	0	0	0	1	0	0	0	0	0	0	0	0	0	0	0	0	0	0	0	0
Bacteria	Bacteroidetes	Flavobacteria	Flavobacteriales	Flavobacteriaceae	Leeuwenhoekiella	Leeuwenhoekiella blandensis	0	0	0	0	1	0	0	0	0	0	0	0	0	0	0	0	0	0	0	0	0	0	0	0	0	0	0	0
Bacteria	Actinobacteria	Actinobacteria (class)	Actinomycetales	Microbacteriaceae	Leifsonia	Leifsonia xyli	0	0	0	0	0	0	0	0	0	0	0	0	0	0	0	0	0	0	0	0	0	0	0	0	1	0	0	0
Bacteria	Spirochaetes	Spirochaetes (class)	Spirochaetales	Leptospiraceae	Leptospira	Leptospira borgpetersenii	0	0	0	0	0	0	0	0	0	0	0	0	0	0	1	0	0	0	0	0	0	0	0	0	0	0	0	0
Bacteria	Spirochaetes	Spirochaetes (class)	Spirochaetales	Leptospiraceae	Leptospira	Leptospira interrogans	0	0	0	0	1	0	0	0	0	0	0	0	0	0	0	0	0	0	0	0	0	0	0	3	0	0	0	0
Bacteria	Fusobacteria	Fusobacteria (class)	Fusobacteriales	Fusobacteriaceae	Leptotrichia	Leptotrichia buccalis	0	0	0	1	0	0	0	0	0	0	0	0	0	0	0	0	0	0	0	0	0	0	0	0	0	0	1	0
Bacteria	Firmicutes	Bacilli	Lactobacillales	Leuconostocaceae	Leuconostoc	Leuconostoc mesenteroides	0	0	0	3	2	2	0	1	0	0	1	0	0	0	0	0	0	0	3	2	0	0	0	1	0	0	0	0
Bacteria	Firmicutes	Bacilli	Bacillales	Listeriaceae	Listeria	Listeria grayi	2	1	0	0	3	1	0	1	1	1	0	0	0	0	4	1	0	4	0	1	0	3	0	0	0	0	0	1
Bacteria	Firmicutes	Bacilli	Bacillales	Listeriaceae	Listeria	Listeria innocua	1	0	0	0	0	0	0	0	0	0	0	0	1	0	0	0	0	0	0	0	0	0	0	0	0	0	0	0
Bacteria	Firmicutes	Bacilli	Bacillales	Listeriaceae	Listeria	Listeria monocytogenes	1	1	2	0	0	4	0	0	0	1	1	0	2	0	0	2	2	0	1	0	0	1	0	1	1	0	2	1
Bacteria	Proteobacteria	Alphaproteobacteria	Rhodobacterales	Rhodobacteraceae	Loktanella	Loktanella vestfoldensis	0	0	6	2	1	3	0	0	1	4	3	6	2	4	0	2	3	4	0	2	5	1	3	3	2	4	4	3
Bacteria	Cyanobacteria	unclassified (derived from Cyanobacteria)	Oscillatoriales	unclassified (derived from Oscillatoriales)	Lyngbya	Lyngbya sp. PCC 8106	0	2	0	0	0	1	1	0	0	0	0	1	0	1	0	1	0	1	0	0	0	1	0	0	1	0	1	0
Bacteria	Firmicutes	Bacilli	Bacillales	Bacillaceae	Lysinibacillus	Lysinibacillus sphaericus	1	0	0	1	1	1	0	0	0	1	0	1	0	0	0	1	1	0	2	0	0	0	0	0	1	0	0	0
Bacteria	Proteobacteria	unclassified (derived from Proteobacteria)	unclassified (derived from Proteobacteria)	unclassified (derived from Proteobacteria)	Magnetococcus	Magnetococcus sp. MC-1	0	0	0	0	0	0	0	0	0	0	1	0	0	0	0	0	0	0	0	0	0	1	0	0	0	0	0	0
Bacteria	Proteobacteria	Alphaproteobacteria	Rhodospirillales	Rhodospirillaceae	Magnetospirillum	Magnetospirillum magneticum	0	0	0	0	0	0	0	0	0	0	0	0	0	0	1	0	0	0	0	0	0	0	0	0	0	0	0	0
Bacteria	Proteobacteria	Gammaproteobacteria	Pasteurellales	Pasteurellaceae	Mannheimia	Mannheimia haemolytica	1	1	0	0	0	1	1	2	1	0	0	1	0	1	0	2	1	0	0	0	0	0	0	0	1	0	0	1
Bacteria	Bacteroidetes	Flavobacteria	Flavobacteriales	Flavobacteriaceae	Maribacter	Maribacter sp. HTCC2170	0	0	0	0	0	0	0	0	0	0	0	0	0	0	0	0	1	0	0	0	1	0	0	0	0	0	0	0
Bacteria	Proteobacteria	Gammaproteobacteria	Alteromonadales	Alteromonadaceae	Marinobacter	Marinobacter sp. ELB17	1	0	0	0	0	0	0	1	0	0	0	0	0	0	0	0	0	0	0	0	0	0	0	0	0	0	0	0
Bacteria	Proteobacteria	Gammaproteobacteria	Oceanospirillales	Oceanospirillaceae	Marinomonas	Marinomonas sp. MED121	0	0	0	0	0	0	0	0	0	0	0	0	0	0	0	0	1	0	0	0	0	0	0	0	0	0	0	0
Bacteria	Proteobacteria	Gammaproteobacteria	Oceanospirillales	Oceanospirillaceae	Marinomonas	Marinomonas sp. MWYL1	0	0	0	0	0	0	0	0	0	0	0	0	0	0	0	0	1	0	0	0	0	0	0	0	0	0	0	0
Bacteria	Proteobacteria	Alphaproteobacteria	Rhodobacterales	Rhodobacteraceae	Maritimibacter	Maritimibacter alkaliphilus	0	0	0	1	0	0	0	0	0	0	0	0	0	0	0	0	0	0	0	0	0	0	0	0	0	0	0	0
Bacteria	Bacteroidetes	Cytophagia	Cytophagales	Flammeovirgaceae	Marivirga	Marivirga tractuosa	0	0	0	0	0	0	0	0	0	0	0	0	0	0	0	0	0	1	0	0	0	0	0	0	0	0	0	0
Bacteria	Firmicutes	Clostridia	Clostridiales	Lachnospiraceae	unclassified (derived from Lachnospiraceae)	Marvinbryantia formatexigens	0	0	0	0	2	3	0	0	0	0	0	0	0	0	0	0	0	0	1	0	0	0	0	0	0	0	0	0
Bacteria	Deinococcus-Thermus	Deinococci	Thermales	Thermaceae	Meiothermus	Meiothermus ruber	0	0	0	1	0	0	0	0	0	0	0	0	0	0	0	0	0	0	0	0	0	0	0	0	0	0	0	0
Bacteria	Tenericutes	Mollicutes	Entomoplasmatales	Entomoplasmataceae	Mesoplasma	Mesoplasma florum	0	0	0	0	0	0	0	0	0	0	0	0	0	0	0	1	0	0	0	0	0	0	0	0	0	0	0	0
Bacteria	Proteobacteria	Alphaproteobacteria	Rhizobiales	Methylobacteriaceae	Methylobacterium	Methylobacterium extorquens	0	0	0	0	0	0	0	0	0	0	0	0	0	0	0	0	0	0	0	0	0	0	1	0	0	0	0	0
Bacteria	Proteobacteria	Alphaproteobacteria	Rhizobiales	Methylobacteriaceae	Methylobacterium	Methylobacterium nodulans	0	0	0	0	0	0	0	0	0	0	0	0	0	0	0	0	0	0	0	0	0	1	0	0	0	0	0	0
Bacteria	Proteobacteria	Alphaproteobacteria	Rhizobiales	Methylobacteriaceae	Methylobacterium	Methylobacterium populi	0	0	0	0	0	0	0	0	0	0	0	0	0	0	0	0	0	0	0	1	0	0	2	0	0	0	0	0
Bacteria	Proteobacteria	Gammaproteobacteria	Methylococcales	Methylococcaceae	Methylococcus	Methylococcus capsulatus	0	0	0	0	1	0	0	0	0	0	0	0	0	0	0	0	0	0	0	0	0	0	0	0	1	0	0	0
Bacteria	Proteobacteria	Betaproteobacteria	Methylophilales	Methylophilaceae	Methylovorus	Methylovorus sp. SIP3-4	0	0	0	0	0	0	0	0	0	0	0	0	0	0	0	1	0	0	0	0	0	0	0	0	0	0	0	0
Bacteria	Cyanobacteria	unclassified (derived from Cyanobacteria)	Oscillatoriales	unclassified (derived from Oscillatoriales)	Microcoleus	Microcoleus chthonoplastes	0	0	0	0	1	0	0	0	0	0	0	0	0	0	0	0	0	0	0	0	0	0	0	0	0	0	0	0
Bacteria	Actinobacteria	Actinobacteria (class)	Actinomycetales	Micromonosporaceae	Micromonospora	Micromonospora sp. L5	0	0	0	0	0	0	0	0	1	0	0	0	0	0	0	0	0	0	0	0	0	0	0	0	0	0	0	1
Bacteria	Bacteroidetes	Cytophagia	Cytophagales	Cytophagaceae	Microscilla	Microscilla marina	0	0	0	0	0	0	0	0	0	0	0	0	1	0	0	0	0	0	0	0	0	0	0	0	0	0	0	0
Bacteria	Firmicutes	Negativicutes	Selenomonadales	Veillonellaceae	Mitsuokella	Mitsuokella multacida	0	0	0	0	0	0	0	0	0	0	0	0	0	0	0	0	0	1	1	0	0	0	0	0	0	0	0	0
Bacteria	Firmicutes	Clostridia	Thermoanaerobacterales	Thermoanaerobacteraceae	Moorella	Moorella thermoacetica	2	3	0	0	1	0	0	1	0	0	2	1	1	0	0	0	0	1	1	0	0	0	0	0	0	0	2	0
Bacteria	Proteobacteria	Gammaproteobacteria	Pseudomonadales	Moraxellaceae	Moraxella	Moraxella catarrhalis	0	0	0	0	0	2	0	0	0	0	0	0	0	0	0	0	0	0	1	0	0	0	0	0	0	0	0	0
Bacteria	Proteobacteria	Gammaproteobacteria	Alteromonadales	Moritellaceae	Moritella	Moritella sp. PE36	1	0	0	1	0	0	0	0	0	0	0	0	0	0	1	0	0	0	0	0	0	0	1	1	0	0	0	2
Bacteria	Actinobacteria	Actinobacteria (class)	Actinomycetales	Mycobacteriaceae	Mycobacterium	Mycobacterium abscessus	0	0	0	0	0	0	0	0	0	0	0	0	0	0	0	0	0	0	1	0	0	0	0	0	0	0	0	1
Bacteria	Actinobacteria	Actinobacteria (class)	Actinomycetales	Mycobacteriaceae	Mycobacterium	Mycobacterium gilvum	0	0	0	0	0	0	0	0	0	1	1	0	0	1	0	0	0	0	0	0	0	0	1	1	0	1	0	0
Bacteria	Actinobacteria	Actinobacteria (class)	Actinomycetales	Mycobacteriaceae	Mycobacterium	Mycobacterium intracellulare	0	0	0	1	0	0	0	0	0	0	0	0	0	0	0	1	0	0	1	0	0	0	0	0	0	0	0	0
Bacteria	Actinobacteria	Actinobacteria (class)	Actinomycetales	Mycobacteriaceae	Mycobacterium	Mycobacterium kansasii	0	0	0	0	0	0	1	0	0	0	0	0	0	1	0	0	0	0	0	1	0	1	0	0	0	0	0	0
Bacteria	Actinobacteria	Actinobacteria (class)	Actinomycetales	Mycobacteriaceae	Mycobacterium	Mycobacterium marinum	1	0	0	0	0	0	0	0	0	0	0	0	0	0	0	0	1	0	1	0	0	0	0	0	0	0	0	0
Bacteria	Actinobacteria	Actinobacteria (class)	Actinomycetales	Mycobacteriaceae	Mycobacterium	Mycobacterium smegmatis	0	0	0	0	0	0	0	0	0	0	1	0	0	0	0	0	0	0	0	0	0	0	0	0	0	0	0	0
Bacteria	Actinobacteria	Actinobacteria (class)	Actinomycetales	Mycobacteriaceae	Mycobacterium	Mycobacterium sp. JLS	0	0	2	1	0	0	0	0	0	1	1	0	0	1	0	0	0	1	0	0	0	0	0	0	0	0	0	0
Bacteria	Actinobacteria	Actinobacteria (class)	Actinomycetales	Mycobacteriaceae	Mycobacterium	Mycobacterium sp. KMS	0	0	0	0	0	0	0	0	0	0	0	0	0	1	0	1	0	0	0	0	0	0	0	0	0	0	0	0
Bacteria	Actinobacteria	Actinobacteria (class)	Actinomycetales	Mycobacteriaceae	Mycobacterium	Mycobacterium sp. MCS	0	0	0	0	0	0	0	0	0	0	0	0	0	0	0	0	0	0	0	1	0	0	1	0	0	1	0	0
Bacteria	Actinobacteria	Actinobacteria (class)	Actinomycetales	Mycobacteriaceae	Mycobacterium	Mycobacterium tuberculosis	29	11	23	12	27	19	9	13	18	18	21	19	17	11	15	19	15	25	10	10	9	22	14	23	11	27	17	11
Bacteria	Actinobacteria	Actinobacteria (class)	Actinomycetales	Mycobacteriaceae	Mycobacterium	Mycobacterium ulcerans	0	0	0	0	0	0	0	0	0	0	0	0	0	0	0	0	0	1	0	0	0	0	0	0	0	0	0	0
Bacteria	Actinobacteria	Actinobacteria (class)	Actinomycetales	Mycobacteriaceae	Mycobacterium	Mycobacterium vanbaalenii	0	0	0	0	0	0	0	0	0	0	0	0	0	0	0	0	0	0	1	0	0	0	0	0	0	0	0	0
Bacteria	Tenericutes	Mollicutes	Mycoplasmatales	Mycoplasmataceae	Mycoplasma	Mycoplasma conjunctivae	0	0	0	0	0	0	0	0	0	0	0	1	0	0	0	0	0	0	0	0	0	0	0	0	0	0	0	0
Bacteria	Tenericutes	Mollicutes	Mycoplasmatales	Mycoplasmataceae	Mycoplasma	Mycoplasma gallisepticum	1	0	0	0	0	1	0	0	0	0	2	2	0	0	0	0	1	0	0	0	0	0	0	0	0	2	1	0
Bacteria	Tenericutes	Mollicutes	Mycoplasmatales	Mycoplasmataceae	Mycoplasma	Mycoplasma hyopneumoniae	0	1	0	0	1	0	2	0	0	0	0	0	0	1	1	1	0	0	0	3	0	0	0	0	0	0	1	0
Bacteria	Tenericutes	Mollicutes	Mycoplasmatales	Mycoplasmataceae	Mycoplasma	Mycoplasma mobile	0	0	0	0	1	0	0	1	0	0	0	0	0	0	0	0	0	0	0	0	0	0	0	0	0	0	0	0
Bacteria	Tenericutes	Mollicutes	Mycoplasmatales	Mycoplasmataceae	Mycoplasma	Mycoplasma penetrans	0	0	0	0	0	0	0	0	0	0	2	0	0	0	0	0	0	0	0	0	0	0	0	0	0	0	0	0
Bacteria	Proteobacteria	Deltaproteobacteria	Myxococcales	Myxococcaceae	Myxococcus	Myxococcus xanthus	0	1	0	0	0	0	0	0	0	0	0	0	1	0	0	0	0	0	0	0	0	1	0	0	0	0	0	1
Bacteria	Firmicutes	Clostridia	Natranaerobiales	Natranaerobiaceae	Natranaerobius	Natranaerobius thermophilus	0	1	0	0	2	0	0	0	0	0	0	0	0	0	0	0	0	0	0	0	0	0	0	0	0	0	0	0
Bacteria	Proteobacteria	Betaproteobacteria	Neisseriales	Neisseriaceae	Neisseria	Neisseria elongata	2	6	32	6	5	26	8	22	23	37	11	33	15	36	15	38	26	16	4	17	44	26	30	28	23	24	16	17
Bacteria	Proteobacteria	Betaproteobacteria	Neisseriales	Neisseriaceae	Neisseria	Neisseria flavescens	0	0	0	0	1	0	0	0	0	0	0	0	1	0	0	0	0	0	0	0	0	0	0	0	1	0	1	0
Bacteria	Proteobacteria	Betaproteobacteria	Neisseriales	Neisseriaceae	Neisseria	Neisseria lactamica	0	0	0	0	0	0	0	0	0	0	0	0	0	0	0	0	0	0	0	0	0	0	0	0	0	1	0	0
Bacteria	Proteobacteria	Betaproteobacteria	Neisseriales	Neisseriaceae	Neisseria	Neisseria meningitidis	0	0	0	0	0	0	0	0	0	0	0	0	0	0	0	0	0	0	0	0	0	0	0	0	0	1	0	0
Bacteria	Proteobacteria	Betaproteobacteria	Neisseriales	Neisseriaceae	Neisseria	Neisseria mucosa	0	2	3	0	0	0	1	3	7	1	1	1	0	5	2	19	0	1	0	0	4	1	0	1	2	3	16	0
Bacteria	Proteobacteria	Betaproteobacteria	Neisseriales	Neisseriaceae	Neisseria	Neisseria polysaccharea	766	743	1017	636	1008	2012	453	726	1358	1339	1176	1206	1145	824	633	1280	1163	1054	1249	817	504	1075	679	985	1226	1304	1481	1025
Bacteria	Proteobacteria	Betaproteobacteria	Neisseriales	Neisseriaceae	Neisseria	Neisseria sicca	0	0	0	0	0	1	0	0	0	0	0	0	0	0	0	0	0	0	0	0	0	0	0	0	0	0	0	0
Bacteria	Proteobacteria	Betaproteobacteria	Neisseriales	Neisseriaceae	Neisseria	Neisseria subflava	57	38	89	53	67	134	41	46	84	123	103	91	56	57	49	104	87	77	97	67	57	83	41	78	89	108	108	78
Bacteria	Proteobacteria	Epsilonproteobacteria	unclassified (derived from Epsilonproteobacteria)	unclassified (derived from Epsilonproteobacteria)	Nitratiruptor	Nitratiruptor sp. SB155-2	0	0	0	0	0	0	0	0	0	0	0	0	0	0	0	0	0	0	0	0	0	1	0	0	0	0	0	0
Bacteria	Proteobacteria	Alphaproteobacteria	Rhizobiales	Bradyrhizobiaceae	Nitrobacter	Nitrobacter hamburgensis	0	0	0	0	0	1	0	0	0	0	0	0	0	0	0	0	0	1	0	0	0	0	0	0	0	0	0	0
Bacteria	Proteobacteria	Alphaproteobacteria	Rhizobiales	Bradyrhizobiaceae	Nitrobacter	Nitrobacter winogradskyi	0	0	0	0	0	0	0	0	0	0	0	0	0	0	0	0	0	0	0	0	0	1	0	0	0	0	0	0
Bacteria	Proteobacteria	Betaproteobacteria	Nitrosomonadales	Nitrosomonadaceae	Nitrosomonas	Nitrosomonas sp. AL212	0	1	0	0	0	0	0	0	0	0	0	1	0	0	0	0	0	0	0	0	0	0	0	0	0	0	0	0
Bacteria	Proteobacteria	Betaproteobacteria	Nitrosomonadales	Nitrosomonadaceae	Nitrosospira	Nitrosospira multiformis	1	0	0	1	0	3	1	1	0	1	0	0	1	1	0	2	0	0	3	0	0	0	0	0	0	0	0	0
Bacteria	Actinobacteria	Actinobacteria (class)	Actinomycetales	Nocardioidaceae	Nocardioides	Nocardioides sp. JS614	0	0	1	0	0	0	0	0	0	0	0	1	0	0	0	1	0	0	0	0	0	0	0	1	1	0	0	0
Bacteria	Actinobacteria	Actinobacteria (class)	Actinomycetales	Nocardiopsaceae	Nocardiopsis	Nocardiopsis dassonvillei	3	3	2	1	2	0	2	2	4	3	1	4	2	3	1	0	4	2	5	2	2	1	5	3	4	4	2	3
Bacteria	Cyanobacteria	unclassified (derived from Cyanobacteria)	Nostocales	Nostocaceae	Nodularia	Nodularia spumigena	0	0	0	0	1	0	0	0	0	0	0	0	0	0	0	0	0	0	0	0	0	0	0	0	0	0	0	0
Bacteria	Cyanobacteria	unclassified (derived from Cyanobacteria)	Nostocales	Nostocaceae	Nostoc	Nostoc punctiforme	0	0	0	0	1	0	0	0	0	0	0	0	0	0	0	0	0	0	0	0	0	0	0	0	0	0	0	0
Bacteria	Cyanobacteria	unclassified (derived from Cyanobacteria)	Nostocales	Nostocaceae	Nostoc	Nostoc sp. PCC 7120	0	0	0	0	1	0	0	0	0	0	0	1	0	0	0	0	0	0	0	0	0	0	0	0	0	0	0	0
Bacteria	Proteobacteria	Alphaproteobacteria	Sphingomonadales	Sphingomonadaceae	Novosphingobium	Novosphingobium aromaticivorans	0	0	0	0	0	0	0	0	1	0	0	0	0	0	0	0	0	0	0	0	0	0	0	0	0	0	0	0
Bacteria	Deinococcus-Thermus	Deinococci	Thermales	Thermaceae	Oceanithermus	Oceanithermus profundus	0	0	0	0	0	0	0	0	0	0	0	0	0	0	0	0	0	0	0	1	0	0	0	0	0	0	0	0
Bacteria	Firmicutes	Bacilli	Bacillales	Bacillaceae	Oceanobacillus	Oceanobacillus iheyensis	0	0	0	0	0	0	0	0	0	0	0	0	0	0	0	0	0	0	0	1	0	0	0	0	0	0	0	0
Bacteria	Proteobacteria	Alphaproteobacteria	Rhizobiales	Brucellaceae	Ochrobactrum	Ochrobactrum anthropi	0	1	0	0	0	0	0	0	0	0	0	0	0	0	0	0	0	0	0	1	0	0	0	0	0	0	0	0
Bacteria	Proteobacteria	Alphaproteobacteria	Rhizobiales	Brucellaceae	Ochrobactrum	Ochrobactrum intermedium	0	0	0	0	0	0	0	0	0	0	0	0	0	0	0	0	0	0	0	1	0	0	0	0	0	0	0	0
Bacteria	Proteobacteria	Alphaproteobacteria	Rhodobacterales	Rhodobacteraceae	Octadecabacter	Octadecabacter antarcticus	1	0	0	0	0	0	0	0	0	0	0	0	0	0	0	0	0	0	0	1	0	1	0	0	0	1	1	0
Bacteria	Firmicutes	Bacilli	Lactobacillales	Leuconostocaceae	Oenococcus	Oenococcus oeni	0	0	0	1	0	1	0	0	0	0	0	0	0	0	0	0	0	0	1	0	0	0	0	0	0	0	0	0
Bacteria	Actinobacteria	Actinobacteria (class)	Coriobacteriales	Coriobacteriaceae	Olsenella	Olsenella uli	0	0	0	0	1	0	0	0	0	0	0	0	0	0	0	0	0	0	0	0	0	0	0	0	0	0	0	0
Bacteria	Firmicutes	Clostridia	Clostridiales	Lachnospiraceae	Oribacterium	Oribacterium sp. oral taxon 078	0	0	0	0	1	0	0	1	0	0	0	0	0	0	1	0	0	0	0	0	0	0	0	0	0	0	0	0
Bacteria	Cyanobacteria	unclassified (derived from Cyanobacteria)	Oscillatoriales	unclassified (derived from Oscillatoriales)	Oscillatoria	Oscillatoria sp. PCC 6506	5	1	3	0	1	6	0	1	2	0	2	1	0	1	0	4	1	2	1	1	2	1	1	1	0	2	4	1
Bacteria	Chloroflexi	Chloroflexi (class)	Chloroflexales	Oscillochloridaceae	Oscillochloris	Oscillochloris trichoides	3	0	2	0	0	2	1	0	2	0	0	0	3	1	0	0	0	0	0	0	0	0	0	0	0	1	0	1
Bacteria	Firmicutes	Bacilli	Bacillales	Paenibacillaceae	Paenibacillus	Paenibacillus sp. JDR-2	0	0	0	1	0	0	0	0	0	0	0	0	0	0	0	0	0	0	0	0	0	0	0	0	0	0	0	0
Bacteria	Firmicutes	Bacilli	Bacillales	Paenibacillaceae	Paenibacillus	Paenibacillus sp. Y412MC10	1	0	0	0	0	1	0	0	0	0	0	0	0	0	0	0	0	0	0	0	0	0	0	0	0	0	0	0
Bacteria	Bacteroidetes	Bacteroidia	Bacteroidales	Porphyromonadaceae	Paludibacter	Paludibacter propionicigenes	0	0	0	0	1	0	1	0	0	0	0	0	0	0	0	0	0	0	0	0	0	0	0	0	0	0	0	0
Bacteria	Proteobacteria	Gammaproteobacteria	Enterobacteriales	Enterobacteriaceae	Pantoea	Pantoea ananatis	0	0	1	0	0	0	0	0	0	0	0	1	0	0	0	1	1	0	0	0	1	1	0	0	0	0	0	0
Bacteria	Bacteroidetes	Bacteroidia	Bacteroidales	Porphyromonadaceae	Parabacteroides	Parabacteroides distasonis	0	0	0	0	3	0	0	0	0	0	0	0	0	0	0	0	0	2	0	0	0	0	4	0	0	0	0	0
Bacteria	Bacteroidetes	Bacteroidia	Bacteroidales	Porphyromonadaceae	Parabacteroides	Parabacteroides johnsonii	0	0	0	0	1	0	0	0	0	0	0	0	0	0	0	0	0	0	0	0	0	0	0	0	0	0	0	0
Bacteria	Bacteroidetes	Bacteroidia	Bacteroidales	Porphyromonadaceae	Parabacteroides	Parabacteroides sp. D13	0	0	0	0	2	0	0	0	0	0	0	0	0	0	0	0	0	0	0	0	0	0	0	0	0	0	0	0
Bacteria	Proteobacteria	Alphaproteobacteria	Rhodobacterales	Rhodobacteraceae	Paracoccus	Paracoccus denitrificans	0	0	0	0	0	0	0	1	1	0	1	0	1	0	0	0	0	0	0	0	1	0	0	0	0	1	1	1
Bacteria	Firmicutes	Clostridia	Clostridiales	Clostridiales Family XI. Incertae Sedis	unclassified (derived from Clostridiales Family XI. Incertae Sedis)	Parvimonas micra	0	0	0	0	0	0	0	0	0	0	0	0	0	0	0	0	0	0	1	0	0	0	0	0	0	0	0	0
Bacteria	Proteobacteria	Gammaproteobacteria	Pasteurellales	Pasteurellaceae	Pasteurella	Pasteurella dagmatis	0	0	0	0	0	0	0	0	0	0	0	0	0	0	0	0	0	0	0	0	0	0	0	0	0	0	0	1
Bacteria	Proteobacteria	Gammaproteobacteria	Enterobacteriales	Enterobacteriaceae	Pectobacterium	Pectobacterium atrosepticum	0	0	0	0	0	0	0	0	1	0	0	0	0	0	0	0	0	0	0	0	0	0	0	0	0	0	0	0
Bacteria	Proteobacteria	Gammaproteobacteria	Enterobacteriales	Enterobacteriaceae	Pectobacterium	Pectobacterium carotovorum	1	0	0	0	0	0	0	0	1	0	0	0	0	0	0	0	0	0	0	0	0	0	0	0	0	0	0	0
Bacteria	Proteobacteria	Gammaproteobacteria	Enterobacteriales	Enterobacteriaceae	Pectobacterium	Pectobacterium wasabiae	0	0	0	0	0	0	0	0	1	0	0	0	0	0	0	0	0	0	0	0	0	0	0	0	0	0	0	0
Bacteria	Firmicutes	Bacilli	Lactobacillales	Lactobacillaceae	Pediococcus	Pediococcus acidilactici	0	0	0	0	2	0	0	0	0	0	0	0	0	0	0	0	0	0	5	0	0	0	0	0	0	0	0	0
Bacteria	Firmicutes	Bacilli	Lactobacillales	Lactobacillaceae	Pediococcus	Pediococcus pentosaceus	0	0	0	1	0	0	0	0	0	0	0	0	0	0	0	0	0	0	10	0	0	0	0	0	0	0	1	1
Bacteria	Bacteroidetes	Sphingobacteria	Sphingobacteriales	Sphingobacteriaceae	Pedobacter	Pedobacter heparinus	0	0	0	0	1	0	0	0	0	2	1	0	0	0	0	0	0	0	0	0	0	1	0	1	1	0	0	0
Bacteria	Bacteroidetes	Sphingobacteria	Sphingobacteriales	Sphingobacteriaceae	Pedobacter	Pedobacter saltans	0	0	0	0	0	0	1	0	0	0	0	0	0	0	0	0	0	0	0	0	0	0	0	0	1	0	0	0
Bacteria	Bacteroidetes	Sphingobacteria	Sphingobacteriales	Sphingobacteriaceae	Pedobacter	Pedobacter sp. BAL39	0	0	0	0	0	0	0	0	0	1	1	0	0	0	0	0	0	0	0	0	0	0	0	0	0	0	0	0
Bacteria	Chlorobi	Chlorobia	Chlorobiales	Chlorobiaceae	Pelodictyon	Pelodictyon luteolum	0	0	0	0	0	0	0	1	0	0	0	0	0	0	0	0	0	0	0	0	0	0	0	0	0	0	0	0
Bacteria	Firmicutes	Clostridia	Clostridiales	Peptococcaceae	Pelotomaculum	Pelotomaculum thermopropionicum	0	0	0	0	0	0	0	0	0	0	0	0	0	0	0	0	0	0	0	0	0	0	0	0	0	1	0	0
Bacteria	Firmicutes	Clostridia	Clostridiales	Peptostreptococcaceae	Peptostreptococcus	Peptostreptococcus stomatis	0	0	0	0	0	0	0	0	0	0	0	0	0	0	0	0	0	0	0	0	0	0	0	1	0	0	0	0
Bacteria	Proteobacteria	Alphaproteobacteria	Rhodobacterales	Rhodobacteraceae	Phaeobacter	Phaeobacter gallaeciensis	0	0	0	0	0	0	0	0	0	0	0	0	0	0	0	1	0	0	0	0	0	0	0	0	0	0	0	0
Bacteria	Proteobacteria	Alphaproteobacteria	Caulobacterales	Caulobacteraceae	Phenylobacterium	Phenylobacterium zucineum	0	0	0	0	1	0	0	0	0	0	0	0	0	0	0	0	0	0	0	0	0	0	0	0	0	0	0	0
Bacteria	Proteobacteria	Gammaproteobacteria	Vibrionales	Vibrionaceae	Photobacterium	Photobacterium angustum	0	0	0	1	0	0	0	0	0	0	0	0	0	0	0	0	0	0	0	0	0	0	0	0	0	0	0	0
Bacteria	Proteobacteria	Gammaproteobacteria	Vibrionales	Vibrionaceae	Photobacterium	Photobacterium profundum	1	0	0	0	0	0	0	0	0	0	0	1	0	0	0	0	0	0	0	0	0	1	1	0	0	1	0	1
Bacteria	Proteobacteria	Gammaproteobacteria	Enterobacteriales	Enterobacteriaceae	Photorhabdus	Photorhabdus luminescens	0	1	0	0	0	0	1	0	0	0	0	0	0	0	0	1	0	0	1	0	0	0	0	0	0	0	0	0
Bacteria	Planctomycetes	Planctomycetacia	Planctomycetales	Planctomycetaceae	Pirellula	Pirellula staleyi	1	0	0	0	0	0	0	0	0	0	0	0	0	0	0	0	0	0	0	0	0	0	0	0	0	0	0	0
Bacteria	Planctomycetes	Planctomycetacia	Planctomycetales	Planctomycetaceae	Planctomyces	Planctomyces limnophilus	0	0	3	0	0	0	0	0	0	0	0	1	0	1	0	0	0	0	0	0	0	1	0	3	1	1	1	0
Bacteria	Proteobacteria	Deltaproteobacteria	Myxococcales	Nannocystaceae	Plesiocystis	Plesiocystis pacifica	1	2	1	1	4	3	0	0	0	0	5	0	0	2	0	0	0	0	14	1	0	6	1	0	1	2	0	2
Bacteria	Bacteroidetes	Flavobacteria	Flavobacteriales	Flavobacteriaceae	Polaribacter	Polaribacter irgensii	0	1	2	1	1	6	0	2	1	1	0	2	0	1	1	0	0	0	1	1	0	2	0	0	1	0	0	1
Bacteria	Proteobacteria	Betaproteobacteria	Burkholderiales	Comamonadaceae	Polaromonas	Polaromonas naphthalenivorans	0	0	0	0	0	0	0	0	0	0	0	0	0	1	0	0	0	0	0	0	0	0	0	0	0	0	0	1
Bacteria	Proteobacteria	Betaproteobacteria	Burkholderiales	Comamonadaceae	Polaromonas	Polaromonas sp. JS666	0	0	0	0	0	0	0	0	0	0	0	0	0	0	0	0	0	0	0	0	0	0	0	0	0	0	0	1
Bacteria	Proteobacteria	Betaproteobacteria	Burkholderiales	Burkholderiaceae	Polynucleobacter	Polynucleobacter necessarius	0	0	0	0	0	0	0	0	0	0	0	0	0	0	0	0	0	0	0	0	0	0	0	2	0	0	0	0
Bacteria	Bacteroidetes	Bacteroidia	Bacteroidales	Porphyromonadaceae	Porphyromonas	Porphyromonas uenonis	0	0	1	0	0	2	0	0	1	1	1	1	0	1	1	0	0	0	0	0	0	0	0	1	0	0	1	0
Bacteria	Bacteroidetes	Bacteroidia	Bacteroidales	Prevotellaceae	Prevotella	Prevotella bergensis	0	0	0	2	1	0	0	1	0	0	0	0	0	0	0	0	0	0	0	0	0	1	0	0	0	0	0	0
Bacteria	Bacteroidetes	Bacteroidia	Bacteroidales	Prevotellaceae	Prevotella	Prevotella bivia	0	0	0	0	0	0	0	0	0	0	0	0	1	0	0	0	0	0	0	0	0	0	0	0	0	0	0	0
Bacteria	Bacteroidetes	Bacteroidia	Bacteroidales	Prevotellaceae	Prevotella	Prevotella bryantii	0	0	0	0	2	0	0	0	0	0	0	0	0	0	0	0	0	2	0	0	0	0	0	0	0	0	0	0
Bacteria	Bacteroidetes	Bacteroidia	Bacteroidales	Prevotellaceae	Prevotella	Prevotella buccae	0	0	1	1	4	2	2	0	0	0	1	1	0	0	1	1	2	1	1	0	0	0	0	0	0	1	0	0
Bacteria	Bacteroidetes	Bacteroidia	Bacteroidales	Prevotellaceae	Prevotella	Prevotella buccalis	0	0	0	0	4	0	0	0	0	0	0	0	0	0	1	0	0	0	0	0	0	0	3	0	0	0	1	0
Bacteria	Bacteroidetes	Bacteroidia	Bacteroidales	Prevotellaceae	Prevotella	Prevotella copri	0	0	0	3	24	0	0	1	0	0	0	0	0	0	0	0	0	1	3	0	0	1	1	2	0	0	0	0
Bacteria	Bacteroidetes	Bacteroidia	Bacteroidales	Prevotellaceae	Prevotella	Prevotella disiens	0	0	0	0	2	1	0	0	0	0	0	0	0	0	0	0	0	0	0	0	0	0	0	0	0	0	0	0
Bacteria	Bacteroidetes	Bacteroidia	Bacteroidales	Prevotellaceae	Prevotella	Prevotella marshii	0	0	0	0	0	0	0	0	0	0	0	0	1	0	0	0	0	1	0	0	0	0	0	0	0	0	0	0
Bacteria	Bacteroidetes	Bacteroidia	Bacteroidales	Prevotellaceae	Prevotella	Prevotella melaninogenica	0	0	0	3	12	2	0	0	0	0	0	0	1	0	0	0	0	0	2	0	0	2	0	0	0	0	0	0
Bacteria	Bacteroidetes	Bacteroidia	Bacteroidales	Prevotellaceae	Prevotella	Prevotella oralis	0	0	0	0	3	0	0	0	0	0	0	0	0	0	0	0	0	0	0	0	0	0	0	0	0	0	0	0
Bacteria	Bacteroidetes	Bacteroidia	Bacteroidales	Prevotellaceae	Prevotella	Prevotella oris	0	0	0	1	1	0	0	0	0	0	0	0	0	0	0	0	0	0	0	0	0	0	1	0	0	0	0	0
Bacteria	Bacteroidetes	Bacteroidia	Bacteroidales	Prevotellaceae	Prevotella	Prevotella ruminicola	0	0	0	3	12	2	0	1	2	0	0	0	0	0	2	0	0	3	1	0	0	0	1	1	1	0	0	0
Bacteria	Bacteroidetes	Bacteroidia	Bacteroidales	Prevotellaceae	Prevotella	Prevotella sp. oral taxon 299	0	0	0	0	1	0	0	0	0	0	0	0	0	0	0	0	0	0	0	0	0	0	0	0	0	0	0	0
Bacteria	Bacteroidetes	Bacteroidia	Bacteroidales	Prevotellaceae	Prevotella	Prevotella sp. oral taxon 317	0	0	0	1	2	1	0	0	0	0	0	0	0	0	0	0	0	2	0	0	0	1	0	0	0	0	0	0
Bacteria	Bacteroidetes	Bacteroidia	Bacteroidales	Prevotellaceae	Prevotella	Prevotella sp. oral taxon 472	0	0	0	0	1	1	0	0	1	0	0	0	0	0	0	0	0	0	0	0	0	0	0	0	0	0	0	0
Bacteria	Bacteroidetes	Bacteroidia	Bacteroidales	Prevotellaceae	Prevotella	Prevotella tannerae	2	1	3	3	1	2	1	1	2	3	0	1	1	0	1	2	1	1	1	2	2	1	1	1	4	2	0	3
Bacteria	Bacteroidetes	Bacteroidia	Bacteroidales	Prevotellaceae	Prevotella	Prevotella timonensis	0	0	0	0	1	0	0	0	0	0	0	0	0	0	0	0	0	0	0	0	0	0	0	0	0	0	0	0
Bacteria	Actinobacteria	Actinobacteria (class)	Actinomycetales	Propionibacteriaceae	Propionibacterium	Propionibacterium acnes	7	7	4	0	1	4	0	0	1	0	4	0	2	2	0	0	8	0	3	4	0	0	2	2	8	1	0	0
Bacteria	Proteobacteria	Gammaproteobacteria	Enterobacteriales	Enterobacteriaceae	Proteus	Proteus mirabilis	0	0	0	0	1	0	0	0	0	0	0	0	0	0	0	0	0	0	0	0	0	0	0	0	0	0	0	0
Bacteria	Proteobacteria	Gammaproteobacteria	Enterobacteriales	Enterobacteriaceae	Proteus	Proteus penneri	0	0	0	1	0	0	0	0	0	0	0	0	0	0	0	0	0	0	1	0	0	0	0	0	0	0	0	0
Bacteria	Proteobacteria	Gammaproteobacteria	Enterobacteriales	Enterobacteriaceae	Providencia	Providencia stuartii	0	0	0	0	0	0	0	0	0	0	0	0	0	0	0	0	1	0	0	0	0	0	0	0	0	0	0	0
Bacteria	Proteobacteria	Gammaproteobacteria	Alteromonadales	Pseudoalteromonadaceae	Pseudoalteromonas	Pseudoalteromonas atlantica	0	0	1	0	0	1	0	0	0	0	0	0	0	0	0	0	0	0	0	0	0	0	0	0	0	0	0	0
Bacteria	Proteobacteria	Gammaproteobacteria	Pseudomonadales	Pseudomonadaceae	Pseudomonas	Pseudomonas aeruginosa	0	0	0	0	0	3	0	0	0	0	0	0	0	0	0	0	0	0	1	0	0	0	0	0	1	0	0	0
Bacteria	Proteobacteria	Gammaproteobacteria	Pseudomonadales	Pseudomonadaceae	Pseudomonas	Pseudomonas entomophila	0	0	0	0	0	1	0	0	0	0	0	0	0	0	0	0	0	0	0	0	0	0	0	0	0	0	0	0
Bacteria	Proteobacteria	Gammaproteobacteria	Pseudomonadales	Pseudomonadaceae	Pseudomonas	Pseudomonas fluorescens	0	0	0	0	0	0	0	0	2	0	0	1	0	0	0	0	0	1	0	0	0	0	0	0	1	0	5	0
Bacteria	Proteobacteria	Gammaproteobacteria	Pseudomonadales	Pseudomonadaceae	Pseudomonas	Pseudomonas mendocina	1	0	0	0	0	0	0	0	0	0	0	0	0	0	0	1	0	0	0	0	0	0	0	0	1	0	0	0
Bacteria	Proteobacteria	Gammaproteobacteria	Pseudomonadales	Pseudomonadaceae	Pseudomonas	Pseudomonas putida	0	0	1	1	0	0	0	0	0	0	0	0	2	0	0	2	1	0	0	0	1	2	0	0	1	3	0	0
Bacteria	Proteobacteria	Gammaproteobacteria	Pseudomonadales	Pseudomonadaceae	Pseudomonas	Pseudomonas stutzeri	0	0	0	0	0	0	0	0	0	0	0	0	0	0	0	0	0	0	0	0	0	2	0	0	1	0	0	0
Bacteria	Proteobacteria	Gammaproteobacteria	Pseudomonadales	Pseudomonadaceae	Pseudomonas	Pseudomonas syringae	0	0	0	0	0	0	0	0	1	0	0	0	0	0	0	0	0	0	0	0	0	0	0	0	0	0	0	0
Bacteria	Proteobacteria	Gammaproteobacteria	Pseudomonadales	Pseudomonadaceae	Pseudomonas	Pseudomonas syringae group genomosp. 3	0	0	0	0	1	0	0	0	0	0	0	0	0	0	0	0	0	0	0	0	0	1	0	0	0	0	0	0
Bacteria	Proteobacteria	Gammaproteobacteria	Pseudomonadales	Moraxellaceae	Psychrobacter	Psychrobacter arcticus	0	0	0	0	1	0	0	0	0	0	0	0	0	0	0	0	0	0	0	0	0	1	0	0	0	0	0	0
Bacteria	Proteobacteria	Gammaproteobacteria	Pseudomonadales	Moraxellaceae	Psychrobacter	Psychrobacter cryohalolentis	0	0	0	0	1	0	0	0	0	0	1	1	0	0	0	0	0	0	0	0	0	0	0	0	0	0	0	0
Bacteria	Proteobacteria	Gammaproteobacteria	Pseudomonadales	Moraxellaceae	Psychrobacter	Psychrobacter sp. PRwf-1	0	0	0	0	0	0	0	0	0	0	0	0	0	0	0	0	0	0	0	0	0	1	0	1	0	0	0	0
Bacteria	Proteobacteria	Gammaproteobacteria	Alteromonadales	Psychromonadaceae	Psychromonas	Psychromonas ingrahamii	0	0	0	0	0	0	0	0	0	0	0	0	1	1	0	0	0	0	0	0	0	0	0	0	0	0	0	0
Bacteria	Proteobacteria	Gammaproteobacteria	Alteromonadales	Psychromonadaceae	Psychromonas	Psychromonas sp. CNPT3	0	0	0	0	1	0	0	0	0	0	0	0	0	1	0	0	0	0	0	0	0	0	0	0	0	1	0	0
Bacteria	Proteobacteria	Betaproteobacteria	Burkholderiales	Burkholderiaceae	Ralstonia	Ralstonia solanacearum	0	1	0	0	0	0	0	0	0	1	1	1	0	0	0	2	1	0	1	2	0	0	0	0	1	2	0	0
Bacteria	Proteobacteria	Gammaproteobacteria	unclassified (derived from Gammaproteobacteria)	unclassified (derived from Gammaproteobacteria)	Reinekea	Reinekea blandensis	0	1	0	0	0	0	0	0	1	0	1	0	0	0	1	0	0	0	0	0	0	0	1	0	0	0	0	1
Bacteria	Proteobacteria	Alphaproteobacteria	Rhizobiales	Rhizobiaceae	Rhizobium	Rhizobium etli	0	0	0	0	0	0	0	0	0	0	1	0	2	0	0	0	0	0	0	0	0	0	0	0	0	0	0	0
Bacteria	Proteobacteria	Alphaproteobacteria	Rhodobacterales	Rhodobacteraceae	Rhodobacter	Rhodobacter sp. SW2	0	0	0	0	0	0	0	0	0	0	0	1	1	0	0	0	0	0	0	0	0	0	0	0	0	0	0	0
Bacteria	Proteobacteria	Alphaproteobacteria	Rhodobacterales	Rhodobacteraceae	unclassified (derived from Rhodobacteraceae)	Rhodobacteraceae bacterium KLH11	1	0	1	0	0	0	1	0	0	0	0	0	0	0	0	0	0	0	0	0	0	0	1	0	0	0	1	2
Bacteria	Actinobacteria	Actinobacteria (class)	Actinomycetales	Nocardiaceae	Rhodococcus	Rhodococcus erythropolis	0	1	0	0	0	0	0	2	0	0	0	0	0	0	0	0	0	1	0	0	0	1	0	1	0	0	0	0
Bacteria	Actinobacteria	Actinobacteria (class)	Actinomycetales	Nocardiaceae	Rhodococcus	Rhodococcus jostii	12	10	9	9	13	21	3	6	17	17	12	15	10	10	6	14	7	25	2	12	3	11	10	18	9	10	14	17
Bacteria	Planctomycetes	Planctomycetacia	Planctomycetales	Planctomycetaceae	Rhodopirellula	Rhodopirellula baltica	0	0	0	0	0	1	0	0	0	0	0	0	0	0	0	0	1	0	0	0	0	0	3	0	2	0	0	0
Bacteria	Proteobacteria	Alphaproteobacteria	Rhizobiales	Bradyrhizobiaceae	Rhodopseudomonas	Rhodopseudomonas palustris	0	1	0	0	0	0	0	0	1	0	0	0	0	0	0	0	0	0	1	1	0	1	0	0	0	1	2	0
Bacteria	Bacteroidetes	Flavobacteria	Flavobacteriales	Flavobacteriaceae	Riemerella	Riemerella anatipestifer	0	0	0	0	0	1	0	0	0	0	0	0	0	0	0	0	0	0	0	0	0	0	0	0	0	0	0	0
Bacteria	Firmicutes	Clostridia	Clostridiales	Lachnospiraceae	Roseburia	Roseburia intestinalis	0	1	0	0	7	0	0	0	0	0	1	1	1	0	0	0	0	0	0	0	0	0	2	0	0	1	0	1
Bacteria	Firmicutes	Clostridia	Clostridiales	Lachnospiraceae	Roseburia	Roseburia inulinivorans	0	1	0	0	2	1	0	0	0	0	0	0	0	0	0	0	0	1	0	0	0	0	0	0	0	2	0	0
Bacteria	Proteobacteria	Alphaproteobacteria	Rhodobacterales	Rhodobacteraceae	Roseibium	Roseibium sp. TrichSKD4	0	0	1	0	1	0	0	0	0	0	0	0	0	0	0	0	0	0	0	0	0	1	0	0	0	0	0	0
Bacteria	Chloroflexi	Chloroflexi (class)	Chloroflexales	Chloroflexaceae	Roseiflexus	Roseiflexus castenholzii	0	0	0	0	1	0	0	0	0	0	0	0	0	1	0	0	1	0	1	0	0	0	0	0	0	0	0	0
Bacteria	Chloroflexi	Chloroflexi (class)	Chloroflexales	Chloroflexaceae	Roseiflexus	Roseiflexus sp. RS-1	0	1	0	0	0	0	0	0	0	0	0	0	0	0	0	0	0	0	0	0	0	0	0	0	0	0	0	0
Bacteria	Proteobacteria	Alphaproteobacteria	Rhodobacterales	Rhodobacteraceae	Roseobacter	Roseobacter litoralis	0	0	0	0	1	0	0	0	0	0	0	1	0	0	0	2	0	3	0	0	0	0	0	0	0	1	0	0
Bacteria	Proteobacteria	Alphaproteobacteria	Rhodobacterales	Rhodobacteraceae	Roseobacter	Roseobacter sp. AzwK-3b	0	0	0	0	0	0	1	0	0	0	0	0	0	0	0	0	0	0	0	0	0	0	0	0	0	0	0	0
Bacteria	Proteobacteria	Alphaproteobacteria	Rhodobacterales	Rhodobacteraceae	Roseobacter	Roseobacter sp. CCS2	14	29	20	9	39	46	5	16	19	10	29	27	24	23	14	27	19	27	19	29	19	33	21	24	19	16	19	16
Bacteria	Proteobacteria	Alphaproteobacteria	Rhodobacterales	Rhodobacteraceae	Roseovarius	Roseovarius sp. TM1035	0	0	0	0	0	0	0	0	0	0	0	0	0	0	0	0	0	0	0	0	0	0	0	0	1	0	0	0
Bacteria	Actinobacteria	Actinobacteria (class)	Actinomycetales	Micrococcaceae	Rothia	Rothia dentocariosa	0	0	0	0	0	0	0	0	0	0	0	0	1	0	0	0	0	0	0	0	0	0	0	0	0	0	0	0
Bacteria	Proteobacteria	Alphaproteobacteria	Rhodobacterales	Rhodobacteraceae	Ruegeria	Ruegeria lacuscaerulensis	1	0	0	2	1	1	0	1	0	0	2	1	0	1	0	1	0	0	0	1	0	0	2	0	1	1	0	0
Bacteria	Proteobacteria	Alphaproteobacteria	Rhodobacterales	Rhodobacteraceae	Ruegeria	Ruegeria sp. R11	0	1	2	0	0	0	0	0	1	1	0	0	0	0	0	1	0	0	0	0	0	0	0	1	1	1	1	0
Bacteria	Firmicutes	Clostridia	Clostridiales	Ruminococcaceae	unclassified (derived from Ruminococcaceae)	Ruminococcaceae bacterium D16	0	0	0	1	0	0	0	0	0	0	0	0	0	0	0	0	0	0	0	0	0	0	0	0	0	0	0	1
Bacteria	Firmicutes	Clostridia	Clostridiales	Ruminococcaceae	Ruminococcus	Ruminococcus albus	0	1	0	0	8	0	0	0	0	0	1	0	0	0	0	0	0	3	0	0	0	0	0	0	0	0	0	1
Bacteria	Firmicutes	Clostridia	Clostridiales	Ruminococcaceae	Ruminococcus	Ruminococcus flavefaciens	0	0	0	0	2	2	0	0	0	0	0	1	0	1	0	1	2	1	0	0	0	0	0	0	2	0	1	0
Bacteria	Firmicutes	Clostridia	Clostridiales	Ruminococcaceae	Ruminococcus	Ruminococcus gnavus	0	0	0	0	0	0	0	0	0	0	3	0	0	0	0	0	0	0	0	0	0	0	0	0	0	0	0	0
Bacteria	Firmicutes	Clostridia	Clostridiales	Ruminococcaceae	Ruminococcus	Ruminococcus lactaris	0	0	0	0	0	0	0	0	0	0	0	0	0	0	0	0	0	1	1	0	0	0	0	0	0	0	0	0
Bacteria	Firmicutes	Clostridia	Clostridiales	Ruminococcaceae	Ruminococcus	Ruminococcus obeum	0	0	0	0	1	0	0	0	0	0	0	0	0	0	0	0	0	0	0	0	0	0	0	0	0	0	0	0
Bacteria	Firmicutes	Clostridia	Clostridiales	Ruminococcaceae	Ruminococcus	Ruminococcus sp. 5_1_39BFAA	0	0	0	0	3	0	0	0	0	0	0	0	0	0	0	0	0	1	0	0	0	0	1	0	0	0	0	0
Bacteria	Firmicutes	Clostridia	Clostridiales	Ruminococcaceae	Ruminococcus	Ruminococcus torques	0	1	0	0	2	1	0	0	0	0	0	0	0	0	0	0	0	1	1	0	0	0	0	0	0	0	0	0
Bacteria	Actinobacteria	Actinobacteria (class)	Actinomycetales	Pseudonocardiaceae	Saccharomonospora	Saccharomonospora viridis	0	0	0	0	0	0	0	0	0	0	0	0	0	0	0	0	0	0	0	0	0	0	0	0	0	0	1	0
Bacteria	Proteobacteria	Gammaproteobacteria	Alteromonadales	Alteromonadaceae	Saccharophagus	Saccharophagus degradans	0	0	0	0	1	0	0	0	0	0	0	0	0	0	0	0	0	0	0	0	0	0	0	0	0	0	0	0
Bacteria	Actinobacteria	Actinobacteria (class)	Actinomycetales	Pseudonocardiaceae	Saccharopolyspora	Saccharopolyspora erythraea	0	0	1	0	0	0	0	0	0	0	0	0	0	1	0	0	1	0	0	1	0	0	0	0	1	0	1	0
Bacteria	Actinobacteria	Actinobacteria (class)	Actinomycetales	Micromonosporaceae	Salinispora	Salinispora arenicola	0	0	0	0	0	0	0	0	0	0	0	0	0	0	0	0	0	0	0	0	0	0	0	0	0	2	0	0
Bacteria	Actinobacteria	Actinobacteria (class)	Actinomycetales	Micromonosporaceae	Salinispora	Salinispora tropica	0	0	0	0	0	0	0	0	0	0	0	0	0	0	0	0	0	0	0	0	0	0	0	0	0	0	1	0
Bacteria	Proteobacteria	Gammaproteobacteria	Enterobacteriales	Enterobacteriaceae	Salmonella	Salmonella enterica	0	1	1	0	1	2	1	1	3	2	1	3	1	0	2	3	0	2	3	0	2	1	3	3	1	1	2	1
Bacteria	Actinobacteria	Actinobacteria (class)	Actinomycetales	Sanguibacteraceae	Sanguibacter	Sanguibacter keddieii	0	0	0	2	0	0	0	0	0	0	0	1	0	0	0	0	0	0	0	0	0	0	0	0	0	0	0	0
Bacteria	Fusobacteria	Fusobacteria (class)	Fusobacteriales	Fusobacteriaceae	Sebaldella	Sebaldella termitidis	0	0	0	0	0	0	0	0	0	0	0	0	0	0	0	0	0	0	1	0	0	0	0	0	0	0	0	0
Bacteria	Firmicutes	Negativicutes	Selenomonadales	Veillonellaceae	Selenomonas	Selenomonas flueggei	0	0	0	1	0	0	0	0	0	0	0	0	0	0	0	0	0	0	1	0	0	0	0	0	0	0	0	0
Bacteria	Firmicutes	Negativicutes	Selenomonadales	Veillonellaceae	Selenomonas	Selenomonas sp. oral taxon 149	0	0	0	0	0	0	0	0	0	0	0	0	0	0	0	0	0	1	0	0	0	0	0	0	0	0	0	0
Bacteria	Firmicutes	Negativicutes	Selenomonadales	Veillonellaceae	Selenomonas	Selenomonas sputigena	0	0	0	0	0	0	0	0	0	0	0	0	0	0	0	0	0	1	0	0	0	0	0	0	0	0	0	0
Bacteria	Proteobacteria	Gammaproteobacteria	Enterobacteriales	Enterobacteriaceae	Serratia	Serratia proteamaculans	1	0	0	0	0	0	0	0	0	0	0	0	0	0	0	0	0	0	0	2	0	1	0	0	0	2	2	0
Bacteria	Proteobacteria	Gammaproteobacteria	Alteromonadales	Shewanellaceae	Shewanella	Shewanella baltica	15	5	17	9	29	17	3	21	5	14	14	22	9	9	6	20	6	21	4	15	4	4	13	27	17	13	14	11
Bacteria	Proteobacteria	Gammaproteobacteria	Alteromonadales	Shewanellaceae	Shewanella	Shewanella sp. ANA-3	0	0	0	0	1	0	0	0	0	0	0	0	0	0	0	0	0	0	0	0	0	0	0	0	0	0	0	0
Bacteria	Proteobacteria	Gammaproteobacteria	Alteromonadales	Shewanellaceae	Shewanella	Shewanella sp. MR-4	0	0	0	0	0	0	0	0	0	2	2	0	1	0	0	0	0	0	0	0	0	1	1	0	0	1	0	0
Bacteria	Proteobacteria	Gammaproteobacteria	Enterobacteriales	Enterobacteriaceae	Shigella	Shigella boydii	0	0	0	1	0	0	0	0	0	0	0	1	0	0	0	0	0	0	0	0	0	0	0	1	0	0	0	0
Bacteria	Proteobacteria	Gammaproteobacteria	Enterobacteriales	Enterobacteriaceae	Shigella	Shigella dysenteriae	1	1	0	0	0	2	1	0	0	0	0	1	1	0	2	1	2	2	0	0	2	2	0	1	1	1	1	1
Bacteria	Proteobacteria	Gammaproteobacteria	Enterobacteriales	Enterobacteriaceae	Shigella	Shigella flexneri	1	2	0	1	2	1	0	0	0	0	4	2	0	0	2	2	1	0	0	3	2	1	0	1	0	0	0	0
Bacteria	Proteobacteria	Gammaproteobacteria	Enterobacteriales	Enterobacteriaceae	Shigella	Shigella sonnei	0	0	1	0	1	0	0	0	0	0	1	0	0	0	0	0	0	0	0	0	1	0	0	0	1	0	0	0
Bacteria	Firmicutes	Clostridia	Clostridiales	Lachnospiraceae	Shuttleworthia	Shuttleworthia satelles	1	0	2	2	2	2	0	3	2	0	2	2	2	0	0	2	0	1	1	1	0	1	0	0	2	4	0	2
Bacteria	Proteobacteria	Alphaproteobacteria	Rhodobacterales	Rhodobacteraceae	Ruegeria	Silicibacter sp. TrichCH4B	0	0	0	0	1	0	0	0	2	0	0	0	2	0	0	0	1	1	0	0	0	0	0	1	1	0	0	0
Bacteria	Proteobacteria	Betaproteobacteria	Neisseriales	Neisseriaceae	Simonsiella	Simonsiella muelleri	0	0	1	0	0	0	1	1	2	2	0	0	0	1	0	0	1	11	0	0	0	7	1	1	1	0	0	0
Bacteria	Proteobacteria	Alphaproteobacteria	Rhizobiales	Rhizobiaceae	Sinorhizobium	Sinorhizobium fredii	0	0	0	0	0	0	0	0	0	0	0	0	0	0	0	0	0	0	0	0	0	0	1	0	0	0	0	0
Bacteria	Proteobacteria	Alphaproteobacteria	Rhizobiales	Rhizobiaceae	Sinorhizobium	Sinorhizobium medicae	0	0	0	0	0	1	0	0	0	0	1	0	0	0	0	0	0	0	0	0	0	0	0	0	0	0	0	0
Bacteria	Proteobacteria	Alphaproteobacteria	Rhizobiales	Rhizobiaceae	Sinorhizobium	Sinorhizobium meliloti	0	0	0	0	1	1	0	0	0	0	0	0	0	0	0	0	0	0	0	0	0	0	0	0	0	1	0	0
Bacteria	Actinobacteria	Actinobacteria (class)	Coriobacteriales	Coriobacteriaceae	Slackia	Slackia heliotrinireducens	0	0	0	2	2	0	0	0	0	0	0	0	0	0	0	0	0	0	1	0	0	0	0	0	0	0	0	0
Bacteria	Proteobacteria	Deltaproteobacteria	Myxococcales	Polyangiaceae	Sorangium	Sorangium cellulosum	2	0	1	0	0	0	0	0	2	2	1	2	0	0	1	4	2	3	1	1	0	0	2	1	0	1	1	2
Bacteria	Chloroflexi	Thermomicrobia (class)	Sphaerobacterales	Sphaerobacteraceae	Sphaerobacter	Sphaerobacter thermophilus	0	0	0	0	0	0	0	0	0	0	0	1	0	0	0	0	0	0	1	0	0	0	0	0	2	0	0	0
Bacteria	Proteobacteria	Alphaproteobacteria	Sphingomonadales	Sphingomonadaceae	Sphingobium	Sphingobium japonicum	0	0	0	0	0	0	0	0	0	0	0	0	0	0	0	0	0	2	0	0	0	0	0	0	0	0	0	0
Bacteria	Proteobacteria	Alphaproteobacteria	Sphingomonadales	Sphingomonadaceae	Sphingomonas	Sphingomonas sp. SKA58	0	0	0	0	0	0	0	0	0	0	0	0	0	0	0	0	0	2	0	0	0	0	0	0	0	0	0	0
Bacteria	Proteobacteria	Alphaproteobacteria	Sphingomonadales	Sphingomonadaceae	Sphingopyxis	Sphingopyxis alaskensis	0	0	0	0	1	0	0	0	0	0	0	0	0	0	0	0	0	0	0	0	0	0	0	0	0	0	0	0
Bacteria	Bacteroidetes	Cytophagia	Cytophagales	Cytophagaceae	Spirosoma	Spirosoma linguale	0	0	0	0	0	0	1	0	0	0	0	0	0	0	0	0	0	0	0	0	0	0	0	0	0	0	0	0
Bacteria	Firmicutes	Bacilli	Bacillales	Staphylococcaceae	Staphylococcus	Staphylococcus aureus	0	0	0	2	0	1	0	0	0	0	0	1	1	0	0	0	2	0	3	0	0	0	0	0	1	0	0	0
Bacteria	Firmicutes	Bacilli	Bacillales	Staphylococcaceae	Staphylococcus	Staphylococcus capitis	0	0	0	0	0	0	0	0	0	0	1	0	0	0	1	0	0	0	0	0	0	0	0	0	1	0	0	0
Bacteria	Firmicutes	Bacilli	Bacillales	Staphylococcaceae	Staphylococcus	Staphylococcus carnosus	0	0	0	0	0	0	0	0	0	0	0	1	0	0	0	0	0	0	0	0	0	0	0	1	0	0	0	0
Bacteria	Firmicutes	Bacilli	Bacillales	Staphylococcaceae	Staphylococcus	Staphylococcus epidermidis	0	0	0	0	0	2	0	0	0	0	2	0	0	0	1	0	2	0	0	0	0	0	0	0	2	0	2	0
Bacteria	Firmicutes	Bacilli	Bacillales	Staphylococcaceae	Staphylococcus	Staphylococcus haemolyticus	0	0	0	1	0	0	0	0	0	0	3	0	0	0	0	0	0	1	2	0	0	0	0	0	2	0	0	0
Bacteria	Firmicutes	Bacilli	Bacillales	Staphylococcaceae	Staphylococcus	Staphylococcus hominis	0	0	0	0	0	0	0	0	0	0	3	0	0	0	0	0	0	0	0	0	0	0	0	0	2	0	0	0
Bacteria	Firmicutes	Bacilli	Bacillales	Staphylococcaceae	Staphylococcus	Staphylococcus saprophyticus	0	0	0	2	0	0	0	0	0	0	0	0	0	0	0	0	0	0	1	0	0	0	0	0	0	0	0	0
Bacteria	Firmicutes	Bacilli	Bacillales	Staphylococcaceae	Staphylococcus	Staphylococcus warneri	0	0	0	0	0	0	0	0	0	0	1	0	0	0	0	0	0	0	0	0	0	0	0	0	0	0	0	0
Bacteria	Proteobacteria	Gammaproteobacteria	Xanthomonadales	Xanthomonadaceae	Stenotrophomonas	Stenotrophomonas sp. SKA14	0	0	1	0	0	0	0	0	0	0	0	0	0	0	0	0	0	0	0	0	0	0	0	0	0	0	0	0
Bacteria	Proteobacteria	Deltaproteobacteria	Myxococcales	Cystobacteraceae	Stigmatella	Stigmatella aurantiaca	0	1	0	0	2	0	2	1	0	0	2	0	3	2	1	3	1	4	0	0	0	4	0	0	3	2	0	3
Bacteria	Fusobacteria	Fusobacteria (class)	Fusobacteriales	Fusobacteriaceae	Streptobacillus	Streptobacillus moniliformis	0	0	0	2	0	0	0	0	0	0	0	0	0	0	0	0	1	0	1	0	0	0	0	0	0	0	0	0
Bacteria	Firmicutes	Bacilli	Lactobacillales	Streptococcaceae	Streptococcus	Streptococcus agalactiae	0	0	0	0	0	4	0	0	0	0	0	0	0	0	0	0	0	0	11	0	0	0	0	0	0	0	0	0
Bacteria	Firmicutes	Bacilli	Lactobacillales	Streptococcaceae	Streptococcus	Streptococcus anginosus	0	0	0	0	0	0	0	0	0	0	0	0	0	0	0	0	0	0	1	0	0	0	0	0	0	0	0	0
Bacteria	Firmicutes	Bacilli	Lactobacillales	Streptococcaceae	Streptococcus	Streptococcus downei	0	0	0	0	0	0	0	0	0	0	0	0	0	0	0	0	0	0	3	0	0	0	0	0	0	0	0	0
Bacteria	Firmicutes	Bacilli	Lactobacillales	Streptococcaceae	Streptococcus	Streptococcus equi	0	0	0	0	0	1	0	0	0	0	0	0	0	0	0	0	0	1	6	0	0	0	0	0	0	0	0	0
Bacteria	Firmicutes	Bacilli	Lactobacillales	Streptococcaceae	Streptococcus	Streptococcus gallolyticus	0	0	0	0	0	0	0	0	0	0	0	0	0	0	0	0	0	0	1	0	0	0	0	0	0	0	0	1
Bacteria	Firmicutes	Bacilli	Lactobacillales	Streptococcaceae	Streptococcus	Streptococcus gordonii	0	0	0	0	0	0	0	0	0	0	0	0	0	0	0	0	0	0	2	0	0	0	0	0	1	0	0	0
Bacteria	Firmicutes	Bacilli	Lactobacillales	Streptococcaceae	Streptococcus	Streptococcus infantarius	0	0	0	0	1	1	0	0	0	0	0	0	0	0	0	0	0	0	1	0	0	0	0	0	0	0	0	0
Bacteria	Firmicutes	Bacilli	Lactobacillales	Streptococcaceae	Streptococcus	Streptococcus infantis	0	0	0	0	0	0	0	0	0	0	0	0	0	0	0	0	0	0	1	0	0	0	0	0	0	0	0	0
Bacteria	Firmicutes	Bacilli	Lactobacillales	Streptococcaceae	Streptococcus	Streptococcus mitis	0	0	1	0	0	0	0	0	0	0	0	2	0	0	1	3	0	0	1	0	1	1	2	0	1	0	1	0
Bacteria	Firmicutes	Bacilli	Lactobacillales	Streptococcaceae	Streptococcus	Streptococcus mutans	0	0	0	0	1	0	0	0	0	0	0	0	0	0	0	0	2	0	2	0	0	0	0	0	0	0	0	0
Bacteria	Firmicutes	Bacilli	Lactobacillales	Streptococcaceae	Streptococcus	Streptococcus parasanguinis	0	0	0	0	2	0	0	0	0	0	0	0	0	0	0	0	0	0	2	0	0	0	0	0	0	0	0	0
Bacteria	Firmicutes	Bacilli	Lactobacillales	Streptococcaceae	Streptococcus	Streptococcus pneumoniae	0	0	0	0	0	0	0	0	0	0	0	0	0	0	0	0	1	0	4	0	0	0	0	0	0	0	0	2
Bacteria	Firmicutes	Bacilli	Lactobacillales	Streptococcaceae	Streptococcus	Streptococcus pseudoporcinus	0	0	0	0	0	0	0	0	0	0	0	0	0	0	0	0	1	0	2	0	0	0	0	0	0	0	0	0
Bacteria	Firmicutes	Bacilli	Lactobacillales	Streptococcaceae	Streptococcus	Streptococcus pyogenes	0	0	0	1	0	1	0	1	0	0	0	0	0	0	0	0	1	0	4	0	0	0	0	0	0	0	0	0
Bacteria	Firmicutes	Bacilli	Lactobacillales	Streptococcaceae	Streptococcus	Streptococcus sanguinis	0	0	0	0	1	0	0	0	0	0	0	0	0	1	0	0	1	0	3	0	0	0	0	0	0	0	0	0
Bacteria	Firmicutes	Bacilli	Lactobacillales	Streptococcaceae	Streptococcus	Streptococcus sp. 2_1_36FAA	0	0	0	0	0	1	0	0	0	0	0	0	0	0	0	0	0	0	1	0	0	0	0	0	0	0	0	0
Bacteria	Firmicutes	Bacilli	Lactobacillales	Streptococcaceae	Streptococcus	Streptococcus suis	0	0	0	1	1	3	0	0	0	0	0	0	0	0	0	0	0	0	8	0	0	0	0	0	1	0	0	0
Bacteria	Firmicutes	Bacilli	Lactobacillales	Streptococcaceae	Streptococcus	Streptococcus thermophilus	0	0	0	0	0	0	0	0	0	0	0	0	0	0	0	0	0	0	2	0	0	0	0	0	0	0	0	0
Bacteria	Firmicutes	Bacilli	Lactobacillales	Streptococcaceae	Streptococcus	Streptococcus uberis	0	0	0	0	0	1	0	0	0	0	0	0	0	0	0	0	0	0	1	0	0	0	0	0	0	0	0	0
Bacteria	Actinobacteria	Actinobacteria (class)	Actinomycetales	Streptomycetaceae	Streptomyces	Streptomyces albus	0	0	1	0	1	1	0	0	0	0	2	0	0	0	0	1	0	0	2	0	0	0	1	0	0	0	0	0
Bacteria	Actinobacteria	Actinobacteria (class)	Actinomycetales	Streptomycetaceae	Streptomyces	Streptomyces avermitilis	0	1	0	0	0	0	0	0	0	0	1	0	0	0	0	0	0	0	0	0	0	0	0	0	1	0	1	0
Bacteria	Actinobacteria	Actinobacteria (class)	Actinomycetales	Streptomycetaceae	Streptomyces	Streptomyces clavuligerus	1	0	0	0	1	0	0	0	2	0	1	2	0	0	1	0	0	0	1	0	1	0	0	2	0	3	0	0
Bacteria	Actinobacteria	Actinobacteria (class)	Actinomycetales	Streptomycetaceae	Streptomyces	Streptomyces filamentosus	0	0	0	1	3	1	2	1	1	0	1	0	1	2	0	0	1	0	0	0	0	0	0	0	0	0	1	0
Bacteria	Actinobacteria	Actinobacteria (class)	Actinomycetales	Streptomycetaceae	Streptomyces	Streptomyces flavogriseus	0	0	0	0	1	0	0	0	0	0	1	0	0	0	0	0	0	0	0	0	0	0	0	0	0	0	1	0
Bacteria	Actinobacteria	Actinobacteria (class)	Actinomycetales	Streptomycetaceae	Streptomyces	Streptomyces ghanaensis	6	4	2	5	6	6	4	2	0	0	4	0	13	1	6	1	6	11	1	4	1	7	5	6	7	8	2	4
Bacteria	Actinobacteria	Actinobacteria (class)	Actinomycetales	Streptomycetaceae	Streptomyces	Streptomyces griseoflavus	0	1	1	0	0	0	0	0	0	0	0	0	0	1	0	0	0	0	0	0	0	0	1	1	0	0	1	0
Bacteria	Actinobacteria	Actinobacteria (class)	Actinomycetales	Streptomycetaceae	Streptomyces	Streptomyces griseus	0	0	0	0	0	0	0	0	0	1	0	0	0	0	0	0	0	0	0	1	0	0	0	0	0	0	0	0
Bacteria	Actinobacteria	Actinobacteria (class)	Actinomycetales	Streptomycetaceae	Streptomyces	Streptomyces hygroscopicus	2	0	0	2	1	2	2	0	0	1	1	3	0	0	2	1	1	0	1	5	0	4	2	2	1	3	0	5
Bacteria	Actinobacteria	Actinobacteria (class)	Actinomycetales	Streptomycetaceae	Streptomyces	Streptomyces lividans	6	0	3	0	0	0	0	7	0	0	7	1	0	2	5	0	7	0	2	2	4	2	5	0	5	8	3	0
Bacteria	Actinobacteria	Actinobacteria (class)	Actinomycetales	Streptomycetaceae	Streptomyces	Streptomyces pristinaespiralis	0	0	0	0	0	0	0	0	0	0	0	0	0	0	0	0	0	1	0	0	0	0	0	0	0	0	0	0
Bacteria	Actinobacteria	Actinobacteria (class)	Actinomycetales	Streptomycetaceae	Streptomyces	Streptomyces scabiei	0	0	0	0	0	0	0	0	0	0	0	0	0	0	1	0	0	1	0	0	0	0	0	0	0	0	0	0
Bacteria	Actinobacteria	Actinobacteria (class)	Actinomycetales	Streptomycetaceae	Streptomyces	Streptomyces sp. ACT-1	0	0	0	0	0	1	0	0	0	0	0	0	0	0	0	1	0	0	0	0	0	0	0	0	0	0	0	0
Bacteria	Actinobacteria	Actinobacteria (class)	Actinomycetales	Streptomycetaceae	Streptomyces	Streptomyces sp. ACTE	1	1	3	0	1	0	0	0	4	1	2	1	2	2	0	0	2	2	0	0	0	0	1	1	2	2	0	2
Bacteria	Actinobacteria	Actinobacteria (class)	Actinomycetales	Streptomycetaceae	Streptomyces	Streptomyces sp. C	0	0	0	0	0	0	0	0	0	0	0	0	1	0	1	0	1	0	0	0	0	0	0	0	0	0	0	0
Bacteria	Actinobacteria	Actinobacteria (class)	Actinomycetales	Streptomycetaceae	Streptomyces	Streptomyces sp. Mg1	15	10	9	0	15	19	5	12	21	0	18	16	14	9	9	17	17	18	9	11	1	14	10	0	0	16	14	14
Bacteria	Actinobacteria	Actinobacteria (class)	Actinomycetales	Streptomycetaceae	Streptomyces	Streptomyces sp. SPB74	1	1	1	1	0	1	0	0	2	0	0	0	0	0	0	2	0	1	1	1	1	2	0	0	0	0	0	0
Bacteria	Actinobacteria	Actinobacteria (class)	Actinomycetales	Streptomycetaceae	Streptomyces	Streptomyces sp. SPB78	0	0	0	0	0	0	0	0	0	0	0	0	0	0	0	0	0	0	0	0	0	0	0	0	1	1	0	0
Bacteria	Actinobacteria	Actinobacteria (class)	Actinomycetales	Streptomycetaceae	Streptomyces	Streptomyces sp. ZL12	0	0	0	0	0	0	0	0	0	0	0	0	0	0	0	0	0	0	0	1	0	0	0	0	0	0	0	0
Bacteria	Actinobacteria	Actinobacteria (class)	Actinomycetales	Streptomycetaceae	Streptomyces	Streptomyces viridochromogenes	0	0	0	0	0	1	0	0	1	0	0	1	0	0	0	0	0	0	0	0	1	0	0	0	0	0	0	0
Bacteria	Actinobacteria	Actinobacteria (class)	Actinomycetales	Streptosporangiaceae	Streptosporangium	Streptosporangium roseum	0	2	0	0	1	0	0	0	1	1	1	0	1	1	0	3	2	1	2	2	0	0	0	1	0	1	0	0
Bacteria	Proteobacteria	Epsilonproteobacteria	Campylobacterales	Helicobacteraceae	Sulfurimonas	Sulfurimonas autotrophica	0	0	0	0	0	0	0	0	0	0	0	0	0	0	0	0	0	0	0	0	0	0	0	0	0	1	0	0
Bacteria	Proteobacteria	Epsilonproteobacteria	unclassified (derived from Epsilonproteobacteria)	unclassified (derived from Epsilonproteobacteria)	Sulfurovum	Sulfurovum sp. NBC37-1	0	0	0	0	0	0	0	0	0	0	0	0	0	0	0	0	0	0	0	0	0	0	0	0	1	0	0	0
Bacteria	Firmicutes	Clostridia	Clostridiales	Clostridiales Family XVIII. Incertae Sedis	Symbiobacterium	Symbiobacterium thermophilum	0	0	0	0	1	0	0	0	0	0	0	0	0	0	0	0	0	0	0	0	0	0	1	0	0	0	0	0
Bacteria	Cyanobacteria	unclassified (derived from Cyanobacteria)	Chroococcales	unclassified (derived from Chroococcales)	Synechococcus	Synechococcus elongatus	2	0	0	0	0	0	0	0	0	0	0	0	0	0	0	0	0	0	0	0	0	0	0	0	0	0	0	0
Bacteria	Cyanobacteria	unclassified (derived from Cyanobacteria)	Chroococcales	unclassified (derived from Chroococcales)	Synechococcus	Synechococcus sp. CC9605	0	0	0	0	0	0	0	0	0	0	1	0	0	0	0	0	0	0	0	0	0	0	0	0	0	0	0	0
Bacteria	Cyanobacteria	unclassified (derived from Cyanobacteria)	Chroococcales	unclassified (derived from Chroococcales)	Synechococcus	Synechococcus sp. JA-3-3Ab	0	0	0	0	0	0	0	0	0	0	0	0	0	0	0	0	0	1	0	0	0	0	0	0	0	0	0	0
Bacteria	Cyanobacteria	unclassified (derived from Cyanobacteria)	Chroococcales	unclassified (derived from Chroococcales)	Synechococcus	Synechococcus sp. PCC 7335	0	0	0	0	0	0	0	0	0	0	0	0	0	0	0	0	0	1	0	0	0	0	0	0	0	0	0	0
Bacteria	Cyanobacteria	unclassified (derived from Cyanobacteria)	Chroococcales	unclassified (derived from Chroococcales)	Synechococcus	Synechococcus sp. RS9917	0	0	0	0	0	0	0	0	0	0	0	0	0	0	0	0	0	0	0	0	0	0	0	0	0	1	0	0
Bacteria	Cyanobacteria	unclassified (derived from Cyanobacteria)	Chroococcales	unclassified (derived from Chroococcales)	Synechococcus	Synechococcus sp. WH 5701	0	0	0	0	0	0	0	0	0	0	0	0	1	0	0	0	0	0	0	0	0	0	0	0	0	0	0	0
Bacteria	Cyanobacteria	unclassified (derived from Cyanobacteria)	Chroococcales	unclassified (derived from Chroococcales)	Synechococcus	Synechococcus sp. WH 8102	0	0	0	0	0	0	0	0	0	0	0	2	0	0	0	0	0	1	0	0	0	0	0	0	0	1	0	0
Bacteria	Cyanobacteria	unclassified (derived from Cyanobacteria)	Chroococcales	unclassified (derived from Chroococcales)	Synechocystis	Synechocystis sp. PCC 6803	0	0	0	0	0	0	0	0	0	0	0	0	0	0	0	0	0	1	0	0	0	0	0	0	0	0	0	0
Bacteria	Proteobacteria	Deltaproteobacteria	Syntrophobacterales	Syntrophobacteraceae	Syntrophobacter	Syntrophobacter fumaroxidans	0	1	0	0	0	0	0	0	0	0	0	0	0	0	0	0	0	0	0	0	0	0	0	0	0	0	0	0
Bacteria	Firmicutes	Clostridia	Clostridiales	Syntrophomonadaceae	Syntrophomonas	Syntrophomonas wolfei	0	0	0	0	2	0	0	0	1	0	0	0	0	0	0	0	0	0	0	0	0	0	0	0	0	0	0	0
Bacteria	Synergistetes	Synergistia	Synergistales	Synergistaceae	Thermanaerovibrio	Thermanaerovibrio acidaminovorans	0	0	0	0	1	0	0	0	0	0	0	0	0	0	0	0	0	0	0	0	0	0	0	0	0	0	0	0
Bacteria	Firmicutes	Clostridia	Clostridiales	Peptococcaceae	Thermincola	Thermincola potens	0	0	0	0	1	0	0	0	0	0	0	0	0	0	0	0	0	0	0	0	0	0	0	0	0	0	0	0
Bacteria	Firmicutes	Clostridia	Thermoanaerobacterales	Thermoanaerobacteraceae	Thermoanaerobacter	Thermoanaerobacter italicus	0	0	0	1	0	0	0	0	0	0	0	0	0	0	0	0	0	0	0	0	0	0	0	0	0	0	0	0
Bacteria	Firmicutes	Clostridia	Thermoanaerobacterales	Thermoanaerobacteraceae	Thermoanaerobacter	Thermoanaerobacter sp. X513	0	0	0	1	0	1	0	0	0	0	0	0	0	0	0	0	0	0	0	0	0	0	0	0	0	0	0	0
Bacteria	unclassified (derived from Bacteria)	unclassified (derived from Bacteria)	unclassified (derived from Bacteria)	unclassified (derived from Bacteria)	Thermobaculum	Thermobaculum terrenum	0	0	0	0	1	0	0	0	0	0	0	0	0	0	0	0	0	0	0	0	0	0	0	0	0	0	0	0
Bacteria	Actinobacteria	Actinobacteria (class)	Actinomycetales	Thermomonosporaceae	Thermomonospora	Thermomonospora curvata	0	0	0	1	0	0	0	0	0	0	0	0	0	0	0	0	1	0	0	0	0	0	0	0	0	1	0	0
Bacteria	Firmicutes	Clostridia	Thermoanaerobacterales	Thermoanaerobacterales Family III. Incertae Sedis	Thermosediminibacter	Thermosediminibacter oceani	0	0	0	0	0	0	0	0	0	0	0	1	0	0	0	0	0	1	0	0	0	0	0	0	0	0	0	0
Bacteria	Firmicutes	Negativicutes	Selenomonadales	Veillonellaceae	Thermosinus	Thermosinus carboxydivorans	0	0	0	0	0	0	0	0	0	0	0	0	0	0	0	0	0	0	0	0	0	0	0	0	0	1	0	0
Bacteria	Cyanobacteria	unclassified (derived from Cyanobacteria)	Chroococcales	unclassified (derived from Chroococcales)	Thermosynechococcus	Thermosynechococcus elongatus	0	0	0	0	0	0	0	0	0	0	0	1	0	0	0	0	1	0	0	0	0	0	0	0	0	0	0	0
Bacteria	Proteobacteria	Gammaproteobacteria	Chromatiales	Ectothiorhodospiraceae	Thioalkalivibrio	Thioalkalivibrio sp. HL-EbGR7	0	0	0	0	0	0	0	0	0	0	0	0	0	0	0	1	0	0	0	0	0	0	0	0	0	0	0	0
Bacteria	Proteobacteria	Betaproteobacteria	Hydrogenophilales	Hydrogenophilaceae	Thiobacillus	Thiobacillus denitrificans	0	0	0	0	0	0	0	0	0	0	0	0	0	0	0	0	0	0	0	0	0	0	0	0	0	0	1	0
Bacteria	Proteobacteria	Gammaproteobacteria	Thiotrichales	Piscirickettsiaceae	Thiomicrospira	Thiomicrospira crunogena	0	0	0	0	0	0	0	0	0	0	0	0	0	0	0	0	0	0	1	0	0	0	0	0	0	0	0	0
Bacteria	Proteobacteria	Betaproteobacteria	Burkholderiales	unclassified (derived from Burkholderiales)	Thiomonas	Thiomonas intermedia	0	0	0	0	0	0	0	0	0	0	0	0	0	0	1	0	0	0	0	1	0	0	0	0	0	1	0	0
Bacteria	Spirochaetes	Spirochaetes (class)	Spirochaetales	Spirochaetaceae	Treponema	Treponema denticola	0	0	0	3	0	0	0	0	0	0	0	0	0	0	0	0	0	2	0	2	0	0	0	0	0	1	0	0
Bacteria	Spirochaetes	Spirochaetes (class)	Spirochaetales	Spirochaetaceae	Treponema	Treponema vincentii	0	0	0	0	0	0	0	0	0	0	0	0	0	1	0	0	0	0	0	0	0	0	0	0	0	0	0	0
Bacteria	Firmicutes	Erysipelotrichi	Erysipelotrichales	Erysipelotrichaceae	Turicibacter	Turicibacter sanguinis	0	0	0	15	0	4	0	0	0	0	3	0	0	0	2	0	0	0	1	0	0	0	0	0	0	0	1	0
Bacteria	Proteobacteria	Betaproteobacteria	Burkholderiales	Comamonadaceae	Variovorax	Variovorax paradoxus	0	0	0	0	0	0	0	0	0	0	1	0	1	0	0	0	0	0	0	0	0	0	0	0	0	0	0	0
Bacteria	Firmicutes	Negativicutes	Selenomonadales	Veillonellaceae	Veillonella	Veillonella parvula	0	0	0	0	0	0	0	0	0	0	0	0	0	0	1	0	0	0	0	0	0	0	0	0	1	0	0	0
Bacteria	Proteobacteria	Gammaproteobacteria	Vibrionales	Vibrionaceae	Vibrio	Vibrio cholerae	0	0	0	0	0	0	0	0	1	1	0	0	0	0	0	0	1	0	0	0	0	0	0	0	0	1	0	0
Bacteria	Proteobacteria	Gammaproteobacteria	Vibrionales	Vibrionaceae	Vibrio	Vibrio coralliilyticus	0	0	1	0	0	1	0	0	0	0	1	0	0	0	0	0	0	0	0	0	0	0	0	1	1	0	0	4
Bacteria	Proteobacteria	Gammaproteobacteria	Vibrionales	Vibrionaceae	Vibrio	Vibrio harveyi	0	0	0	0	0	0	0	0	0	1	0	0	0	0	0	0	0	0	0	0	0	0	0	0	0	0	0	0
Bacteria	Proteobacteria	Gammaproteobacteria	Vibrionales	Vibrionaceae	Vibrio	Vibrio mimicus	0	0	0	0	0	0	0	0	1	1	0	0	0	0	0	0	0	0	0	0	0	0	0	0	0	1	0	0
Bacteria	Proteobacteria	Gammaproteobacteria	Vibrionales	Vibrionaceae	Vibrio	Vibrio parahaemolyticus	0	0	0	0	0	0	0	0	0	0	1	0	0	0	0	0	0	0	0	0	0	0	0	1	0	0	0	0
Bacteria	Proteobacteria	Gammaproteobacteria	Vibrionales	Vibrionaceae	Vibrio	Vibrio shilonii	0	1	0	0	0	0	0	0	0	0	0	0	0	0	0	0	0	0	0	0	0	0	0	0	0	0	0	0
Bacteria	Proteobacteria	Gammaproteobacteria	Vibrionales	Vibrionaceae	Vibrio	Vibrio sp. AND4	0	0	0	0	0	0	0	2	0	2	0	0	2	0	0	0	2	0	0	0	0	0	0	0	0	0	0	0
Bacteria	Firmicutes	Bacilli	Lactobacillales	Leuconostocaceae	Weissella	Weissella paramesenteroides	0	0	0	0	0	0	0	0	1	0	0	0	0	1	0	0	1	0	0	0	0	0	0	0	0	0	0	0
Bacteria	Proteobacteria	Alphaproteobacteria	Rickettsiales	Anaplasmataceae	Wolbachia	Wolbachia endosymbiont of Brugia malayi	0	0	0	0	0	0	0	0	0	0	0	0	0	0	0	1	0	0	0	0	0	0	0	0	0	0	0	0
Bacteria	Proteobacteria	Alphaproteobacteria	Rickettsiales	Anaplasmataceae	Wolbachia	Wolbachia endosymbiont of Drosophila ananassae	0	0	0	0	0	3	0	0	0	0	0	0	0	0	0	0	0	0	1	0	0	0	0	0	0	0	1	0
Bacteria	Proteobacteria	Alphaproteobacteria	Rhizobiales	Xanthobacteraceae	Xanthobacter	Xanthobacter autotrophicus	0	0	0	0	0	0	0	0	0	0	0	0	0	0	0	0	0	0	0	0	0	1	0	0	0	0	0	0
Bacteria	Proteobacteria	Gammaproteobacteria	Xanthomonadales	Xanthomonadaceae	Xanthomonas	Xanthomonas albilineans	0	0	0	0	0	1	0	0	0	0	0	0	0	0	0	0	0	0	0	0	0	0	0	0	0	0	0	0
Bacteria	Proteobacteria	Gammaproteobacteria	Xanthomonadales	Xanthomonadaceae	Xanthomonas	Xanthomonas campestris	11	1	5	6	9	20	6	9	19	18	16	19	2	8	7	14	7	19	6	4	0	13	5	18	12	15	5	17
Bacteria	Proteobacteria	Gammaproteobacteria	Xanthomonadales	Xanthomonadaceae	Xanthomonas	Xanthomonas euvesicatoria	0	0	0	0	3	3	0	0	0	0	0	3	0	2	0	0	1	0	1	1	0	0	1	1	0	0	2	2
Bacteria	Proteobacteria	Gammaproteobacteria	Xanthomonadales	Xanthomonadaceae	Xanthomonas	Xanthomonas oryzae	0	0	0	6	2	0	4	4	1	4	1	2	3	0	2	17	4	6	3	3	0	9	1	2	7	6	3	6
Bacteria	Proteobacteria	Gammaproteobacteria	Enterobacteriales	Enterobacteriaceae	Xenorhabdus	Xenorhabdus bovienii	3	0	0	1	4	1	1	0	2	0	1	0	6	1	5	0	4	1	1	2	0	1	0	0	3	1	0	2
Bacteria	Actinobacteria	Actinobacteria (class)	Actinomycetales	Promicromonosporaceae	Xylanimonas	Xylanimonas cellulosilytica	1	0	0	0	0	0	0	0	0	0	0	0	1	0	0	0	0	0	0	0	0	0	1	0	0	0	0	1
Bacteria	Proteobacteria	Gammaproteobacteria	Xanthomonadales	Xanthomonadaceae	Xylella	Xylella fastidiosa	12	0	0	7	17	25	6	22	14	13	20	19	13	0	8	27	16	33	11	19	13	7	26	23	21	13	14	22
Bacteria	Proteobacteria	Gammaproteobacteria	Enterobacteriales	Enterobacteriaceae	Yersinia	Yersinia aldovae	0	1	0	0	0	0	0	0	1	0	0	0	0	0	0	0	0	0	1	1	0	0	0	1	0	0	0	0
Bacteria	Proteobacteria	Gammaproteobacteria	Enterobacteriales	Enterobacteriaceae	Yersinia	Yersinia bercovieri	0	0	0	0	0	1	0	0	0	0	0	0	0	0	0	0	0	0	0	0	0	0	0	0	0	0	0	0
Bacteria	Proteobacteria	Gammaproteobacteria	Enterobacteriales	Enterobacteriaceae	Yersinia	Yersinia mollaretii	0	0	0	0	1	0	0	0	0	0	0	0	0	0	0	0	0	0	0	0	0	0	0	0	0	0	0	0
Bacteria	Proteobacteria	Gammaproteobacteria	Enterobacteriales	Enterobacteriaceae	Yersinia	Yersinia pestis	0	0	0	0	0	0	0	0	0	0	0	0	0	0	0	0	0	0	0	0	0	0	0	0	0	0	1	0
Bacteria	Proteobacteria	Gammaproteobacteria	Enterobacteriales	Enterobacteriaceae	Yersinia	Yersinia pseudotuberculosis	0	0	0	0	0	1	0	0	0	0	0	0	0	0	0	0	0	0	0	0	0	0	0	0	0	0	0	0
Bacteria	Proteobacteria	Alphaproteobacteria	Rickettsiales	unclassified (derived from Rickettsiales)	unclassified (derived from Rickettsiales)	alpha proteobacterium HIMB114	3	0	0	3	2	9	1	1	1	0	1	3	1	2	3	0	3	5	1	0	1	0	0	0	1	1	0	2
Bacteria	Verrucomicrobia	Verrucomicrobiae	Verrucomicrobiales	Verrucomicrobia subdivision 3	unclassified (derived from Verrucomicrobia subdivision 3)	bacterium Ellin514	0	0	1	0	0	0	1	0	1	0	0	0	0	0	1	0	0	0	2	0	0	0	0	0	0	0	0	2
Bacteria	unclassified (derived from Bacteria)	unclassified (derived from Bacteria)	unclassified (derived from Bacteria)	unclassified (derived from Bacteria)	unclassified (derived from Bacteria)	candidate division TM7 single-cell isolate TM7a	1	1	7	0	3	5	2	2	4	4	4	4	3	3	0	5	3	4	0	2	2	3	1	1	1	2	4	3
Bacteria	unclassified (derived from Bacteria)	unclassified (derived from Bacteria)	unclassified (derived from Bacteria)	unclassified (derived from Bacteria)	unclassified (derived from Bacteria)	candidate division TM7 single-cell isolate TM7c	64	65	81	78	86	187	44	75	124	140	108	124	93	69	37	125	108	98	114	77	38	92	52	135	165	122	164	127
Bacteria	Proteobacteria	Gammaproteobacteria	unclassified (derived from Gammaproteobacteria)	unclassified (derived from Gammaproteobacteria)	unclassified (derived from Gammaproteobacteria)	gamma proteobacterium NOR5-3	0	0	0	0	0	0	0	0	0	0	1	0	0	0	0	1	0	1	0	0	0	0	0	0	0	0	0	0
Bacteria	Actinobacteria	Actinobacteria (class)	unclassified (derived from Actinobacteria (class))	unclassified (derived from Actinobacteria (class))	unclassified (derived from Actinobacteria (class))	marine actinobacterium PHSC20C1	0	0	0	0	0	0	0	1	0	0	0	0	0	0	0	0	1	0	0	0	0	0	0	0	0	0	0	0
Bacteria	Proteobacteria	Gammaproteobacteria	unclassified (derived from Gammaproteobacteria)	unclassified (derived from Gammaproteobacteria)	unclassified (derived from Gammaproteobacteria)	marine gamma proteobacterium HTCC2080	1	1	0	0	1	0	0	0	0	0	0	0	0	1	0	0	0	0	0	0	0	0	0	0	1	0	1	0
Bacteria	Proteobacteria	Gammaproteobacteria	unclassified (derived from Gammaproteobacteria)	unclassified (derived from Gammaproteobacteria)	unclassified (derived from Gammaproteobacteria)	marine gamma proteobacterium HTCC2143	0	0	0	0	0	1	0	1	0	0	0	0	0	0	0	1	0	0	0	0	0	0	0	0	0	0	0	0
Bacteria	unclassified (derived from Bacteria)	unclassified (derived from Bacteria)	unclassified (derived from Bacteria)	unclassified (derived from Bacteria)	unclassified (derived from Bacteria)	uncultured bacterium	0	0	0	0	0	0	0	0	0	0	0	0	0	0	0	1	0	0	0	0	0	0	0	0	0	0	0	0

## Sheet: Sheet 3
Data Set S1, Sheet 3 - Differentially expressed genes (DEGs) in ileal epithelium scrapings (EP) detected at weaning (i.e. d 21 of age) in male piglets fed milk formula (MF, n = 10) compared with male piglets fed human milk (HM, n = 10) during the preweaning period from d 2 until d 21 of age.
symbol	chr	start	end	length	strand	bio.type	logFC	logCPM	F	PValue	FDR
AP3B2	7	52256569	52296717	6283	+	protein_coding	-2.01146	5.30121	17.8632	0.00030274	1
ENSSSCG00000034766	AEMK02000452.1	3583636	3583968	333	-	IG_C_gene	-1.62253	5.421	15.0939	0.000715207	1
ENSSSCG00000037141	AEMK02000452.1	3583071	3583463	393	-	IG_C_gene	-1.57064	6.95972	14.9407	0.000752595	1
ANXA5	8	102387828	102421352	2359	+	protein_coding	-1.24985	5.87605	12.5677	0.00166785	1
SFRP5	14	109119822	109125686	1761	-	protein_coding	-1.52674	6.59447	11.1764	0.00274139	1
DNAJB4	6	135243932	135281370	3016	-	protein_coding	1.0928	4.69857	11.0506	0.00286771	1
IGFBP3	18	50000101	50035762	1433	+	protein_coding	-1.20535	5.56457	11.041	0.00287783	1
RARRES1	13	98461316	98506380	2001	-	protein_coding	-1.70028	5.88974	11.0376	0.00288407	1
C1R	5	63644321	63681418	5252	+	protein_coding	-1.58418	5.41088	10.9392	0.00298815	1
CCNL1	13	96986286	97002467	3712	-	protein_coding	0.727679	7.50151	10.9295	0.00299813	1
SH3GL2	1	205081231	205285343	2910	-	protein_coding	-0.704001	5.80004	10.9162	0.00301281	1
FAXDC2	16	68359232	68393030	6655	+	protein_coding	1.36161	6.28711	10.6524	0.00332448	1
SERPINB9	7	1719750	1732621	5155	-	protein_coding	-1.19049	4.7169	10.4882	0.00353108	1
SNX4	13	134824068	134898690	6198	+	protein_coding	-0.857681	5.17297	10.026	0.00420289	1
C1QB	6	80601303	80608011	3348	+	protein_coding	-0.90491	6.42778	9.95566	0.0043168	1
COTL1	6	4099336	4147469	3050	+	protein_coding	-0.727549	6.25397	9.77569	0.00462414	1
C1S	5	63667706	63708214	5898	-	protein_coding	-1.68635	4.6892	9.46949	0.00520362	1
TRAK1	13	25774007	25934767	10266	+	protein_coding	0.686338	6.89036	9.42095	0.00530259	1
ENSSSCG00000024973	4	127289856	127442565	16048	+	protein_coding	0.949026	7.93605	9.08644	0.00604346	1
CEP104	6	65272108	65310740	7729	-	protein_coding	0.809272	5.37871	9.07485	0.00607109	1
HIVEP2	1	22241307	22436439	9749	+	protein_coding	0.985507	4.55732	8.95765	0.00635839	1
COL5A2	15	93611549	93843645	7173	-	protein_coding	-1.14703	4.95986	8.94657	0.00638632	1
KCNMA1	14	79353006	80106018	8513	-	protein_coding	2.59365	2.6557	8.8547	0.00662312	1
ENSSSCG00000022176	5	63937282	63938381	607	-	protein_coding	-0.804507	5.0559	8.83657	0.00667096	1
PRPF39	1	175285243	175317242	3624	+	protein_coding	0.718986	6.01727	8.70845	0.0070202	1
C1QA	6	80586183	80591269	3102	+	protein_coding	-0.84846	6.53878	8.45095	0.00778448	1
IFITM3	2	125432	129890	3818	-	protein_coding	-1.31141	4.61613	8.44261	0.00781072	1
TRH	13	69362296	69366306	3330	+	protein_coding	-3.84097	2.30366	8.35052	0.00810698	1
TNFSF10	13	111021958	111103065	3811	-	protein_coding	0.777764	7.50383	8.33506	0.00815793	1
MTSS1	4	14933331	15105406	7245	+	protein_coding	0.658944	5.73821	8.25295	0.00843444	1
TRPM7	1	121145857	121250211	7523	+	protein_coding	0.727266	7.81891	8.24543	0.00846025	1
PECR	15	118293656	118335898	4659	-	protein_coding	0.757028	6.11833	8.18544	0.00866947	1
PGAP1	15	100733560	100820553	5735	-	protein_coding	0.756921	6.52976	8.15796	0.00876723	1
IGFBP7	8	56279895	56357881	4373	-	protein_coding	-0.924093	5.82094	8.12408	0.00888941	1
ANKRD10	11	77323355	77356139	7229	-	protein_coding	0.58611	7.06878	8.0823	0.00904266	1
NFKBIZ	13	157261419	157272689	4557	-	protein_coding	0.966939	5.91228	8.03327	0.0092262	1
C1QC	6	80592198	80599440	3667	+	protein_coding	-0.920688	6.64294	7.91081	0.00970285	1
BIRC6	3	107013931	107269370	14535	-	protein_coding	0.666861	6.12454	7.89654	0.00976015	1
ENSSSCG00000030874	7	24682969	24687801	732	-	protein_coding	0.821134	5.89613	7.87017	0.00986697	1
CRYGS	13	124355012	124363477	2367	-	protein_coding	5.56273	1.41254	7.5757	0.0111516	1
KIAA1109	8	101737599	101937111	15899	-	protein_coding	0.719863	5.48655	7.53512	0.0113427	1
ENSSSCG00000024791	2	27186603	27207302	1856	+	protein_coding	-1.63583	4.54379	7.45741	0.0117187	1
B3GALT5	13	203203677	203360435	5695	+	protein_coding	1.04754	5.24731	7.3552	0.0122344	1
ENSSSCG00000013100	2	11373443	11383698	2179	+	protein_coding	-3.52982	1.30419	7.34251	0.0123001	1
RBP4	14	105036961	105044712	2145	-	protein_coding	-2.52215	3.44038	7.34144	0.0123057	1
ICAM1	2	69097009	69108205	3046	+	protein_coding	-1.18164	5.20217	7.34025	0.0123119	1
ABHD2	7	54655619	54776144	7838	+	protein_coding	0.735296	6.97566	7.33536	0.0123373	1
JADE2	2	136778854	136832003	7355	+	protein_coding	0.821876	5.58456	7.3116	0.0124619	1
SERPING1	2	13322843	13338996	3882	-	protein_coding	-0.998265	4.86241	7.18951	0.0131243	1
MAGI3	4	106881654	107120035	5688	-	protein_coding	0.83606	5.3577	7.16831	0.0132432	1
ENSSSCG00000024914	7	24033587	24041617	4804	+	protein_coding	-0.965842	5.89997	7.15641	0.0133105	1
PLVAP	2	60324485	60347510	5946	+	protein_coding	-0.796832	4.84022	7.09899	0.0136405	1
ENSSSCG00000003079	6	51161184	51180731	6890	+	protein_coding	-0.592391	5.90884	7.04776	0.0139425	1
PAN2	5	21710772	21748950	9486	-	protein_coding	0.689642	5.96545	6.94885	0.0145469	1
MAPKAPK2	9	67314484	67363501	1146	+	protein_coding	-0.934316	4.43866	6.92001	0.0147284	1
RIPOR3	17	52088053	52162554	4261	-	protein_coding	-4.83709	1.28025	6.8303	0.0153096	1
CLK4	2	79729482	79752939	2383	+	protein_coding	0.605919	6.78101	6.81301	0.0154244	1
KIN	10	63599206	63629001	1664	+	protein_coding	0.64087	5.42401	6.78658	0.0156019	1
TOM1L1	12	31206680	31272764	4519	+	protein_coding	0.702388	6.5671	6.75826	0.0157946	1
ENSSSCG00000021006	AEMK02000452.1	3584116	3584415	300	-	IG_C_gene	-1.49902	4.58254	6.75271	0.0158326	1
MT1A	6	18660642	18676112	3704	+	protein_coding	0.812588	10.9863	6.67765	0.0163575	1
TCIM	17	9441482	9443050	1569	+	protein_coding	-2.08748	3.75951	6.6635	0.0164586	1
VCAM1	4	117496917	117511211	2482	-	protein_coding	-1.36521	6.19697	6.57665	0.0172108	1
ENSSSCG00000034555	5	62106284	62124604	5079	+	protein_coding	-2.40087	2.622	6.51665	0.0175495	1
GSN	1	261295717	261376583	7995	+	protein_coding	-0.823947	6.11913	6.35977	0.0188043	1
ENSSSCG00000012074	13	204600305	204696337	3953	+	protein_coding	-1.48047	5.03506	6.32468	0.0191062	1
GP2	3	25498523	25521903	6683	+	protein_coding	-1.30015	8.85369	6.31272	0.0193321	1
MIER1	6	145609621	145680649	5773	-	protein_coding	0.575198	5.7692	6.2725	0.0195451	1
RAPGEF5	9	90958081	91270781	7269	-	protein_coding	0.85453	5.80607	6.27113	0.019557	1
ATP2B4	9	64336349	64445666	9311	+	protein_coding	-0.962855	4.52731	6.2595	0.0196582	1
CXCL14	2	137803992	137813156	1753	-	protein_coding	-0.960633	7.44106	6.23265	0.0198963	1
HEPACAM2	9	73015985	73075171	8093	-	protein_coding	-0.669128	6.54077	6.19537	0.0202268	1
RABGEF1	3	16308120	16376610	3682	-	protein_coding	0.500529	5.55899	6.18539	0.0203169	1
SPP1	8	131077026	131085759	2686	-	protein_coding	-1.28445	9.96515	6.13701	0.0208974	1
ARL4C	15	134618493	134622211	3719	-	protein_coding	-1.16676	4.23937	6.1026	0.0210819	1
C7orf55-LUC7L2	18	10270429	10332784	3148	-	protein_coding	0.560708	6.38514	6.07354	0.0213579	1
ENSSSCG00000038215	13	2260454	2402195	7885	-	protein_coding	-0.93076	4.05371	6.03611	0.0217194	1
PHLPP2	6	14637938	14715966	4173	-	protein_coding	1.56965	3.88946	5.99667	0.0221078	1
CEACAM20	6	51010309	51031579	4510	-	protein_coding	-1.2384	8.56731	5.99403	0.0222753	1
C4A	7	24068070	24086128	8401	+	protein_coding	-0.943598	6.42052	5.95888	0.022487	1
DTX3L	13	137952520	137961372	2738	-	protein_coding	0.914349	5.26927	5.92714	0.0228111	1
FAM167A	14	14627129	14667579	4426	-	protein_coding	-1.18399	4.02951	5.86936	0.0234146	1
RBM23	7	76120871	76136596	7105	+	protein_coding	0.548312	5.80029	5.85258	0.0235932	1
ENG	1	268306120	268343936	6926	-	protein_coding	-1.38922	3.74671	5.81765	0.0239698	1
RSRP1	6	82850948	82854270	1405	-	protein_coding	0.528812	7.01138	5.80074	0.0241545	1
PAPD4	2	88328250	88502342	3349	+	protein_coding	0.474874	5.68199	5.79074	0.0242644	1
TNN	9	117174743	117244391	9427	+	protein_coding	-2.60246	1.63362	5.78387	0.0243403	1
EIF2D	9	67239419	67261976	3873	-	protein_coding	-0.672603	4.84519	5.77993	0.024384	1
PRAG1	17	752438	793242	3489	+	protein_coding	0.70052	5.45109	5.75389	0.0246746	1
PPP2R2A	14	10195371	10284707	4981	+	protein_coding	0.639838	5.76087	5.75294	0.0246853	1
GNG11	9	73721322	73726240	1090	+	protein_coding	-1.06006	4.21579	5.75056	0.0247119	1
INPP5A	14	140736708	140898726	6565	+	protein_coding	0.907912	4.38276	5.7408	0.0248221	1
CARMIL1	7	20037411	20356954	8749	+	protein_coding	0.842626	5.65655	5.72403	0.0250125	1
RETREG1	16	5726494	5879466	3610	-	protein_coding	0.504563	6.49201	5.72262	0.0250286	1
TNFRSF11A	1	159127819	159188088	7754	-	protein_coding	-0.96848	5.11211	5.71967	0.0250622	1
ENSSSCG00000011851	13	134185794	134281086	7651	-	protein_coding	-0.716209	5.88766	5.71334	0.0251348	1
ENSSSCG00000006581	4	96030569	96041858	6220	+	protein_coding	-0.581138	5.23323	5.71047	0.0251677	1
TNFAIP2	AEMK02000452.1	1806065	1820339	4777	+	protein_coding	-1.33418	5.01295	5.68981	0.0254151	1
ACSM5	3	25390279	25422556	6284	-	protein_coding	-2.08114	2.70679	5.63172	0.0260903	1
MRC1	10	44107072	44226925	6195	+	protein_coding	2.01492	3.98972	5.61069	0.026343	1
TGFBI	2	138191863	138224776	2049	+	protein_coding	-1.7839	4.05423	5.55416	0.0270358	1
TNFRSF21	7	42020227	42091516	3656	-	protein_coding	0.71122	5.61225	5.52803	0.0273631	1
LMO7	11	47911059	48133448	11554	+	protein_coding	0.6808	6.23315	5.50326	0.0276772	1
CLK1	15	104553430	104562353	2062	-	protein_coding	0.523956	7.24807	5.49023	0.0278441	1
MMP2	6	30058595	30087031	3733	-	protein_coding	-1.43813	3.57365	5.4796	0.027981	1
YAF2	5	73411030	73497180	8947	-	protein_coding	0.644246	4.87275	5.45366	0.0283184	1
SLC2A6	1	273067274	273075440	2221	-	protein_coding	-0.782441	6.23704	5.45136	0.0283485	1
MAP2K4	12	56401973	56516238	3765	+	protein_coding	0.744505	5.42194	5.43397	0.0285776	1
IGFBPL1	1	239118908	239136411	4403	-	protein_coding	-1.12379	6.40632	5.43398	0.028622	1
CNP	12	20754183	20766478	6878	-	protein_coding	-0.765441	5.1266	5.41759	0.0287952	1
RAB9A	X	10310931	10349392	5237	+	protein_coding	0.523824	5.96648	5.36326	0.0295302	1
JCHAIN	8	67439218	67495044	3155	-	protein_coding	-1.12544	6.9606	5.3701	0.02954	1
HDGFL3	7	51731034	51822353	6606	+	protein_coding	-1.60579	3.94109	5.32663	0.0300376	1
C10orf99	14	85404074	85421467	1193	+	protein_coding	0.66917	8.18754	5.32355	0.0300807	1
COL3A1	15	93556914	93596360	5450	+	protein_coding	-0.872014	7.28741	5.31553	0.030196	1
FAM91A1	4	15640293	15730317	5820	-	protein_coding	0.462261	6.58854	5.3123	0.0302387	1
ANKRD28	13	2922860	3136951	7847	-	protein_coding	0.735493	5.8161	5.28389	0.030642	1
KSR1	12	43985928	44132792	2813	+	protein_coding	1.14618	5.118	5.2781	0.0307249	1
ENSSSCG00000024495	14	42172829	42174048	1218	+	pseudogene	-2.90002	1.09607	5.21782	0.0316031	1
FERMT2	1	182519684	182606869	3920	-	protein_coding	-2.18012	2.59857	5.21072	0.0317084	1
CDS1	8	133959246	134041258	4998	-	protein_coding	0.662069	6.34416	5.20253	0.0318304	1
EHF	2	26290116	26340312	3411	-	protein_coding	-3.54347	0.895098	5.17061	0.0323105	1
PITPNM2	14	29729839	29885476	8755	+	protein_coding	0.68075	4.80246	5.16994	0.0323206	1
PTGES	1	269911793	269924481	1166	-	protein_coding	-0.646896	5.68896	5.15931	0.0324825	1
KIF3B	17	35914214	35961687	6078	+	protein_coding	0.724733	6.63129	5.14606	0.0326853	1
NEDD4L	1	162364057	162737492	10673	-	protein_coding	0.571934	6.60137	5.11142	0.0332226	1
TERB2	1	126739606	126768708	1574	-	protein_coding	-0.688688	4.61376	5.10204	0.0333698	1
SLA-DQB1	7	24939676	24977270	1511	-	protein_coding	-0.725428	7.37887	5.08027	0.0337141	1
EBPL	11	18040011	18072633	996	+	protein_coding	-2.09846	2.34353	5.05902	0.034054	1
CD74	2	151399969	151433844	4207	-	protein_coding	-0.769227	9.12076	5.0541	0.0341333	1
ENSSSCG00000037775	AEMK02000452.1	3591646	3841358	17762	-	protein_coding	-1.81294	3.82582	5.04514	0.0342782	1
ENSSSCG00000034927	3	18467779	18489661	3727	+	protein_coding	-0.482326	6.61422	5.03028	0.0345199	1
ZCCHC6	10	28995574	29061177	6859	+	protein_coding	0.415119	6.88557	5.01412	0.0347851	1
ENSSSCG00000038570	7	24498694	24501736	2870	+	protein_coding	0.803446	8.45175	4.99824	0.0350478	1
ENSSSCG00000001456	7	24951495	24995637	2100	+	protein_coding	-0.752705	8.24335	4.99129	0.0351634	1
TYK2	2	69156351	69183517	6949	-	protein_coding	0.41085	6.13767	4.95414	0.0357891	1
CCDC125	16	47442083	47477940	1895	-	protein_coding	0.750705	5.45613	4.94486	0.0359473	1
IFI6	6	84852773	84857979	1317	-	protein_coding	-0.979334	5.28563	4.92703	0.0362535	1
ENSSSCG00000025672	6	147567182	147722429	4881	-	protein_coding	-0.615171	6.1386	4.89343	0.0368385	1
7SK	7	46656764	46657094	331	+	misc_RNA	0.892918	4.43366	4.88252	0.0370308	1
CSRP1	10	23843132	23864025	1718	-	protein_coding	-0.872463	4.12416	4.88131	0.0370522	1
OLR1	5	61799356	61809691	1552	+	protein_coding	3.31296	1.6446	4.8692	0.0372669	1
PRKAB2	4	100378051	100394463	5896	+	protein_coding	0.491631	6.83771	4.83237	0.037929	1
ZNF292	1	55618002	55712943	11464	+	protein_coding	0.471962	5.58885	4.80417	0.0384448	1
ARL15	16	33208136	33565599	693	-	protein_coding	1.11859	4.32706	4.79181	0.0386733	1
GZMB	7	74705061	74731148	5843	+	protein_coding	0.680177	6.57843	4.77316	0.0390209	1
KRT18	5	18217575	18222833	2949	+	protein_coding	-0.59776	5.53003	4.77086	0.039064	1
VEZT	5	88035642	88104742	3106	-	protein_coding	0.585643	4.78145	4.76242	0.0392228	1
NME2	12	27439501	27445017	769	+	protein_coding	-0.437214	7.37876	4.75431	0.0393759	1
TNFRSF9	6	68590357	68609996	3013	-	protein_coding	-1.1621	4.23241	4.75422	0.0393776	1
CST3	17	30468258	30474471	3254	-	protein_coding	-0.484022	7.20062	4.74485	0.0395554	1
BNIP2	1	112344060	112369245	5626	+	protein_coding	1.21791	4.23555	4.73864	0.0396738	1
CDC27	12	16810859	16882371	5684	+	protein_coding	0.645843	5.38278	4.73346	0.0397728	1
KIDINS220	3	127382543	127475973	9275	+	protein_coding	0.610804	6.20437	4.71579	0.0401127	1
MYO5C	1	119407240	119536426	6905	+	protein_coding	-2.81102	1.06373	4.71177	0.0401906	1
ENSSSCG00000023479	15	18411762	19520491	6436	+	protein_coding	0.863857	6.82235	4.69508	0.0405261	1
SRRM2	3	39275288	39297969	13419	+	protein_coding	0.612701	7.96513	4.68268	0.0407584	1
DNASE1L3	13	39954804	39976110	4968	-	protein_coding	-0.818962	5.9508	4.67543	0.0409013	1
OXA1L	7	76230906	76266427	6562	-	protein_coding	-0.406801	6.24686	4.6715	0.0409791	1
C3	2	72431163	72471564	5379	+	protein_coding	-0.909394	7.99586	4.66122	0.041194	1
RASL11B	8	39703362	39709817	3669	+	protein_coding	-2.48391	1.57124	4.65791	0.0412491	1
NPC2	7	97730516	97740331	1484	-	protein_coding	-0.61037	7.2479	4.65084	0.0413905	1
MTMR14	13	65948479	66039153	11896	+	protein_coding	0.547344	5.86871	4.64889	0.0414294	1
GRAMD2B	2	129511067	129619687	3388	+	protein_coding	0.693517	5.81222	4.64295	0.0415487	1
USP4	13	31840300	31904384	7100	-	protein_coding	-0.480465	5.65189	4.6259	0.0418931	1
ENSSSCG00000001455	7	24868656	24914037	2921	-	protein_coding	-0.709134	5.92761	4.61715	0.0420711	1
ENSSSCG00000033677	11	15905495	15927499	2541	+	protein_coding	1.31271	4.2019	4.59519	0.0425216	1
ZNF236	1	147688520	147782141	10226	-	protein_coding	3.03921	1.65367	4.58421	0.0427488	1
HEATR5B	3	103112053	103230548	9811	+	protein_coding	0.667277	5.06185	4.57701	0.0428987	1
USP53	8	104498713	104560640	6497	-	protein_coding	0.566661	5.53483	4.57073	0.0430298	1
RBM6	13	32445015	32589407	4386	+	protein_coding	0.457088	6.96788	4.56698	0.0431083	1
ENSSSCG00000004854	1	144930347	145196016	7967	-	protein_coding	0.396366	6.19275	4.55915	0.0432727	1
FOXN2	3	92268786	92337180	5802	-	protein_coding	0.637845	6.12219	4.55046	0.043456	1
GOLGA7B	14	109210779	109225932	2837	+	protein_coding	-1.46341	4.10225	4.54599	0.0435506	1
MBLAC2	2	97632419	97648147	4443	-	protein_coding	1.86562	3.04428	4.54302	0.0436137	1
ARL5B	10	55675138	55700324	7172	-	protein_coding	0.523771	5.50367	4.54269	0.0436206	1
ENSSSCG00000003253	6	56236316	56278582	3243	-	protein_coding	-1.18535	4.00375	4.54259	0.0436228	1
TRIM15	7	22730644	22746668	6264	+	protein_coding	0.712529	6.56795	4.53197	0.0438489	1
HAPLN4	2	58617322	58634450	4886	+	protein_coding	0.674149	5.93198	4.49301	0.0446902	1
GNLY	3	59065602	59072525	2710	-	protein_coding	1.01802	5.67727	4.4752	0.0450919	1
ENSSSCG00000034639	18	7871052	7974664	7150	-	protein_coding	0.788292	8.75802	4.46993	0.045197	1
MAFF	5	9683657	9695934	2012	-	protein_coding	-0.750709	4.82856	4.4428	0.0458012	1
LMBR1L	5	15119638	15135704	4723	-	protein_coding	0.66377	5.1761	4.41679	0.0463887	1
ENSSSCG00000017671	12	36162444	36174848	2882	-	protein_coding	0.431181	5.91622	4.41636	0.0463986	1
C10orf76	14	112877308	113073591	8075	-	protein_coding	0.651094	5.18384	4.41535	0.0464215	1
ENSSSCG00000039085	13	206934972	207013103	7345	+	protein_coding	0.470862	5.8098	4.40761	0.0465982	1
SAMD8	14	77679281	77737658	6281	+	protein_coding	0.587531	5.20033	4.40203	0.0467262	1
IFNLR1	6	81892890	81914142	6220	-	protein_coding	2.65645	2.50312	4.39139	0.046971	1
PLEKHG2	6	48071064	48079672	3909	+	protein_coding	0.61305	5.55226	4.37865	0.047266	1
RLF	6	95900086	95994043	6329	+	protein_coding	0.560707	5.39185	4.35967	0.0477096	1
ELF4	X	106616942	106661594	7786	-	protein_coding	0.542142	5.34235	4.35906	0.0477238	1
KIAA0100	12	44858865	44893376	8056	-	protein_coding	0.534099	5.71589	4.3516	0.0478996	1
ENSSSCG00000035706	6	51606956	51622344	2945	+	protein_coding	0.738516	6.59884	4.33475	0.0482989	1
YTHDC2	2	118003541	118092173	6640	+	protein_coding	0.517079	5.48459	4.31405	0.0487949	1
APP	13	189432066	189715911	6207	-	protein_coding	0.670714	6.0415	4.30808	0.0489389	1
FBXO42	6	75364444	75446099	6100	-	protein_coding	0.618479	4.91696	4.2858	0.0494809	1
IPO8	5	43099745	43182803	5380	+	protein_coding	0.434875	5.95152	4.28344	0.0495387	1
CREBBP	3	38387613	38529150	8278	+	protein_coding	0.831907	4.49313	4.28268	0.0495573	1
C15orf62	1	130554978	130563562	5176	-	protein_coding	-0.501689	5.59375	4.27934	0.0496394	1
SLC15A4	14	26122356	26154781	4114	+	protein_coding	0.630507	4.97324	4.27894	0.049649	1
ADCY4	7	74956245	74974201	6231	+	protein_coding	2.33342	3.00531	4.25416	0.050262	1
BSDC1	6	88808635	88839114	8680	-	protein_coding	0.399924	6.01595	4.21921	0.0511413	1
RALBP1	6	98550933	98598206	3537	-	protein_coding	-0.497573	5.77585	4.20335	0.0515461	1
C3orf38	13	167790021	167803758	9158	-	protein_coding	0.467056	5.87094	4.19959	0.0516427	1
GRHPR	1	238139729	238151681	1358	+	protein_coding	-0.586763	6.34007	4.19	0.0518895	1
KLHL2	8	43746017	43870999	6497	-	protein_coding	0.448419	5.4888	4.1853	0.0520112	1
HFM1	4	125522334	125606882	5276	+	protein_coding	2.46318	2.32591	4.17518	0.052274	1
RNF4	8	1353188	1380637	5903	+	protein_coding	0.439434	6.43984	4.17317	0.0523263	1
EEF1D	4	969524	984165	4313	+	protein_coding	-0.418501	7.67635	4.17063	0.0523924	1
BABAM2	3	110896187	111328397	2735	-	protein_coding	-0.674984	5.03712	4.15907	0.0526954	1
SRSF5	7	93393360	93447648	6516	+	protein_coding	0.525435	6.79416	4.14875	0.0529674	1
FGD4	5	41681453	41879084	4781	-	protein_coding	0.769987	5.38812	4.1431	0.053117	1
NSRP1	12	46206694	46272767	4236	+	protein_coding	0.599292	5.51409	4.13917	0.0532213	1
CLOCK	8	54788863	54910133	11427	-	protein_coding	0.506215	5.63527	4.13688	0.0532822	1
NPC1	6	108403129	108450486	4379	-	protein_coding	0.546045	5.04283	4.13581	0.0533106	1
DKK3	2	47385239	47444661	2735	+	protein_coding	-2.21895	3.01359	4.13169	0.0534204	1
ADPGK	7	60584035	60623899	2550	+	protein_coding	0.828514	4.33133	4.12405	0.0536247	1
JAML	9	45506209	45537304	5233	-	protein_coding	-0.539067	5.72368	4.10615	0.0541069	1
NLRC3	3	38691242	38714858	8193	+	protein_coding	1.18672	3.8817	4.10568	0.0541198	1
NUP85	12	6072730	6103678	2391	-	protein_coding	-0.692119	4.65877	4.10417	0.0541605	1
GOSR1	12	46541172	46597071	4774	+	protein_coding	0.448054	6.16817	4.09577	0.0543887	1
C2	7	24020323	24034120	2919	+	protein_coding	-1.33994	4.50383	4.09273	0.0544718	1
ABCG5	3	96616220	96657165	5563	+	protein_coding	0.674904	7.09727	4.07055	0.0550807	1
AGO3	6	91967494	92212455	20085	+	protein_coding	-0.45515	6.30919	4.06593	0.0552084	1
JMJD4	2	50804799	50812184	3699	-	protein_coding	0.498709	4.92392	4.05288	0.0555712	1
ENSSSCG00000010703	14	132043159	132103588	1887	+	protein_coding	-0.71733	5.16725	4.05245	0.0555833	1
ENSSSCG00000032942	16	250211	322054	2280	-	protein_coding	-0.41357	6.41617	4.0516	0.0556071	1
BTBD7	7	114619396	114707051	6259	-	protein_coding	0.663914	4.6636	4.04587	0.0557673	1
NUDCD3	18	50759064	50830332	2814	+	protein_coding	0.45152	5.55262	4.03885	0.0559643	1
MMP9	17	48175056	48188264	5269	+	protein_coding	-1.7485	3.36108	4.03239	0.0561465	1
ENSSSCG00000018076	MT	8059	8129	71	-	Mt_tRNA	2.39652	2.20416	4.0307	0.0561942	1
KLC3	6	51731007	51735640	1704	+	protein_coding	-3.44075	0.508903	4.02452	0.0563691	1
ENSSSCG00000039506	5	21554351	21558992	1262	+	protein_coding	-2.84488	1.79824	4.01389	0.0566715	1
SETD7	8	87478520	87527189	7299	+	protein_coding	0.628519	5.28838	3.99486	0.0572174	1
TRMT11	1	36932458	37002371	4088	-	protein_coding	0.663718	4.45509	3.99383	0.0572473	1
FNBP4	2	14896175	14932207	4580	+	protein_coding	0.547019	6.26398	3.99129	0.0573205	1
ENSSSCG00000038171	1	242978615	243050442	6396	-	protein_coding	-2.53093	1.24762	3.96996	0.0579408	1
CSF2RB	5	10814008	10840808	7775	-	protein_coding	-1.005	3.89993	3.96793	0.0580002	1
ABCG8	3	96593780	96616356	7068	-	protein_coding	0.484184	7.20253	3.96227	0.0581664	1
GRK3	14	43304626	43442964	7022	+	protein_coding	-0.67222	4.78784	3.95631	0.0583417	1
GPBP1	16	36217248	36299629	5705	+	protein_coding	0.340389	7.23107	3.94272	0.0587441	1
VPS45	4	98940121	99011302	2571	-	protein_coding	-0.777826	3.84848	3.94249	0.0587508	1
DMTF1	9	93416453	93463082	4019	-	protein_coding	0.537438	5.20283	3.93471	0.0589826	1
ENSSSCG00000006418	4	91373129	91402639	4453	-	protein_coding	-1.0506	4.36682	3.9322	0.0590577	1
TSPAN17	2	81260281	81276626	3173	-	protein_coding	-0.449774	5.61764	3.92722	0.0592068	1
VIM	10	43517283	43530623	6529	+	protein_coding	-0.595871	6.47647	3.91904	0.0594526	1
PLB1	3	110605923	110741130	6374	-	protein_coding	1.28227	5.29864	3.91967	0.0594553	1
ACSS2	17	38260266	38316035	3240	+	protein_coding	-0.508586	5.51233	3.90602	0.0598463	1
AKAP9	9	71895563	72054897	12747	+	protein_coding	0.394835	6.50486	3.90568	0.0598565	1
FBXO48	3	73831336	73838675	3024	+	protein_coding	0.617935	6.28416	3.90047	0.0600149	1
LAMA3	6	108548914	108805368	10038	+	protein_coding	0.770773	5.68787	3.89372	0.0602208	1
ENSSSCG00000033787	14	51624286	51644457	4679	+	protein_coding	-0.424583	6.63988	3.8933	0.0602338	1
RRM2B	4	34823677	34867397	6000	+	protein_coding	0.94063	5.26729	3.89237	0.0602622	1
MYO1B	15	95874398	96066990	5911	+	protein_coding	-1.12597	4.36186	3.88061	0.0606233	1
ENSSSCG00000036012	AEMK02000143.1	1485	22661	545	+	lincRNA	1.46392	4.21939	3.85887	0.0612968	1
TUFM	3	18521129	18524710	1838	-	protein_coding	-0.474953	6.33704	3.85428	0.0614401	1
CYBA	6	1015219	1021220	582	+	protein_coding	-0.550763	5.80471	3.85305	0.0614787	1
BLZF1	4	81597314	81639577	2571	-	protein_coding	0.714752	4.76828	3.85131	0.0615331	1
LITAF	3	31523434	31579082	5492	+	protein_coding	-0.505516	5.93842	3.85038	0.0615622	1
SGIP1	6	145823237	146051600	4117	-	protein_coding	0.715971	6.48024	3.83804	0.0619506	1
ENSSSCG00000008120	3	55147500	55157263	997	-	protein_coding	-3.19655	0.945064	3.83429	0.062069	1
SRSF4	6	85891364	86131721	9609	-	protein_coding	0.376534	6.44654	3.82122	0.062484	1
VPS13D	6	72256822	72510188	13534	+	protein_coding	0.584197	5.79559	3.80954	0.0628577	1
CDKL2	8	71231152	71260889	4585	-	protein_coding	-3.45376	0.673398	3.79923	0.0631894	1
LPIN2	6	103578544	103728152	7298	+	protein_coding	0.369831	6.94817	3.79897	0.0631978	1
ENSSSCG00000037259	AEMK02000320.1	25353	33740	3768	+	protein_coding	0.600264	8.53505	3.7975	0.0632455	1
WDR55	2	142378462	142384677	1641	+	protein_coding	-0.565728	4.53728	3.79459	0.0633394	1
AP1M1	2	61355130	61386208	3677	-	protein_coding	0.425516	5.96328	3.78606	0.0636163	1
ZBED5	2	48624793	48630481	5689	+	protein_coding	0.380031	6.73657	3.78555	0.0636329	1
SF3B1	15	101191854	101337916	8454	-	protein_coding	0.428614	9.77456	3.78097	0.0637819	1
EIF4ENIF1	14	48156841	48204338	3624	-	protein_coding	0.667807	5.32651	3.77991	0.0638167	1
FABP3	6	87941137	87951610	2797	-	protein_coding	-0.948672	5.57733	3.77708	0.0639213	1
MTFR1L	6	83265389	83278009	6311	+	protein_coding	0.652888	4.66358	3.77216	0.0640704	1
AMN1	5	42518642	42567943	2958	+	protein_coding	-0.504841	6.21648	3.76746	0.0642246	1
DDX5	12	14571687	14582970	6769	+	protein_coding	0.36164	9.16817	3.76551	0.0642888	1
EIF3D	5	11213281	11233149	6288	+	protein_coding	-0.365761	7.76327	3.74919	0.0648287	1
ANKRD13A	14	40954347	40990421	5433	-	protein_coding	0.38761	7.03707	3.74888	0.0648389	1
FAM76B	9	27790141	27812222	3911	-	protein_coding	0.598966	4.99027	3.74758	0.0648823	1
STXBP5	1	18344457	18513239	8670	-	protein_coding	0.57193	5.42478	3.73792	0.0652043	1
MRPL9	4	97448192	97465982	4659	+	protein_coding	-0.38017	6.189	3.73416	0.0653303	1
CCDC106	6	59767430	59772588	2357	+	protein_coding	-2.21821	1.85925	3.72006	0.0658051	1
BTAF1	14	103530636	103641746	8214	+	protein_coding	0.458503	5.88394	3.71455	0.0659919	1
PANK4	6	64390149	64407559	6090	-	protein_coding	0.870117	4.54893	3.71076	0.0661204	1
ENSSSCG00000031177	3	64846520	64850659	2520	-	protein_coding	1.76535	7.71164	3.74364	0.0661227	1
ATP8B4	1	121629033	121913168	4443	+	protein_coding	-3.22613	1.84933	3.70724	0.0662403	1
CRIP2	AEMK02000452.1	3499325	3504408	1362	+	protein_coding	-2.00443	1.87298	3.69636	0.066612	1
ENSSSCG00000026354	10	48062027	48122227	5398	-	protein_coding	-0.619424	4.93131	3.69543	0.0666439	1
TMEM236	10	44055157	44096346	3519	+	protein_coding	0.669577	6.62726	3.67242	0.0674384	1
CCL20	15	129172242	129176613	1867	+	protein_coding	-0.805938	7.2698	3.66584	0.0676801	1
NID2	1	181698940	181772768	5141	-	protein_coding	-1.85322	2.80212	3.65979	0.0678792	1
ASPRV1	3	72381330	72494507	2421	+	protein_coding	1.40177	3.07598	3.65758	0.0679565	1
RNF43	12	34631674	34694784	4955	-	protein_coding	0.826396	4.53349	3.65133	0.0681761	1
SPATA6L	1	217300959	217352499	3096	+	protein_coding	1.49943	2.59372	3.64434	0.0684227	1
SLC4A4	8	67706874	68177218	9943	+	protein_coding	0.528722	7.73029	3.6431	0.0684667	1
PREX1	17	50353929	50550250	4905	-	protein_coding	-1.48231	3.19842	3.63116	0.0688904	1
CRADD	5	89306250	89587429	5921	-	protein_coding	0.453795	4.98154	3.62808	0.0690001	1
TRIM39	7	23050195	23064498	1638	+	protein_coding	0.575915	5.94998	3.61905	0.0693233	1
AIF1	7	23729215	23734949	4352	+	protein_coding	-0.774069	5.69374	3.61268	0.0695522	1
S100A11	4	97233428	97241989	3810	+	protein_coding	-0.858305	4.41993	3.61066	0.0696252	1
CGN	4	97704809	97730106	5257	-	protein_coding	0.526796	7.76997	3.58346	0.0706135	1
BRF1	AEMK02000452.1	3312941	3376021	5615	-	protein_coding	0.575398	5.68955	3.58181	0.070674	1
ENSSSCG00000011272	13	24691824	24699363	1810	+	protein_coding	-0.341856	9.58531	3.57915	0.070772	1
MTIF2	3	85948550	85992911	7777	+	protein_coding	0.576418	5.19877	3.57731	0.0708394	1
CYBRD1	15	77649030	77695138	4846	+	protein_coding	0.768547	8.95529	3.57715	0.0708578	1
CAMSAP1	AEMK02000682.1	1699251	1750263	7218	+	protein_coding	0.615303	4.51545	3.57606	0.0708855	1
ELF2	8	87774594	87878662	4017	+	protein_coding	0.383628	5.86929	3.57593	0.0708904	1
CEP44	14	15875790	15896341	6532	-	protein_coding	0.77149	4.3899	3.57536	0.0709112	1
ASIC3	18	6170445	6176613	3955	-	protein_coding	-2.34052	3.18107	3.5751	0.0709208	1
ENSSSCG00000013889	2	59888431	59906247	7330	-	protein_coding	-0.363097	8.73902	3.57498	0.0709253	1
ENSSSCG00000000473	5	30488065	30511550	3328	-	protein_coding	0.473317	6.68203	3.57381	0.0709682	1
ENSSSCG00000036224	3	57214452	57323512	8417	+	protein_coding	-1.00818	7.73959	3.57803	0.0710225	1
NEURL1	14	114437041	114517711	7783	+	protein_coding	-1.08189	4.13371	3.56567	0.071269	1
FAF1	6	161166981	161603725	4466	+	protein_coding	0.399361	6.04882	3.55042	0.0718362	1
RBM15	4	109744852	109786235	11198	-	protein_coding	0.458523	5.64805	3.54888	0.0718936	1
SHPRH	1	19612823	19695273	7492	+	protein_coding	1.0588	4.12221	3.54326	0.0721042	1
ENSSSCG00000017509	12	23029379	23034496	1455	-	protein_coding	-0.404689	10.1491	3.54175	0.0721609	1
LTN1	13	192295769	192374069	9015	-	protein_coding	0.480194	5.64867	3.54142	0.0721733	1
PAEP	AEMK02000682.1	1881644	1887177	2078	-	protein_coding	-2.59312	2.62136	3.53877	0.0722731	1
TRAPPC5	2	71470443	71472549	774	-	protein_coding	-0.423283	5.43607	3.5374	0.0723245	1
SNX29	3	30584713	31133305	8289	-	protein_coding	-0.906329	3.77347	3.53446	0.0724355	1
NIPBL	16	22152469	22363821	10203	+	protein_coding	0.601871	6.00199	3.5323	0.0725168	1
FOXF1	6	2591649	2597659	4137	-	protein_coding	-1.5076	2.10279	3.52416	0.072825	1
ALAS1	13	34332534	34351151	6422	+	protein_coding	-0.572727	5.22667	3.52389	0.0728354	1
CTDNEP1	12	52599223	52606051	2487	-	protein_coding	0.551903	5.22431	3.52281	0.0728762	1
GATA3	10	63367663	63390560	4067	-	protein_coding	-1.81229	1.79675	3.51739	0.0730824	1
GM2A	16	71740319	71754975	3967	-	protein_coding	-0.811169	6.7435	3.51278	0.0732712	1
ENSSSCG00000029160	7	23915072	23929754	3931	+	protein_coding	-0.421893	6.03038	3.51135	0.073313	1
NOL4	6	117630317	118087996	5840	-	protein_coding	0.670635	6.27856	3.50988	0.0733693	1
ENSSSCG00000023792	6	54288367	54304270	4809	+	protein_coding	0.6976	6.3063	3.50502	0.0735558	1
VPS26B	9	60785526	60889011	18987	+	protein_coding	-0.372156	6.60528	3.50266	0.0736461	1
ENSSSCG00000034211	6	55272693	55281699	3457	+	protein_coding	-0.759485	8.09215	3.49766	0.0738515	1
COIL	12	33231845	33254343	3784	-	protein_coding	0.960689	3.83559	3.49509	0.0739381	1
C8G	AEMK02000682.1	913815	916136	1751	-	protein_coding	1.72197	4.45808	3.49551	0.0741331	1
FFAR4	14	105011408	105033633	1776	+	protein_coding	-2.18544	1.10949	3.48737	0.0742366	1
RPS6KA3	X	16452405	16575342	8124	-	protein_coding	0.578816	5.06297	3.48736	0.074237	1
AARSD1	12	19918248	19965645	2931	+	protein_coding	-0.462674	5.79146	3.4842	0.0743598	1
FAM13B	2	139957613	140073621	6610	-	protein_coding	0.353068	7.78479	3.48063	0.0744988	1
RPL13	6	410922	413335	1182	-	protein_coding	-0.426341	8.96169	3.47859	0.0745782	1
TCERG1	2	147792034	147852461	3245	+	protein_coding	0.535478	5.20467	3.47604	0.0746777	1
MLLT3	1	202317157	202602969	3264	+	protein_coding	1.10894	4.263	3.47178	0.0748445	1
TRNT1	13	59711013	59735400	5797	+	protein_coding	0.560713	5.78187	3.46847	0.0749741	1
SERPINE1	3	8864669	8869943	1206	+	protein_coding	-1.28249	3.15846	3.46683	0.0750387	1
CFTR	18	28627719	28819815	6830	-	protein_coding	0.519109	6.09002	3.46551	0.0750903	1
HEBP1	5	59492817	59525563	2910	+	protein_coding	-1.00641	4.76346	3.45812	0.0753814	1
INTS11	6	63593901	63607921	5472	-	protein_coding	-0.458812	5.08825	3.45163	0.0756383	1
ECE2	13	122148932	122179498	7222	+	protein_coding	-2.16396	0.976127	3.44366	0.0759549	1
RASSF6	8	69773124	69831383	4282	-	protein_coding	0.73162	5.68362	3.43866	0.0761543	1
TFE3	X	43100006	43116296	3710	-	protein_coding	-0.622011	5.00996	3.43414	0.076335	1
RPS19	6	50001041	50010060	3057	-	protein_coding	-0.421923	9.9757	3.42625	0.0766518	1
CERS5	5	16038921	16070076	2174	-	protein_coding	0.496739	5.81143	3.42603	0.0766608	1
FABP2	8	104464044	104471343	4190	+	protein_coding	0.608015	12.3	3.42551	0.0766816	1
ISG12(A)	7	115356203	115365452	5117	+	protein_coding	-0.531207	7.63417	3.42515	0.0766959	1
VSTM4	14	89607608	89739269	2922	-	protein_coding	-2.71848	1.10013	3.41778	0.0769936	1
SPDYA	3	110395651	110433373	3395	-	protein_coding	2.59697	1.72578	3.41672	0.0770365	1
CNIH4	10	12688556	12705256	817	+	protein_coding	0.569318	4.55376	3.40887	0.0773547	1
ZC3H14	7	110463461	110513300	7063	+	protein_coding	0.390878	6.9193	3.39462	0.0779368	1
SUPT20H	11	12825759	12865253	3885	-	protein_coding	0.367949	6.04577	3.39222	0.0780353	1
ENSSSCG00000032702	13	182134501	182188756	6777	+	protein_coding	0.472986	8.03837	3.38847	0.0781894	1
ENSSSCG00000032003	2	4973917	5009533	8579	-	protein_coding	-0.402287	9.23363	3.38663	0.0782654	1
RAMP1	15	137490356	137535575	850	+	protein_coding	-0.970795	4.20867	3.38267	0.0784288	1
TEAD1	2	46400066	46670472	5520	-	protein_coding	1.05752	3.32245	3.37902	0.0785797	1
GMNN	7	19585946	19595344	4472	+	protein_coding	0.477991	6.37495	3.37348	0.0788094	1
ENSSSCG00000033566	7	20773608	20773919	312	+	protein_coding	-2.11403	1.99634	3.37037	0.0789389	1
ENSSSCG00000032594	6	59239779	59254652	4573	-	lincRNA	0.648751	4.28452	3.36896	0.0789975	1
RRP8	9	3150877	3156621	2181	+	protein_coding	-1.28567	2.80854	3.36752	0.0790577	1
S100A1	4	95993938	96012402	1232	-	protein_coding	-1.57538	3.32336	3.36131	0.0793169	1
SETD5	13	65759965	65854432	12733	+	protein_coding	0.422056	6.02426	3.35837	0.0794401	1
TSPAN33	18	19493069	19514377	3167	-	protein_coding	-0.996128	4.49377	3.35435	0.0796087	1
ROCK2	3	125353119	125489948	4167	+	protein_coding	0.690476	5.21286	3.35179	0.0797163	1
IRAK1BP1	1	87290826	87329926	3243	-	protein_coding	-2.01008	2.41601	3.35168	0.079721	1
RPS3A	8	77889657	77893937	1364	-	protein_coding	-0.405537	10.5444	3.34929	0.0798217	1
GPR137B	14	55125413	55182387	5085	-	protein_coding	-0.661247	4.73845	3.34756	0.0798949	1
MAGI1	13	46897427	47160117	6372	-	protein_coding	1.12991	3.79988	3.34098	0.0801727	1
MUC13	13	135416253	135442691	1548	+	protein_coding	0.935324	8.00705	3.34359	0.0802765	1
ZBTB7A	2	74678476	74696371	4705	+	protein_coding	0.65502	4.53522	3.33796	0.080301	1
GOLGA1	1	265655021	265705872	5254	-	protein_coding	0.473756	4.97042	3.3341	0.0804649	1
ECI2	7	2425615	2446259	2364	-	protein_coding	-0.561862	5.54513	3.33388	0.0804746	1
RNF180	16	42686965	42952053	3167	+	protein_coding	0.807461	5.13749	3.33293	0.080515	1
DHRS9	15	75507413	75533464	1993	+	protein_coding	-1.40606	3.48688	3.32246	0.080962	1
ENSSSCG00000039414	7	119684157	119689324	5168	-	protein_coding	0.919397	4.20059	3.31676	0.0812066	1
GATB	8	77222431	77322938	3696	+	protein_coding	0.658532	4.12639	3.31604	0.0812379	1
EIF2B4	3	111782068	111786329	1620	+	protein_coding	-0.432713	5.16488	3.31512	0.0812773	1
RPS5	6	62967994	62975687	2828	+	protein_coding	-0.370136	8.3279	3.31455	0.0813018	1
TIAL1	14	129441211	129467150	8318	-	protein_coding	0.329869	7.01721	3.31411	0.0813207	1
ANXA6	16	71867413	71913379	2019	+	protein_coding	-0.713771	4.20517	3.31078	0.0814642	1
RPAP1	1	129838332	129860971	8882	+	protein_coding	0.485483	4.9166	3.31073	0.0814665	1
FOLR1	9	6745870	6760434	2756	+	protein_coding	-0.591192	5.09143	3.30978	0.0815076	1
DOC2A	3	18210703	18216753	3100	-	protein_coding	1.58877	0.47788	3.30809	0.0815806	1
ENSSSCG00000015083	9	45182400	45217783	1648	-	protein_coding	-1.61946	2.943	3.30788	0.0815897	1
HECTD1	7	68318417	68422394	9199	+	protein_coding	-0.428382	5.78578	3.3068	0.0816362	1
GOLGB1	13	138771381	138845995	9768	+	protein_coding	0.734823	6.88947	3.30332	0.0817998	1
FKBP14	18	42901226	42913609	3352	+	protein_coding	-2.3719	1.08152	3.30203	0.081843	1
THBS2	1	855024	883694	7007	+	protein_coding	2.29043	1.00897	3.30177	0.0818543	1
ENSSSCG00000033697	3	39996140	40003110	5835	+	protein_coding	-0.397523	10.299	3.30172	0.0818562	1
SEMA5A	16	72796449	73271224	2775	+	protein_coding	0.957669	3.44606	3.29061	0.08234	1
HHAT	9	132347459	132667343	2369	-	protein_coding	1.76131	3.189	3.27652	0.0829582	1
UNC5CL	7	36331337	36347471	4979	-	protein_coding	0.554886	7.66458	3.27649	0.0829597	1
ARHGAP17	AEMK02000510.1	357435	465583	3684	+	protein_coding	0.397178	6.96336	3.27077	0.083212	1
PAXBP1	13	196336959	196371263	3980	-	protein_coding	0.514868	6.56921	3.26984	0.0832531	1
NKAPL	7	22108647	22110123	1477	+	protein_coding	3.6908	1.39771	3.26587	0.083429	1
ENSSSCG00000026217	5	61724751	61736706	1051	-	protein_coding	-2.27886	2.10485	3.26517	0.0834602	1
VASH1	7	99910940	99929766	6450	+	protein_coding	-0.827154	3.86958	3.26411	0.0835072	1
PGLYRP2	2	62134533	62140229	2908	+	protein_coding	-1.02997	4.27846	3.26226	0.0835892	1
ALDH1A2	1	113825321	114037046	4131	+	protein_coding	-2.76471	1.53107	3.26139	0.0836279	1
ADGRG6	1	22662015	22801909	7282	-	protein_coding	0.491498	7.83304	3.25666	0.0838386	1
COQ2	8	135130421	135152016	1652	+	protein_coding	0.437513	5.73215	3.25532	0.0838985	1
SRSF2	12	4800594	4804536	3675	+	protein_coding	0.367772	7.89662	3.25494	0.0839152	1
CRYZ	6	138435008	138461045	6361	+	protein_coding	0.515664	7.64332	3.25463	0.0839291	1
ARHGEF4	15	57115591	57375245	7780	+	protein_coding	-2.47241	1.01319	3.2433	0.084437	1
NPAS2	3	53295744	53418480	8072	-	protein_coding	1.07395	3.72414	3.2403	0.084572	1
PRIM2	7	28274278	28571813	3424	-	protein_coding	1.0282	3.82593	3.23036	0.0850214	1
LNPK	15	81721626	81806168	7838	-	protein_coding	1.02497	3.91092	3.22469	0.0852786	1
TIGAR	5	66043228	66067484	4171	-	protein_coding	0.498937	4.64044	3.21144	0.0858837	1
SPAG9	12	27198946	27425463	12436	-	protein_coding	0.362048	6.1624	3.21052	0.085926	1
SNX27	4	97532784	97620738	6395	-	protein_coding	-0.498064	4.90876	3.20761	0.0860597	1
ID3	6	81422546	81424169	952	-	protein_coding	-0.585275	4.99233	3.20347	0.0862502	1
RPL32	13	68786856	68793244	1815	-	protein_coding	-0.378485	9.65208	3.19209	0.0867765	1
SCYL3	4	81133591	81176676	6472	+	protein_coding	0.438891	5.54246	3.19179	0.08679	1
RPS11	6	54577414	54580846	1856	+	protein_coding	-0.384272	10.2815	3.19036	0.0868565	1
ENSSSCG00000032744	15	124209934	124214087	741	-	protein_coding	-3.14847	0.427973	3.18921	0.0869102	1
CDKL3	2	136591011	136648808	2194	-	protein_coding	2.67363	0.402437	3.18549	0.0870831	1
ITGB1	10	56078401	56173795	4837	-	protein_coding	-0.336739	6.49922	3.18476	0.087117	1
DRG1	14	48126802	48153152	2016	+	protein_coding	-0.463467	5.57814	3.18265	0.0872156	1
ENSSSCG00000039880	5	61945851	61969425	5784	+	protein_coding	-1.17578	3.22299	3.17504	0.0875716	1
RAB11FIP5	3	69657712	69699542	4141	+	protein_coding	-0.843622	5.38676	3.17349	0.0876442	1
MCL1	4	98527907	98568965	6374	+	protein_coding	0.358217	8.68972	3.17195	0.0877167	1
TONSL	4	350008	361998	4499	+	protein_coding	0.475222	5.49136	3.17064	0.0877783	1
TRAF5	9	131774657	131822564	3991	-	protein_coding	0.634133	4.78919	3.16887	0.0878616	1
GOT1	14	110608422	110635901	2062	-	protein_coding	0.500516	6.86879	3.15969	0.088295	1
FAM105A	16	3954244	4000667	3678	+	protein_coding	-0.560867	4.21339	3.15714	0.0884155	1
CLIC2	X	125542610	125560000	4984	-	protein_coding	-1.26777	3.71394	3.15523	0.0885063	1
CUEDC1	12	34146167	34167731	1164	-	protein_coding	-1.99249	1.19104	3.15146	0.0886856	1
SLC30A1	9	131632874	131641177	6639	+	protein_coding	0.57058	6.57649	3.15126	0.0886948	1
RIPK2	4	47026055	47075138	3755	-	protein_coding	0.559096	5.02874	3.14882	0.0888114	1
PTBP2	4	120961381	121041911	3234	-	protein_coding	0.605723	4.96734	3.14654	0.08892	1
PNISR	1	66321459	66381449	8727	-	protein_coding	0.429609	6.97401	3.14121	0.0891747	1
RBP1	13	80381040	80407425	1078	-	protein_coding	-1.43416	2.61101	3.14074	0.0891972	1
TRIO	16	3563660	3919737	10040	+	protein_coding	0.560007	5.07935	3.13947	0.0892582	1
SUN1	3	486367	533317	8094	+	protein_coding	0.418001	6.26082	3.13248	0.0895942	1
PAQR8	7	46104946	46234276	6386	+	protein_coding	-1.44235	3.11324	3.13239	0.0895985	1
ENSSSCG00000033089	9	2931482	2981019	9322	+	protein_coding	0.636244	5.89544	3.13088	0.0896709	1
EFNB2	11	74184992	74233460	5039	-	protein_coding	-0.508893	4.82968	3.129	0.0897615	1
ENSSSCG00000033601	6	62205214	62230947	7292	-	protein_coding	0.519731	5.03294	3.12651	0.0898821	1
ZZEF1	12	50044042	50155235	8634	-	protein_coding	0.517218	5.4826	3.11773	0.0903076	1
KDM3B	2	140346223	140417203	5215	+	protein_coding	2.64766	1.22081	3.11317	0.0905291	1
GNG7	2	76049088	76083558	3484	+	protein_coding	-2.03974	1.51053	3.11042	0.0906636	1
ENSSSCG00000015023	9	39531478	39619873	5456	-	protein_coding	-0.733962	4.39068	3.10528	0.0909149	1
TPCN1	14	38669046	38773186	6473	+	protein_coding	0.685779	4.89463	3.10434	0.0909608	1
GRK6	2	80505293	80527855	7387	-	protein_coding	-0.533997	5.60308	3.10211	0.0910698	1
UBR1	1	128319311	128474302	6732	+	protein_coding	0.389228	5.20355	3.0994	0.0912029	1
WDR61	7	47641147	47661931	2478	+	protein_coding	-0.481932	5.81132	3.09665	0.0913382	1
APBB2	8	31921427	32301983	7144	-	protein_coding	-1.06202	3.86025	3.09534	0.091403	1
ANKRD11	6	519828	612194	8735	+	protein_coding	0.683254	5.68316	3.09233	0.0915515	1
GPNMB	9	92037509	92071499	3083	+	protein_coding	-1.29438	4.53518	3.08094	0.0921288	1
ENSSSCG00000031191	2	2792233	3840396	1215	+	protein_coding	0.798991	4.25052	3.0793	0.0921969	1
ENSSSCG00000000394	5	21707834	21711292	1232	-	protein_coding	-0.420033	6.49712	3.07488	0.0924173	1
ENSSSCG00000034284	6	58941108	58952131	5001	+	protein_coding	-2.01283	2.31149	3.07202	0.0925604	1
ARAP3	2	143304075	143325905	5266	-	protein_coding	-1.12673	2.75828	3.07172	0.0925752	1
ASAP2	3	126920974	127083615	6124	-	protein_coding	0.453295	5.53939	3.07044	0.0926393	1
PRKG1	14	97558535	98793356	7295	-	protein_coding	0.663553	7.19846	3.06877	0.0927263	1
CMIP	6	6654409	6882203	3955	-	protein_coding	0.468735	6.43406	3.06726	0.0927987	1
E2F3	7	15793995	15870059	5008	+	protein_coding	0.556146	4.63399	3.06447	0.0929387	1
CASP3	15	45742756	45763754	2526	-	protein_coding	0.372011	7.75491	3.06359	0.0929826	1
UBXN2B	4	74404560	74438051	6981	-	protein_coding	1.02647	3.05218	3.05973	0.0931771	1
ENSSSCG00000036148	13	47275262	47568136	1350	-	protein_coding	0.829193	4.79427	3.05834	0.0932471	1
ATG2A	2	7261756	7282611	6923	+	protein_coding	0.447478	5.44532	3.05694	0.0933177	1
IL34	6	13588787	13662753	3211	+	protein_coding	0.486395	5.29536	3.05577	0.0933768	1
TIMM17B	X	42970115	42975955	1331	-	protein_coding	-0.426539	5.49875	3.04207	0.0940714	1
HIST1H2AC	7	20789769	20867386	3773	+	protein_coding	1.32817	3.14911	3.04197	0.0940766	1
FLT3	11	5361788	5456920	6452	-	protein_coding	-1.66316	2.27546	3.03751	0.0943042	1
DEPDC5	14	48421875	48523593	5613	+	protein_coding	0.709366	4.07461	3.03182	0.0945952	1
CDK2AP1	14	29631084	29642260	1336	+	protein_coding	-0.604515	4.56815	3.0316	0.0946065	1
PAX4	18	20674562	20680287	1032	+	protein_coding	2.60545	0.762458	3.02896	0.0947421	1
CHST4	6	14535888	14546695	4365	+	protein_coding	0.885409	4.26925	3.01584	0.0954186	1
CASP6	8	112483426	112534359	2483	+	protein_coding	-0.390192	6.22168	3.008	0.0958258	1
EMID1	14	46348628	46402070	2945	+	protein_coding	-1.82155	2.52617	3.00075	0.0962037	1
KCNJ13	15	133075775	133249630	3325	-	protein_coding	0.561982	6.16285	2.992	0.0966623	1
ENSSSCG00000027826	18	6429886	6452966	2533	-	protein_coding	-0.646481	6.41588	2.98278	0.0971484	1
FAM135A	1	50579715	50716186	6768	+	protein_coding	0.473688	6.45471	2.98186	0.0971972	1
PGK1	X	62187404	62210705	2214	+	protein_coding	-0.382179	6.92495	2.98175	0.0972031	1
PLD1	13	110087051	110376822	6947	-	protein_coding	0.449666	7.87863	2.97775	0.0974147	1
EPB41L2	1	32417499	32630639	5962	+	protein_coding	-0.376417	5.71002	2.97745	0.0974306	1
RSC1A1	6	74809373	74855426	10178	+	protein_coding	0.294814	7.04166	2.97678	0.0974661	1
MASP2	6	71224637	71243459	3230	-	protein_coding	-1.92496	2.76841	2.97483	0.0975696	1
ZFYVE16	2	89045085	89107255	7121	+	protein_coding	0.475935	5.22336	2.97389	0.0976195	1
TM4SF20	15	128802447	128814227	2114	-	protein_coding	0.439337	10.5313	2.97376	0.0976267	1
PSME4	3	87231534	87337703	7467	+	protein_coding	0.339274	5.98013	2.97368	0.0976309	1
RBFOX2	5	11633546	11905324	11099	+	protein_coding	-0.489992	5.0696	2.97307	0.0976635	1
SPARC	16	71368164	71380972	1845	+	protein_coding	-0.67937	6.16031	2.97128	0.0977586	1
OSBPL10	13	17651175	18032174	4843	-	protein_coding	0.552531	6.1186	2.97081	0.0977838	1
ENSSSCG00000014267	2	133708265	133951406	8867	-	protein_coding	0.530026	5.09057	2.96963	0.0978465	1
MALRD1	10	54783290	55502967	6805	-	protein_coding	0.479513	8.46027	2.96678	0.0979988	1
ENSSSCG00000014569	9	706122	711207	3666	-	protein_coding	-0.32728	9.70629	2.96425	0.0981339	1
TUBA8	5	70133330	70179970	8699	+	protein_coding	-1.99946	0.775236	2.95906	0.0984119	1
CMKLR1	14	42420177	42468058	7856	+	protein_coding	-2.77894	2.37005	2.95793	0.0984728	1
ZNF524	6	59723150	59727510	822	+	protein_coding	-0.738855	3.88543	2.95782	0.0984785	1
VPS39	1	129144344	129201212	7384	+	protein_coding	0.499918	5.97893	2.95497	0.0986315	1
ABCC10	7	38432732	38452691	6525	+	protein_coding	0.575254	5.33484	2.95478	0.0986421	1
RBL1	17	40201086	40279318	5338	-	protein_coding	0.657849	4.52635	2.95051	0.098872	1
ENSSSCG00000001038	7	7462212	7469623	963	+	protein_coding	-0.328679	6.3199	2.94864	0.0989731	1
PHRF1	2	341217	375429	9018	+	protein_coding	0.488447	5.35444	2.94839	0.0989862	1
UNC93A	1	1919994	1958328	5179	+	protein_coding	0.965627	5.96122	2.95105	0.0990631	1
ENSSSCG00000038359	12	52659007	52667663	4792	+	protein_coding	-0.32452	7.62696	2.94393	0.0992277	1
ITGAV	15	91604661	91711841	7114	+	protein_coding	-0.552798	6.02751	2.94122	0.0993749	1
C1orf228	6	166593581	166645018	1559	-	protein_coding	-2.37952	1.15497	2.93378	0.0997795	1
UGDH	8	30725289	30759350	3304	-	protein_coding	0.53722	5.85782	2.93143	0.0999075	1
ARMC6	2	58753361	58828510	5940	-	protein_coding	0.393551	5.83337	2.93062	0.099952	1
LRCH3	13	134405169	134539326	8650	+	protein_coding	-0.6241	4.71021	2.93059	0.0999535	1
JARID2	7	11303859	11602097	7668	+	protein_coding	0.730383	5.16155	2.92572	0.10022	1
SLC15A3	2	10799676	10814388	2838	+	protein_coding	-2.15049	2.66769	2.92312	0.100363	1
DTWD1	1	122119695	122139404	3280	-	protein_coding	-0.940434	4.18583	2.92285	0.100377	1
ENSSSCG00000012071	13	203325410	203376209	6753	+	protein_coding	1.35388	6.57203	2.94228	0.100505	1
C6orf62	7	19509689	19524895	4251	-	protein_coding	0.316547	7.49923	2.91789	0.10065	1
C9orf85	1	225193703	225258921	2652	+	protein_coding	1.04425	3.71415	2.91548	0.100783	1
PTPRD	1	213483756	214011524	8263	+	protein_coding	0.586412	4.80669	2.90703	0.101251	1
GLDC	1	215608416	215716694	5940	+	protein_coding	-3.26937	2.07716	2.90654	0.101278	1
GYG1	13	89221086	89259697	2070	+	protein_coding	-0.506696	5.75447	2.89965	0.101661	1
TNIK	13	109643895	110052259	8947	-	protein_coding	0.601192	6.31579	2.8972	0.101798	1
FGFR1	15	48053367	48106860	6708	+	protein_coding	-2.21058	2.04136	2.89597	0.101866	1
KLHL32	1	64078668	64307190	6528	+	protein_coding	-1.67294	1.60242	2.88935	0.102237	1
UCHL5	10	725435	762254	1827	+	protein_coding	-0.348135	6.06191	2.88757	0.102337	1
ENSSSCG00000025885	4	89500624	89637960	10277	+	protein_coding	-1.73206	1.53817	2.88575	0.102439	1
ENSSSCG00000027905	9	41947083	41956056	2854	+	protein_coding	0.567029	4.49234	2.88099	0.102707	1
KRT8	5	18170354	18180215	4005	-	protein_coding	-0.423883	10.4667	2.88045	0.102738	1
PLXNA4	18	16807034	17001061	9053	+	protein_coding	-2.56712	0.667118	2.87893	0.102824	1
NUDT12	2	109044947	109059726	3996	-	protein_coding	0.580049	5.9562	2.87772	0.102892	1
NEDD1	5	86693818	86737265	5079	-	protein_coding	0.468581	4.56439	2.87433	0.103084	1
MIF	14	49840302	49862322	3028	-	protein_coding	-0.367073	7.10657	2.87232	0.103198	1
AKAP8	2	62222055	62241623	5913	+	protein_coding	0.395327	6.53955	2.86413	0.103663	1
RBM39	17	39029018	39064908	7217	-	protein_coding	0.305348	8.1999	2.85942	0.103932	1
PNN	1	169722879	169734003	3808	+	protein_coding	0.404348	6.98985	2.85861	0.103978	1
IL6ST	16	35101306	35151841	7092	-	protein_coding	0.570565	6.20739	2.85682	0.104081	1
POC1B	5	93132082	93222522	3029	+	protein_coding	0.36139	6.53211	2.856	0.104128	1
FAM78A	1	271242331	271257555	4029	-	protein_coding	-1.40499	2.55254	2.85004	0.10447	1
RPL36A-HNRNPH2	X	83018320	83022283	544	+	protein_coding	-0.419069	7.08886	2.83775	0.105179	1
TMEM140	18	14133380	14148618	2206	-	protein_coding	0.479972	5.10296	2.83288	0.105463	1
ENSSSCG00000003243	6	58137569	58152660	4431	-	protein_coding	1.35877	3.15245	2.83166	0.105533	1
IFT81	14	31425661	31615000	2882	+	protein_coding	1.80016	2.69195	2.82851	0.105717	1
VMP1	12	35933140	36065956	3641	+	protein_coding	0.430312	7.31095	2.82544	0.105896	1
RPL27	12	19891918	19894481	1026	-	protein_coding	-0.327833	7.63364	2.82209	0.106092	1
MTRR	16	74242466	74270897	6846	-	protein_coding	0.473218	5.52709	2.82151	0.106126	1
ZNF354C	2	79411952	79454227	10121	-	protein_coding	1.09517	3.45613	2.82033	0.106195	1
NTS	5	96260552	96272970	1672	-	protein_coding	0.510676	9.36051	2.8188	0.106285	1
PPP1R1B	12	22681041	22690612	1823	-	protein_coding	-0.494262	6.21326	2.81219	0.106674	1
STX18	8	5890743	6007089	6679	+	protein_coding	0.70686	7.6516	2.81139	0.106734	1
CHRD	13	122266626	122277510	5380	+	protein_coding	1.71837	2.71892	2.81029	0.106786	1
COL18A1	13	207907834	207985181	8992	+	protein_coding	-0.741799	4.38794	2.80679	0.106993	1
EXPH5	9	36886514	36971762	8983	-	protein_coding	0.677622	6.16088	2.80372	0.107174	1
TSC22D1	11	22518931	22636166	9172	+	protein_coding	0.392132	7.05132	2.80347	0.107189	1
ENSSSCG00000010573	14	113081981	113084534	2552	+	pseudogene	-0.774024	3.25976	2.8027	0.107235	1
CUL4A	11	78557024	78589193	3826	+	protein_coding	0.354479	5.90842	2.80161	0.107299	1
RBBP6	AEMK02000510.1	847812	880870	5819	-	protein_coding	0.345542	6.80321	2.79967	0.107415	1
NCBP1	1	239492573	239543924	3783	+	protein_coding	0.493927	5.32823	2.79638	0.10761	1
GPD2	15	63592294	63729441	7336	+	protein_coding	0.557104	5.36893	2.79625	0.107618	1
TMEM106A	12	19745774	19755532	4008	-	protein_coding	-0.544365	4.77303	2.79274	0.107827	1
MLLT10	10	53069736	53316041	9392	-	protein_coding	0.457141	5.27132	2.79234	0.107851	1
ZNF133	17	26595349	26620444	2969	+	protein_coding	0.778011	4.74705	2.78755	0.108138	1
ZCCHC17	6	87879769	87944217	3741	+	protein_coding	-0.448354	5.40579	2.78129	0.108513	1
DPYSL3	2	148662051	148855649	5322	-	protein_coding	-1.00199	3.81021	2.78035	0.10857	1
TNFSF11	11	24466586	24505422	3629	-	protein_coding	-1.65007	4.47476	2.78219	0.108681	1
RERE	6	68957283	69211169	4854	-	protein_coding	0.569911	4.78503	2.77783	0.108722	1
MRAS	13	79139764	79211137	4317	+	protein_coding	-1.74486	1.9541	2.77447	0.108924	1
HAO2	4	101588392	101787888	5916	-	protein_coding	2.20009	1.58337	2.77371	0.10897	1
LACTB	1	108909702	108924511	2060	-	protein_coding	0.557682	4.66003	2.76648	0.109408	1
ANKRD40	12	26975610	26995521	6024	-	protein_coding	0.474114	5.6183	2.766	0.109437	1
DPP8	1	163446885	163517416	9017	-	protein_coding	0.370188	5.56605	2.76561	0.109461	1
ENSSSCG00000039688	3	114503150	114508440	4847	+	protein_coding	0.55174	4.55069	2.76432	0.109539	1
PLCXD3	16	26175820	26347135	7367	-	protein_coding	2.10326	2.33395	2.75806	0.10992	1
PDE6D	15	132376134	132449796	1147	-	protein_coding	-0.408056	5.48217	2.7563	0.110028	1
ABCB8	18	6178553	6196959	4178	-	protein_coding	-0.482926	5.01595	2.74968	0.110433	1
ATP6V1F	18	19753759	19756658	706	-	protein_coding	-0.448999	5.51174	2.74624	0.110645	1
SKAP2	18	45562381	45791588	5654	+	protein_coding	-0.342803	6.67779	2.74535	0.110699	1
ZNF354A	2	79670434	79690792	4362	+	protein_coding	0.385779	6.30065	2.74054	0.110996	1
VPS13B	4	37091454	37819717	12156	-	protein_coding	0.676834	5.31117	2.72971	0.111667	1
CDHR1	14	85429655	85456270	7135	+	protein_coding	2.12951	2.01826	2.72926	0.111694	1
ENSSSCG00000036669	2	9183899	9287455	1016	+	protein_coding	0.457311	7.33048	2.72544	0.111933	1
CD44	2	25788693	25884257	5984	-	protein_coding	-0.828271	4.68568	2.72267	0.112105	1
MAST2	6	165406932	165458086	4911	-	protein_coding	0.516332	7.26494	2.7222	0.112135	1
EXOC1	8	55189324	55246528	3824	+	protein_coding	0.425829	7.27049	2.71423	0.112634	1
HECTD4	14	39326630	39535692	13870	+	protein_coding	0.79647	3.86293	2.71212	0.112767	1
SOS1	3	101089243	101362724	9787	+	protein_coding	0.383892	6.23836	2.71057	0.112864	1
ACTN1	7	92550704	92644567	2667	-	protein_coding	-0.677352	4.21827	2.71019	0.112888	1
CHD3	12	53097729	53165653	16070	+	protein_coding	0.389301	6.82598	2.70998	0.112901	1
IDE	14	103992039	104106576	7503	-	protein_coding	-0.445346	5.15861	2.70426	0.113262	1
SSR4	X	124537540	124541628	754	+	protein_coding	-0.388333	7.05583	2.69943	0.113568	1
UBA5	13	73822914	73868375	4058	+	protein_coding	0.326987	6.31421	2.69924	0.11358	1
EDDM3B	7	78220275	78236747	1262	-	protein_coding	-2.20796	1.83694	2.69757	0.113686	1
SDSL	14	38471165	38484089	1374	-	protein_coding	0.715983	7.40641	2.69619	0.113787	1
ENSSSCG00000040197	AEMK02000485.1	81010	143576	2480	+	protein_coding	0.573898	7.19174	2.69419	0.113901	1
NOS1AP	4	88140950	88471876	6714	-	protein_coding	0.897835	5.09579	2.69393	0.11393	1
TOPAZ1	13	27574879	27643934	4725	+	protein_coding	1.05826	3.9048	2.69341	0.11395	1
FAM126B	15	104665729	104747617	9882	-	protein_coding	0.398796	5.59891	2.69322	0.113962	1
TBC1D23	13	158665077	158729282	3893	-	protein_coding	0.312387	5.97026	2.68699	0.11436	1
MPDZ	1	209181443	209349299	8185	+	protein_coding	0.989568	3.87259	2.68319	0.114603	1
SAMD12	4	20143951	20570788	8967	+	protein_coding	-1.81024	2.73012	2.6808	0.114756	1
ATXN7	13	45391196	45508849	10720	+	protein_coding	0.481653	5.51866	2.6754	0.115104	1
ENSSSCG00000016330	15	137283276	137439384	3104	+	protein_coding	0.314848	6.71463	2.67429	0.115175	1
ZNF514	3	46111006	46123470	3835	+	protein_coding	0.395975	6.40991	2.67248	0.115292	1
ENSSSCG00000032765	2	61741068	61760025	6200	-	protein_coding	0.56548	6.74656	2.67084	0.115398	1
GGPS1	14	55907893	55923989	5510	-	protein_coding	0.499486	4.52011	2.66742	0.115619	1
MRPL41	AEMK02000682.1	440487	440894	408	-	protein_coding	-0.441507	4.7886	2.66555	0.11574	1
PIWIL2	14	6563668	6630203	2958	+	protein_coding	2.62107	1.47331	2.66302	0.115904	1
DNASE2	2	66150071	66152855	1342	+	protein_coding	-0.565128	4.3733	2.6616	0.115997	1
ENSSSCG00000005962	4	10723456	10744253	4817	-	protein_coding	-1.19248	3.26568	2.66132	0.116015	1
LRRFIP2	13	21670410	21793045	6479	+	protein_coding	0.370593	5.26585	2.65972	0.116119	1
ENSSSCG00000030801	4	127156735	127267369	6273	+	protein_coding	0.637046	4.46919	2.6597	0.11612	1
IK	2	142361187	142378745	4565	+	protein_coding	-0.287826	6.60168	2.65718	0.116284	1
SZT2	6	167811612	167861667	11497	-	protein_coding	0.540426	5.03955	2.65011	0.116746	1
NUP205	18	13640866	13822410	8606	-	protein_coding	0.352097	5.63265	2.64899	0.116819	1
YIPF5	2	145654167	145668709	3075	-	protein_coding	0.458811	6.14554	2.64707	0.116946	1
ENSSSCG00000025928	6	53974297	53978564	2017	-	protein_coding	-0.30881	9.07298	2.64631	0.116995	1
EIF3I	6	88695530	88708547	4967	+	protein_coding	-0.436861	6.38385	2.6459	0.117022	1
CBLB	13	153479925	153700111	8097	+	protein_coding	0.390569	5.81509	2.64387	0.117156	1
ENSSSCG00000034647	6	92537599	92547750	4759	-	protein_coding	-0.350858	5.48812	2.64084	0.117355	1
2020-09-12	3	37606716	37619138	3370	+	protein_coding	2.37112	1.67476	2.63997	0.117412	1
ENSSSCG00000039876	7	96406662	96455234	1737	+	protein_coding	1.62147	2.83309	2.63822	0.117528	1
POLR3F	17	26719514	26737643	1971	+	protein_coding	0.639691	4.61972	2.63555	0.117704	1
SMIM31	8	53576976	53637285	635	+	protein_coding	0.497323	5.64297	2.63391	0.117813	1
WDR97	4	588631	600443	7754	-	protein_coding	0.845081	4.50968	2.62697	0.118273	1
POGZ	4	97776573	97833284	7269	+	protein_coding	0.506176	4.75234	2.62609	0.118332	1
SLC39A10	15	99584613	99724613	7161	+	protein_coding	-1.4985	2.90598	2.62526	0.118387	1
ACOT13	7	19502552	19519820	5516	+	protein_coding	-0.369453	5.77996	2.62489	0.118412	1
C14orf28	1	175145913	175156595	3305	+	protein_coding	0.843664	3.21668	2.62233	0.118582	1
MAP4K3	3	100886834	101084677	4744	+	protein_coding	0.473055	5.96365	2.61282	0.119219	1
LRP2BP	15	46383432	46445603	4889	-	protein_coding	0.724747	3.92339	2.61212	0.119266	1
PAG1	4	55450793	55619172	10203	+	protein_coding	0.408868	6.17973	2.60873	0.119493	1
FGL2	9	102868909	102875891	4727	+	protein_coding	-0.899546	4.52673	2.60606	0.119673	1
TRAT1	13	150629944	150666847	3309	-	protein_coding	1.44445	3.95372	2.60536	0.119721	1
ENSSSCG00000013720	2	66329068	66347055	3288	+	protein_coding	-0.418077	6.33252	2.60375	0.119829	1
MMP13	9	33548952	33561602	3152	-	protein_coding	-1.9522	2.01496	2.60321	0.119866	1
STAT5A	12	20472037	20499166	6621	-	protein_coding	-0.663468	4.08784	2.60282	0.119892	1
TXNDC5	7	5210062	5236824	3025	-	protein_coding	-0.420823	5.88531	2.6021	0.119941	1
PLEKHS1	14	124072756	124106802	5320	+	protein_coding	-2.37244	3.10651	2.60143	0.119986	1
SPPL2A	1	121067875	121134887	6221	+	protein_coding	0.393862	9.27566	2.59953	0.120115	1
PCGF3	8	140496	182263	2010	+	protein_coding	0.496696	6.50164	2.59828	0.120199	1
DENND1A	1	264300344	264824193	6515	-	protein_coding	0.511754	6.04221	2.59601	0.120353	1
CLIC5	7	40684989	40863857	4261	-	protein_coding	0.523067	5.96716	2.5929	0.120564	1
MAN1C1	6	83089949	83228777	3694	+	protein_coding	1.28457	3.06018	2.58955	0.120793	1
ENSSSCG00000031664	10	13672355	13727708	2405	+	protein_coding	0.415813	5.63045	2.58828	0.120879	1
EXT1	4	20645038	20935759	3321	+	protein_coding	0.576439	7.88628	2.58815	0.120888	1
IQCB1	13	138681330	138743791	6557	+	protein_coding	1.6612	2.29444	2.58732	0.120945	1
ACSS3	5	100270239	100429204	6782	-	protein_coding	-0.934717	5.42671	2.58727	0.120961	1
UACA	1	168353121	168453172	7810	-	protein_coding	0.502842	6.97111	2.5841	0.121165	1
ZEB2	15	7498897	7632655	11296	+	protein_coding	-1.18188	3.53161	2.58397	0.121174	1
S100A14	4	96027639	96029878	1189	+	protein_coding	-0.798456	6.44693	2.5804	0.121431	1
RB1CC1	4	77593839	77649550	9089	+	protein_coding	0.313984	7.17446	2.5781	0.121576	1
ENSSSCG00000014618	9	3018431	3069911	9494	+	protein_coding	1.42157	3.10275	2.57422	0.121843	1
ENSSSCG00000034049	12	58926087	58939851	2778	-	protein_coding	0.640224	5.0697	2.57292	0.121932	1
COLGALT1	2	60135445	60185777	10203	-	protein_coding	-0.371461	5.21007	2.57196	0.121998	1
EHMT1	AEMK02000682.1	252493	390117	5140	-	protein_coding	0.459266	5.01434	2.56965	0.122158	1
RBKS	3	111327821	111428737	4583	+	protein_coding	0.539368	5.15562	2.56961	0.122161	1
RANBP9	7	9976958	10060125	1934	-	protein_coding	0.514134	4.86575	2.56868	0.122225	1
SEC22C	13	26082586	26108241	6789	-	protein_coding	0.59292	4.32649	2.56758	0.122301	1
PXDC1	7	2232100	2248380	699	-	protein_coding	0.942109	4.96015	2.56259	0.12266	1
ENSSSCG00000013144	2	12194340	12198354	3785	+	pseudogene	-0.696865	4.46204	2.55917	0.122885	1
ENSSSCG00000001546	7	31313148	31330616	3989	+	protein_coding	0.58576	4.22345	2.55704	0.123033	1
MRPL39	13	189114528	189198715	2197	-	protein_coding	-0.420984	4.90821	2.55427	0.123226	1
UBE3C	18	1543777	1654356	3650	-	protein_coding	0.642279	5.39464	2.55134	0.12343	1
ENSSSCG00000037347	AEMK02000214.1	12150	20665	3722	+	protein_coding	-1.98744	1.00342	2.54611	0.123796	1
ENSSSCG00000011234	13	18371985	18424129	1356	+	protein_coding	-0.572677	4.43969	2.53809	0.124361	1
CWC22	15	85542295	85605901	3133	-	protein_coding	0.460673	4.9822	2.53712	0.124429	1
ENSSSCG00000011569	13	66421528	66441980	4911	+	protein_coding	0.439871	5.37798	2.53514	0.124569	1
ENSSSCG00000022506	13	208295467	208313130	4054	+	protein_coding	-0.925844	3.90572	2.53289	0.124728	1
QSOX1	9	121779792	121822826	3389	+	protein_coding	-0.741431	3.75722	2.53241	0.124762	1
RPL35	1	265634020	265642288	3688	-	protein_coding	-0.34889	8.88328	2.53186	0.124801	1
SLC22A17	7	75734875	75741128	2644	+	protein_coding	-1.433	1.98309	2.53176	0.124808	1
LIX1	2	103744330	103792382	810	-	protein_coding	-2.89974	2.00959	2.53041	0.124904	1
RCAN3	6	82186310	82226131	3327	+	protein_coding	0.441423	5.6562	2.52924	0.124987	1
ENSSSCG00000037463	16	47386434	47405347	1352	+	protein_coding	0.37602	6.23348	2.52854	0.125036	1
JAZF1	18	44487997	44827657	4120	+	protein_coding	-1.983	1.58431	2.5279	0.125082	1
PRKCD	13	35290264	35323356	6600	+	protein_coding	0.344837	7.41714	2.52677	0.125162	1
ARPC1B	3	6329806	6343879	3048	+	protein_coding	-0.389761	7.42569	2.525	0.125288	1
ATP10B	16	62569808	62918481	9491	+	protein_coding	0.73598	4.61342	2.52491	0.125295	1
RMND5B	2	80224871	80247065	7239	-	protein_coding	0.471961	4.69666	2.52432	0.125337	1
SLU7	16	63118710	63136234	3985	+	protein_coding	0.426662	6.26424	2.52302	0.125429	1
FOPNL	3	6977227	6996021	3641	+	protein_coding	0.836923	4.25952	2.52266	0.125455	1
CHORDC1	9	23183802	23209543	6683	-	protein_coding	0.431543	5.32917	2.52251	0.125465	1
S100A6	4	96098189	96100128	1140	+	protein_coding	-0.566268	7.35474	2.51698	0.12586	1
ENSSSCG00000001164	7	21413117	21435873	4503	-	protein_coding	0.576617	4.72485	2.51662	0.125886	1
MYCL	6	95696089	95702648	3265	-	protein_coding	-1.10034	3.27209	2.51212	0.126209	1
CCRL2	13	29402538	29404607	1314	+	protein_coding	-2.67858	1.91127	2.50629	0.126628	1
SLC35A4	2	142320952	142325434	2648	+	protein_coding	-0.464916	4.86419	2.5062	0.126634	1
ACOX1	12	5450862	5481909	10617	+	protein_coding	0.312363	7.35238	2.50285	0.126876	1
NATD1	12	61368878	61378907	336	-	protein_coding	1.81232	1.62009	2.5023	0.126916	1
USP10	6	3977231	4043533	3360	-	protein_coding	-0.338713	6.1827	2.50171	0.126958	1
CARNS1	2	5097241	5105162	4389	-	protein_coding	1.69236	1.6033	2.50121	0.126995	1
TOGARAM1	1	175198145	175274636	7126	+	protein_coding	0.59893	4.55454	2.50096	0.127013	1
AGPAT5	15	37801183	37853437	3677	+	protein_coding	0.771885	3.76895	2.5002	0.127067	1
CASC3	12	22196148	22220914	6864	-	protein_coding	0.274012	6.00444	2.50019	0.127068	1
NOS2	12	44173377	44327111	6575	-	protein_coding	0.636294	5.09036	2.49983	0.127094	1
SLC25A36	13	81749989	81791923	11300	+	protein_coding	0.440815	7.43201	2.49502	0.127443	1
GPD1	5	16007448	16021674	6252	+	protein_coding	-0.492876	6.70792	2.49349	0.127554	1
HNF4G	4	60505066	60637238	4552	-	protein_coding	0.542025	8.24551	2.4921	0.127655	1
TXNDC11	3	31376510	31445632	3121	+	protein_coding	0.428276	4.88468	2.49136	0.127709	1
ZNF827	8	82596676	82783675	7389	+	protein_coding	0.598751	5.28913	2.48895	0.127884	1
HACL1	13	2786676	2840955	2294	-	protein_coding	0.453146	5.05632	2.48614	0.12809	1
SDF2	12	44896789	44907103	1727	-	protein_coding	0.678893	4.71009	2.47692	0.128765	1
CISD2	8	118152701	118164654	1020	-	protein_coding	0.398674	5.00533	2.47382	0.128993	1
ARHGEF10L	6	76064142	76230107	6252	+	protein_coding	0.670847	4.74834	2.47328	0.129033	1
ENSSSCG00000039102	AEMK02000525.1	8539	8835	297	-	IG_V_gene	-2.01192	1.16105	2.47082	0.129214	1
SSH2	12	45823002	45888093	4176	-	protein_coding	0.957188	2.98163	2.46593	0.129576	1
ARHGAP31	13	140838661	140948410	7959	-	protein_coding	-1.61	2.29518	2.46296	0.129796	1
ENSSSCG00000033786	2	44890124	44960999	2341	+	protein_coding	0.338264	6.70292	2.46125	0.129923	1
PFKFB2	9	67681987	67707442	3694	+	protein_coding	0.612226	4.23795	2.46074	0.12996	1
RAP1A	4	108673355	108750978	4831	-	protein_coding	0.350752	6.58161	2.46002	0.130014	1
NFKBIA	7	64507743	64511304	1871	+	protein_coding	-0.365171	6.74965	2.45854	0.130124	1
ADORA2A	14	49468862	49487628	4052	+	protein_coding	-1.95587	0.544256	2.45626	0.130294	1
NFYB	5	80333757	80353768	4703	+	protein_coding	0.335819	5.48292	2.45578	0.13033	1
PCGF6	14	114249807	114287417	2274	-	protein_coding	0.990405	3.11889	2.45527	0.130367	1
SGSM3	5	7976099	8017770	2880	-	protein_coding	-0.496284	6.08879	2.45398	0.130464	1
RNH1	2	281921	290509	2181	-	protein_coding	-0.340984	6.06995	2.44922	0.130819	1
ENSSSCG00000031152	14	40411961	40413962	1137	-	protein_coding	-0.373999	6.39609	2.44673	0.131006	1
ENSSSCG00000039490	AEMK02000452.1	3580529	3580741	213	-	IG_C_gene	-2.27904	1.42366	2.44648	0.131025	1
FAM160A2	9	3441454	3464235	3756	+	protein_coding	0.544865	5.91438	2.44334	0.131261	1
C1orf198	14	59515681	59552282	3688	+	protein_coding	-1.52128	2.75015	2.44057	0.131469	1
SAMD9	9	72963815	72999761	7032	-	protein_coding	0.463481	7.70781	2.43877	0.131605	1
UBE2E3	15	86470566	86577723	4123	+	protein_coding	-0.378426	6.28019	2.4367	0.131761	1
ALCAM	13	153794992	153998238	7342	-	protein_coding	0.427897	5.57513	2.43581	0.131829	1
MTM1	X	122286903	122379300	4656	+	protein_coding	0.599859	4.5702	2.43551	0.131851	1
IFIT2	14	101193078	101206684	6184	+	protein_coding	1.77601	4.08713	2.43547	0.131867	1
PLPPR2	2	70039966	70058072	8701	+	protein_coding	-2.56158	0.279447	2.43476	0.131908	1
OTUD7B	4	99054485	99114162	5908	+	protein_coding	0.505063	5.39556	2.43435	0.131939	1
LENG8	6	58860184	58870930	5323	-	protein_coding	0.643801	6.3007	2.43417	0.131966	1
ENSSSCG00000039473	12	37729098	37944048	7207	+	protein_coding	0.597202	6.85379	2.43361	0.131994	1
TAB2	1	16532938	16611369	5715	-	protein_coding	0.363292	6.59041	2.43304	0.132038	1
NAMPT	9	106119911	106162792	5258	-	protein_coding	0.3998	5.70941	2.4288	0.132359	1
EDC3	7	58828670	58897581	6543	+	protein_coding	-0.493659	4.6151	2.42879	0.13236	1
DHX16	7	23186470	23208507	8057	-	protein_coding	0.408717	5.06279	2.42693	0.132502	1
ENSSSCG00000004446	1	82161698	82182177	2983	+	protein_coding	-0.307923	6.56747	2.42526	0.132628	1
CTR9	2	48697163	48729516	8081	-	protein_coding	-0.550739	4.82459	2.42463	0.132676	1
DCAF17	15	77564595	77600839	3256	+	protein_coding	1.27047	3.93755	2.42405	0.132721	1
ELF3	10	24237068	24243058	3479	+	protein_coding	0.415694	7.89322	2.42369	0.132748	1
UPF1	2	58974167	59061503	6537	-	protein_coding	0.274653	6.707	2.42269	0.132824	1
SLC23A1	2	141261756	141275086	2098	-	protein_coding	0.466211	5.89614	2.41932	0.133081	1
GALNT7	14	16717175	16838620	4959	-	protein_coding	0.364399	6.01061	2.41752	0.133219	1
ACVR2A	15	4173797	4259962	6058	-	protein_coding	-0.538413	4.86741	2.41452	0.133449	1
INPP5F	14	129561034	129668756	3964	+	protein_coding	0.563243	4.96237	2.41338	0.133536	1
ZBTB20	13	145364768	145648350	7456	+	protein_coding	0.910467	4.35619	2.41113	0.133709	1
DNMBP	14	111044010	111167323	7009	-	protein_coding	0.412824	5.69523	2.41036	0.133768	1
PTGS1	1	262456220	262484227	4648	+	protein_coding	-1.12018	3.36488	2.40799	0.133951	1
GTF2F2	11	21983665	22145003	5163	-	protein_coding	0.495602	5.33304	2.40527	0.13416	1
RNF213	12	2087484	2212102	18924	-	protein_coding	0.343194	7.22016	2.40375	0.134277	1
ALPK3	7	52546406	52793952	15443	-	protein_coding	0.362352	6.70374	2.40133	0.134465	1
TMEM8B	1	236550823	236583633	3601	+	protein_coding	1.54419	2.87535	2.39983	0.13458	1
MBOAT1	7	15532073	15643988	4130	-	protein_coding	-0.563466	5.28198	2.39828	0.1347	1
RALGAPA1	7	64140697	64375535	12623	+	protein_coding	0.560245	4.31044	2.39685	0.134811	1
SMC5	1	223560268	223653368	5805	+	protein_coding	0.44464	5.20488	2.39087	0.135276	1
PEX6	7	38039862	38052369	4153	-	protein_coding	0.43882	4.92483	2.38952	0.135382	1
RPS18	7	29638833	29642912	544	+	protein_coding	-0.348403	9.39795	2.38849	0.135462	1
ATPAF1	6	164830750	164858740	3733	+	protein_coding	0.471883	5.00733	2.38833	0.135474	1
MFSD4B	1	76998385	77171084	9924	+	protein_coding	0.368718	7.79376	2.38721	0.135562	1
HKDC1	14	72282016	72336533	4726	+	protein_coding	0.383833	6.40588	2.38509	0.135727	1
ENSSSCG00000004945	1	164474888	164481846	3450	-	protein_coding	-0.309081	10.3675	2.38202	0.135968	1
UBIAD1	6	71419703	71431274	3294	+	protein_coding	0.757316	3.40093	2.38058	0.136081	1
KMT2E	9	104911799	105041742	12517	+	protein_coding	0.351113	6.59075	2.37922	0.136187	1
GATAD1	9	72360483	72370062	2432	+	protein_coding	0.528496	4.20467	2.37863	0.136234	1
AHRR	16	79730926	79810188	4971	-	protein_coding	-1.79193	1.7666	2.37766	0.13631	1
ENSSSCG00000022738	2	68378944	68405864	1984	+	protein_coding	2.65105	1.17811	2.37685	0.136374	1
RNPC3	4	115243183	115311972	8817	-	protein_coding	0.466747	5.66006	2.37569	0.136465	1
NAAA	8	71573787	71603248	2889	-	protein_coding	0.525115	5.90731	2.37304	0.136674	1
PLEKHA8	18	42845609	42926059	10583	-	protein_coding	0.868405	3.64506	2.37201	0.136755	1
2020-09-10	3	46481207	46546753	5613	-	protein_coding	-0.886846	4.25453	2.36994	0.136919	1
ENSSSCG00000000734	5	66853318	66911608	2923	+	protein_coding	-1.92825	1.35178	2.36788	0.137082	1
TRUB2	1	268746329	268757458	1758	-	protein_coding	0.55069	5.22986	2.36604	0.137227	1
GPX1	13	31916246	31917433	918	-	protein_coding	-0.398483	7.37276	2.36454	0.137347	1
C8orf34	4	66118883	66637258	8077	-	protein_coding	-1.25793	2.41465	2.36126	0.137607	1
DCN	5	91678608	91713925	1480	+	protein_coding	-1.2551	4.30844	2.36137	0.137611	1
ENSSSCG00000027115	X	57382500	57466705	10291	+	protein_coding	0.481469	6.47089	2.36036	0.137678	1
ROS1	1	44409509	44534874	9607	+	protein_coding	0.433382	7.77672	2.36005	0.137703	1
TIA1	3	72240590	72277296	10306	+	protein_coding	0.64341	5.75318	2.35709	0.137952	1
MFGE8	7	54539614	54571637	2784	-	protein_coding	-0.80311	6.0264	2.35638	0.13801	1
STAG1	13	77321880	77863508	7048	-	protein_coding	0.354179	5.54575	2.35563	0.138055	1
POLE4	3	68102152	68117289	1610	-	protein_coding	0.53946	5.62199	2.35392	0.138192	1
RPS15	2	77043329	77045218	944	-	protein_coding	-0.321995	9.21457	2.34875	0.138606	1
DCLRE1B	4	106649307	106656495	2314	-	protein_coding	-2.36997	1.18003	2.34678	0.138764	1
CLIP1	14	30320344	30469180	9221	+	protein_coding	0.457929	4.65848	2.34616	0.138813	1
CD14	2	142346211	142349349	3059	-	protein_coding	-1.33031	1.69495	2.34547	0.138868	1
PPA1	14	73132682	73168144	1437	-	protein_coding	0.447338	5.17836	2.3449	0.138914	1
ENSSSCG00000016100	15	104747692	104759139	912	+	protein_coding	0.295046	6.2376	2.34408	0.138981	1
RIN2	17	27855900	28058146	4982	+	protein_coding	0.403965	6.26749	2.34364	0.139016	1
SMC3	14	120969028	121008585	4402	+	protein_coding	0.35854	6.08152	2.33996	0.139312	1
PPIB	1	107886612	107897098	5010	+	protein_coding	-0.368013	7.70132	2.33947	0.139352	1
CYTH3	3	4900570	5002194	4221	+	protein_coding	-1.97022	2.07792	2.33924	0.13937	1
ASAP3	6	81309748	81360248	4539	-	protein_coding	-2.8642	0.853258	2.33914	0.139379	1
PRKAR1A	12	11661872	11681435	7155	-	protein_coding	-0.301679	6.78163	2.33576	0.139652	1
SEC63	1	74000950	74078610	5901	-	protein_coding	-0.342031	5.80072	2.33469	0.139739	1
DOK1	3	68494926	68497949	2446	-	protein_coding	-0.401458	5.14914	2.33411	0.139785	1
CNOT1	6	20271594	20372920	9075	-	protein_coding	0.247218	7.48333	2.33316	0.139862	1
FAM193A	8	1438713	1523928	4905	+	protein_coding	0.478236	4.58199	2.32736	0.140333	1
DENND5B	5	42642896	42867359	4837	+	protein_coding	0.633096	5.41895	2.32654	0.1404	1
ENSSSCG00000028345	14	60884782	60905183	6591	-	protein_coding	0.459982	4.89386	2.3232	0.140673	1
CHCHD3	18	16052623	16329393	5888	+	protein_coding	-0.313124	5.83625	2.32278	0.140707	1
COL1A2	9	74174220	74210398	5353	+	protein_coding	-0.572393	5.68971	2.32259	0.140722	1
PARD3	10	57122022	57355222	3513	-	protein_coding	0.60884	4.48448	2.32252	0.140728	1
MAF	6	8468112	8485223	3657	+	protein_coding	0.442692	8.15064	2.32023	0.140915	1
PODXL2	13	72579311	72622950	2347	-	protein_coding	-1.89965	0.617215	2.3202	0.140917	1
CREB1	15	110705580	110772401	6745	+	protein_coding	0.590463	4.60132	2.31972	0.140957	1
TIRAP	9	53375625	53394171	2629	+	protein_coding	2.47345	1.09323	2.31942	0.140981	1
SDF2L1	14	50249610	50251642	884	-	protein_coding	-0.695454	3.37831	2.31739	0.141147	1
NSMAF	4	74236424	74298193	6546	+	protein_coding	0.822774	4.61809	2.31725	0.141159	1
CTDSP2	5	23105163	23132811	6903	-	protein_coding	0.672617	4.34873	2.31709	0.141172	1
ALDH16A1	6	54528848	54548146	3984	+	protein_coding	-0.468953	5.10898	2.317	0.14118	1
MTPAP	10	40764363	40793380	6466	+	protein_coding	0.461986	4.44129	2.31509	0.141336	1
CCAR1	14	71827631	71894754	5101	+	protein_coding	0.412734	7.32231	2.31405	0.141421	1
ENSSSCG00000032459	6	67605885	67689136	565	+	protein_coding	-1.1088	2.80775	2.31398	0.141427	1
SMAD4	1	100514791	100632822	9327	+	protein_coding	-0.379508	5.73454	2.31284	0.14152	1
RPSA	13	24072510	24083686	3885	+	protein_coding	-0.331038	9.76409	2.3115	0.141631	1
KBTBD2	18	40604558	40637085	4963	+	protein_coding	0.364097	5.22057	2.31139	0.14164	1
2020-09-04	12	34768045	34785175	6683	-	protein_coding	-0.851268	3.13177	2.30855	0.141874	1
CHD1L	4	100264968	100318696	5070	-	protein_coding	0.408949	5.40562	2.30775	0.14194	1
TMEM87B	3	44279435	44327730	5309	-	protein_coding	0.468653	6.29419	2.30691	0.142009	1
GBP2	4	127387223	127408729	3112	-	protein_coding	0.750654	5.79904	2.30504	0.142177	1
PCSK5	1	228854608	229308906	8535	+	protein_coding	0.534868	8.06312	2.30238	0.142383	1
ENSSSCG00000033564	6	57070269	57233495	2431	-	protein_coding	0.659996	4.54833	2.30203	0.142413	1
CSRNP3	15	72018645	72232831	3345	+	protein_coding	0.736037	5.68519	2.30163	0.142459	1
RNF38	1	237111008	237240348	5794	-	protein_coding	0.375508	5.63113	2.3014	0.142465	1
SERPINB6	7	1750951	1776133	5901	-	protein_coding	-0.407702	7.38658	2.3009	0.142506	1
RAMP2	12	20092007	20094474	989	-	protein_coding	-0.98064	3.67537	2.29877	0.142683	1
KIAA0556	3	19150371	19368265	7465	-	protein_coding	0.687626	4.18591	2.2987	0.142688	1
ACP5	2	70203114	70209899	5223	-	protein_coding	-0.760504	5.40551	2.29742	0.142808	1
MT2A	6	18645153	18646033	398	+	protein_coding	0.475724	11.0802	2.29281	0.143178	1
ATL2	3	101956722	102029667	6222	+	protein_coding	0.345348	6.61492	2.29216	0.143233	1
ENSSSCG00000027921	7	24762710	24792591	3699	-	protein_coding	0.389799	9.02106	2.29072	0.143353	1
PRMT7	6	28883587	28945912	4795	+	protein_coding	-0.324905	5.55346	2.28873	0.143519	1
ENSSSCG00000014280	2	134660735	134943144	11743	+	protein_coding	0.325538	7.25954	2.28554	0.143786	1
RSPRY1	6	19154419	19204824	3853	+	protein_coding	-0.689172	4.95323	2.28307	0.143993	1
IPO11	16	41121007	41522669	4881	+	protein_coding	-0.73079	3.81321	2.28266	0.144027	1
SLCO2A1	13	75106607	75190081	4289	-	protein_coding	0.683798	4.11071	2.28207	0.144077	1
WDR74	2	8931517	8937611	2687	+	protein_coding	-0.558429	4.40189	2.2785	0.144377	1
ZNF462	1	248031960	248179783	9590	+	protein_coding	1.02419	4.0375	2.27451	0.144713	1
PGM2L1	9	8686976	8761709	8486	-	protein_coding	1.55436	1.95524	2.27392	0.144763	1
PRDX3	14	129079051	129090830	1608	-	protein_coding	-0.370934	6.77703	2.27375	0.144777	1
MYDGF	2	74185227	74202304	2208	+	protein_coding	-0.36005	5.4136	2.2732	0.144824	1
CIZ1	1	268620965	268640934	2401	-	protein_coding	0.433118	5.13123	2.27279	0.144859	1
PHB	12	25588530	25609754	3578	-	protein_coding	-0.325319	6.53736	2.27176	0.144946	1
PTGIR	6	52522731	52527608	3695	-	protein_coding	-1.91136	0.578793	2.26909	0.145172	1
SLC3A1	3	96157387	96201057	2481	-	protein_coding	0.477515	7.23899	2.26562	0.145466	1
ZCWPW1	3	8319130	8358501	5825	-	protein_coding	1.86679	1.07618	2.26528	0.145495	1
ITPR3	7	29835869	29902160	10568	+	protein_coding	0.378537	6.62171	2.26369	0.14563	1
TLR4	1	258044435	258055522	4636	+	protein_coding	-1.74616	2.11324	2.26235	0.145744	1
TNIP1	16	71920093	71983527	7146	+	protein_coding	-0.366995	6.62081	2.261	0.145859	1
PDZD3	9	46401474	46411823	7362	+	protein_coding	0.478344	7.96237	2.25958	0.14598	1
USP7	3	33753800	33810465	4737	+	protein_coding	0.363249	6.81659	2.25886	0.146041	1
ERGIC3	17	38885117	38899139	1418	+	protein_coding	-0.324545	6.22516	2.25368	0.146484	1
STAB1	13	34632247	34664420	13308	+	protein_coding	-1.27116	3.24736	2.25226	0.146606	1
EXOC6B	3	69938880	70401539	3128	+	protein_coding	0.676274	4.10254	2.25176	0.146649	1
ENSSSCG00000005453	1	251264178	251277550	753	-	protein_coding	0.538454	9.73499	2.24562	0.147177	1
SAMD11	6	63289455	63311243	5620	+	protein_coding	-1.0021	2.31127	2.24437	0.147284	1
SVIL	10	41176358	41462764	9354	+	protein_coding	0.426483	5.99293	2.244	0.147317	1
WDR41	2	86322955	86380571	5211	-	protein_coding	0.472873	4.81332	2.24326	0.14738	1
ENSSSCG00000026064	18	40752461	40755906	1529	+	protein_coding	0.477996	4.9157	2.2422	0.147471	1
KLF9	1	223720413	223748621	4894	-	protein_coding	-0.992432	3.81821	2.24114	0.147563	1
BGN	X	124250338	124296636	7471	+	protein_coding	-2.38819	1.68219	2.23989	0.147671	1
NAT10	2	26786177	26826995	4583	-	protein_coding	0.60695	4.15327	2.2395	0.147705	1
ESYT2	18	565145	643306	6895	+	protein_coding	0.312171	5.56445	2.23843	0.147797	1
ARL6IP6	15	60439588	60472987	3411	+	protein_coding	0.426777	5.83988	2.23753	0.147875	1
ATP5G2	5	18871031	18878767	3253	-	protein_coding	-0.269389	7.62674	2.23579	0.148026	1
ACIN1	7	75951053	75990083	5625	+	protein_coding	0.347182	7.28635	2.23543	0.148057	1
CLU	14	11335595	11378882	3439	-	protein_coding	-0.835937	7.26559	2.23623	0.148209	1
EMILIN1	3	112031945	112039933	3984	-	protein_coding	-0.947829	3.10048	2.23282	0.148284	1
NFATC3	6	28666453	28828018	10179	+	protein_coding	0.361655	6.10038	2.23172	0.148379	1
MIER3	16	35990469	36025436	5554	-	protein_coding	0.494388	5.12009	2.23118	0.148427	1
SLC9A2	3	51531894	51623287	7033	-	protein_coding	0.475673	6.80524	2.22864	0.148648	1
NUGGC	14	11773751	11826153	8427	-	protein_coding	0.741626	6.625	2.22888	0.148848	1
MZB1	2	141276494	141279602	1842	-	protein_coding	-1.07252	4.30706	2.2261	0.148869	1
KIAA2012	15	105681062	105816277	4702	+	protein_coding	-1.80763	2.49337	2.22241	0.149192	1
ENSSSCG00000002446	7	113608781	113645844	5557	-	protein_coding	-0.435809	5.21852	2.2203	0.149377	1
MORF4L2	X	84553775	84566270	2220	-	protein_coding	-0.280078	7.06131	2.21902	0.149489	1
ZNF568	6	46093204	46121776	5198	-	protein_coding	0.552952	4.49075	2.21774	0.149601	1
BROX	10	11466004	11487440	5179	+	protein_coding	0.332301	6.06813	2.21475	0.149864	1
CHPF	15	121547669	121553595	3192	-	protein_coding	-1.20211	2.13038	2.21405	0.149926	1
NFAT5	6	17313413	17434951	7861	-	protein_coding	0.604668	5.48017	2.21305	0.150014	1
GSTO1	14	115206153	115218304	2838	+	protein_coding	0.418406	7.62191	2.20643	0.150599	1
BCS1L	15	120707094	120715846	6241	+	protein_coding	-0.840252	3.50848	2.20622	0.150617	1
SLC25A20	13	31523823	31553286	1769	-	protein_coding	0.502344	5.31593	2.20399	0.150815	1
EIF2A	13	90761643	90806712	4890	+	protein_coding	-0.328662	6.50137	2.20303	0.1509	1
NKTR	13	26125110	26176400	9483	+	protein_coding	0.415744	8.33356	2.20169	0.151019	1
THBS1	1	131728784	131746115	5814	-	protein_coding	-1.0942	3.62132	2.19955	0.151209	1
HUWE1	X	46282491	46444611	14206	-	protein_coding	0.361929	6.15205	2.1972	0.151418	1
CNNM3	3	56792393	56811771	5763	-	protein_coding	0.470479	4.89852	2.19628	0.151501	1
SULT1C4	3	47761850	47777174	6023	-	protein_coding	-0.882046	3.61583	2.19375	0.151726	1
ENSSSCG00000037023	6	57586978	57618604	3411	+	protein_coding	-2.32465	1.03632	2.19291	0.151801	1
ZYX	18	6861287	6870582	3471	-	protein_coding	-0.527494	4.56099	2.18802	0.152239	1
FRAS1	8	73503709	73958731	14476	+	protein_coding	-2.32594	0.361842	2.18775	0.152263	1
PIKFYVE	15	111371992	111467899	9338	+	protein_coding	0.607339	4.79913	2.18619	0.152403	1
ENSSSCG00000013052	2	8287802	8355129	6086	-	protein_coding	0.355525	7.18108	2.18597	0.152423	1
AKTIP	6	31747229	31758495	2860	+	protein_coding	-0.459437	4.94592	2.18578	0.15244	1
DDX55	14	29369078	29400434	2378	-	protein_coding	0.914126	3.55676	2.18561	0.152455	1
SAMSN1	13	179427521	179478876	6098	-	protein_coding	-1.85945	2.40061	2.18514	0.152498	1
ENSSSCG00000025224	3	86945648	87109139	906	-	protein_coding	0.728648	4.34029	2.18487	0.152522	1
STXBP3	4	111233280	111347487	7679	-	protein_coding	0.264473	7.62644	2.18319	0.152673	1
SLC39A9	7	93084308	93143168	5299	+	protein_coding	0.387912	6.99059	2.18262	0.152724	1
DYNLL2	12	34349294	34356472	2484	+	protein_coding	-0.325614	6.70887	2.18144	0.15283	1
STK24	11	67458352	67565647	4605	-	protein_coding	0.25934	7.52775	2.17693	0.153237	1
IMPA1	4	54937064	54968674	4272	+	protein_coding	-0.323103	5.78423	2.17686	0.153243	1
GALK1	12	5642025	5651185	1314	+	protein_coding	-0.409219	5.68982	2.17425	0.153479	1
DEUP1	9	25689633	25914364	3831	+	protein_coding	1.32441	3.4133	2.17399	0.153503	1
TRIM33	4	106058103	106191800	5253	+	protein_coding	0.790996	4.40826	2.17359	0.153539	1
TBC1D22B	7	32839146	32914495	3585	+	protein_coding	0.431763	4.90355	2.17189	0.153693	1
TMEM192	8	43960718	43989827	4464	+	protein_coding	0.550948	4.17329	2.17181	0.153701	1
ENSSSCG00000033019	1	267958456	267965555	4437	-	protein_coding	-0.32372	9.11115	2.17163	0.153717	1
SBNO2	2	77275013	77323937	8811	+	protein_coding	0.375704	5.27871	2.17105	0.15377	1
ENSSSCG00000012693	X	110843956	110963522	6392	-	protein_coding	-1.32923	2.24092	2.17068	0.153803	1
IQANK1	4	852572	870504	1704	-	protein_coding	1.42925	2.62943	2.1677	0.154074	1
ENSSSCG00000032046	11	71141823	71197623	12273	+	protein_coding	0.343218	5.73734	2.16643	0.15419	1
MNDA	4	91415391	91433527	6622	-	protein_coding	-1.0232	4.43921	2.16474	0.154344	1
NPHP3	13	73843805	73901085	5850	-	protein_coding	0.508605	5.69037	2.16213	0.154582	1
EPHA2	6	75249935	75280107	6499	-	protein_coding	0.82983	4.15972	2.15984	0.154791	1
ZMPSTE24	6	96008304	96057123	3165	+	protein_coding	0.56834	5.46204	2.1577	0.154987	1
RPAIN	12	51548870	51562728	5416	-	protein_coding	0.590386	4.27219	2.15651	0.155096	1
SLC9A6	X	111176547	111233097	4541	+	protein_coding	0.469528	6.23604	2.15629	0.155117	1
MAP3K10	6	48527201	48544880	2856	+	protein_coding	1.2074	2.91192	2.15402	0.155325	1
SLBP	8	802940	818217	1777	-	protein_coding	0.457294	6.05863	2.15378	0.155347	1
SIRT7	12	1078166	1084111	2405	+	protein_coding	0.376461	5.78561	2.15342	0.15538	1
ZFP30	6	46761193	46786246	6959	-	protein_coding	0.395877	6.0447	2.1517	0.155538	1
MXD1	3	72517837	72545288	5693	-	protein_coding	0.382627	7.22387	2.15147	0.155559	1
ENSSSCG00000040056	5	89714010	89728263	3583	-	protein_coding	0.308652	7.28252	2.15085	0.155616	1
SOX8	3	40710043	40830801	4569	-	protein_coding	-1.28442	2.97086	2.15015	0.155681	1
CCDC138	3	47470710	47523529	3155	+	protein_coding	1.58241	3.9457	2.14742	0.155946	1
SEC16A	AEMK02000682.1	1261119	1293601	9507	+	protein_coding	0.318274	6.22643	2.14696	0.155975	1
TSTA3	4	950177	959717	6538	+	protein_coding	-0.354783	5.39409	2.14557	0.156103	1
CCDC102A	6	19437399	19457130	2076	-	protein_coding	-1.80425	0.85809	2.14448	0.156204	1
ENSSSCG00000024131	1	113172899	113258753	6862	-	protein_coding	0.719162	3.87642	2.13809	0.156796	1
FAR2	5	44381129	44559352	7029	-	protein_coding	0.429196	5.31286	2.13791	0.156813	1
USP6NL	10	60193067	60396617	8684	+	protein_coding	0.351422	6.29072	2.13746	0.156855	1
RELL1	8	29118512	29190567	3702	-	protein_coding	-0.639775	4.67839	2.13674	0.156922	1
PCF11	9	17297867	17324710	9223	+	protein_coding	0.336122	6.70378	2.1345	0.15713	1
GZMA	16	34262413	34274223	3321	+	protein_coding	0.831449	6.19196	2.13358	0.157436	1
LUM	5	91748494	91760563	6498	+	protein_coding	-1.14623	4.22302	2.13047	0.157507	1
MINK1	12	52012510	52066922	9245	-	protein_coding	0.337179	7.768	2.13042	0.157511	1
FAM104A	12	7727731	7748893	4596	+	protein_coding	-0.330291	5.43841	2.12856	0.157685	1
RPS21	AEMK02000452.1	1167883	1168227	345	-	protein_coding	0.633234	4.2489	2.12829	0.15771	1
TOX4	7	77677413	77698956	5202	-	protein_coding	-0.250543	6.20366	2.1253	0.15799	1
EIF3H	4	21954966	22054441	2050	+	protein_coding	-0.322011	8.07706	2.11962	0.158524	1
ERO1B	14	55057059	55122171	1945	+	protein_coding	0.528582	4.97592	2.11917	0.158566	1
RPL30	4	38701720	38720780	1673	+	protein_coding	-0.309104	8.90693	2.11775	0.1587	1
ZNF280C	X	106735077	106795731	4111	-	protein_coding	1.17757	3.76052	2.11622	0.158844	1
FAM160B1	14	125158266	125196249	6562	+	protein_coding	0.46996	4.90373	2.1153	0.158931	1
EXOSC1	14	108834606	108842878	2617	-	protein_coding	-0.515446	5.10858	2.11247	0.159198	1
C18orf8	6	108376025	108403168	2964	+	protein_coding	0.382061	5.34356	2.11234	0.159211	1
CMPK1	6	164160916	164197327	3431	-	protein_coding	-0.315429	8.27236	2.1108	0.159357	1
NEDD4	1	115941942	116070787	8265	+	protein_coding	0.405086	6.89241	2.11068	0.159368	1
METTL4	6	104055869	104078363	5623	+	protein_coding	0.824799	3.68541	2.10829	0.159595	1
DLX4	12	26155512	26161738	2363	+	protein_coding	-1.77664	1.27423	2.10548	0.159861	1
ENSSSCG00000018061	MT	1246	2205	960	+	Mt_rRNA	0.595273	9.82142	2.10545	0.159877	1
ENSSSCG00000040450	6	49555561	49580475	132	-	protein_coding	1.50802	1.74325	2.10343	0.160056	1
KMT5B	2	4711090	4767688	5865	+	protein_coding	0.278183	6.85965	2.10334	0.160065	1
ENSSSCG00000038825	6	56448807	56591553	12014	+	protein_coding	0.445419	7.57045	2.10136	0.160254	1
SNTB1	4	18288756	18524583	6865	+	protein_coding	-1.49497	2.08544	2.10113	0.160275	1
ENSSSCG00000037969	18	52351577	52403124	4734	-	lincRNA	-1.97995	0.718087	2.09738	0.160634	1
SPRY4	2	143877340	143891285	5405	-	protein_coding	-1.57282	0.85328	2.0963	0.160738	1
EEF1B2	15	109451825	109459231	4868	+	protein_coding	-0.335942	9.02543	2.09448	0.160912	1
ENSSSCG00000036124	Y	20195425	20197407	1833	-	protein_coding	1.03467	5.18019	2.09605	0.160981	1
NFKBID	6	45296039	45306312	5838	-	protein_coding	0.573608	3.9508	2.09231	0.16112	1
MRNIP	2	78730722	78752835	1297	+	protein_coding	0.968687	3.19671	2.09032	0.161311	1
ENSSSCG00000011290	13	26278205	26286201	1849	-	protein_coding	0.386026	6.58585	2.09029	0.161314	1
CCDC198	1	186596704	186633082	2239	-	protein_coding	-0.908273	3.99785	2.08887	0.16145	1
SNX6	7	65156496	65207507	5679	+	protein_coding	-0.292448	6.44238	2.08866	0.161471	1
FDFT1	14	14967273	15104179	6502	+	protein_coding	-0.378765	6.27532	2.08823	0.161512	1
ENSSSCG00000037030	13	10715998	10720037	3223	+	protein_coding	-0.290361	8.56345	2.0867	0.161659	1
SPNS2	12	50454063	50491164	3276	+	protein_coding	0.456827	5.88326	2.08607	0.161721	1
TMEM68	4	75968474	76001312	3969	+	protein_coding	0.441014	5.1572	2.08524	0.1618	1
RCOR1	AEMK02000452.1	1330770	1469632	5827	+	protein_coding	0.333555	4.97934	2.08432	0.161889	1
ENSSSCG00000023871	13	113448752	114208075	3094	+	protein_coding	0.784309	4.92922	2.08149	0.162163	1
AP1S3	15	125561513	125636436	2563	-	protein_coding	0.597426	5.14582	2.08146	0.162166	1
TMC6	12	3827096	3846833	7204	+	protein_coding	0.347682	5.98036	2.08009	0.162298	1
TTC9	7	94218649	94254730	2514	+	protein_coding	-1.65031	1.16952	2.0797	0.162336	1
COMMD7	17	36297419	36325417	5256	-	protein_coding	-0.33015	5.16824	2.07847	0.162455	1
PARP3	13	34075533	34088506	8656	+	protein_coding	0.35105	7.19852	2.07591	0.162704	1
TECR	2	64718889	64752071	6000	-	protein_coding	-0.45764	5.62993	2.07518	0.162774	1
CCDC174	13	69898810	69918896	1413	-	protein_coding	-0.52223	4.23978	2.07257	0.163028	1
SMAD7	1	98510229	98542315	5334	-	protein_coding	0.437703	5.38842	2.07093	0.163188	1
EXOC2	7	195082	341490	12518	-	protein_coding	0.289138	6.57995	2.06742	0.163531	1
TXLNA	6	88659708	88675369	5579	+	protein_coding	0.609253	4.94356	2.06723	0.163549	1
ENSSSCG00000037187	13	14698669	14754550	324	+	protein_coding	-0.839642	4.06167	2.06628	0.163643	1
TPRG1L	6	65150891	65155308	2470	+	protein_coding	-0.518997	4.69846	2.05974	0.164284	1
ENSSSCG00000034442	8	66412150	66640734	17136	-	protein_coding	0.394656	7.55484	2.05798	0.164457	1
ENSSSCG00000036083	14	102827559	102961858	9066	+	protein_coding	0.402684	5.08672	2.0558	0.164672	1
EEF1A1	1	92421230	92472785	3650	+	protein_coding	-0.342003	12.9337	2.05352	0.164896	1
KLHL22	14	50773959	50812676	6632	+	protein_coding	0.802242	3.62691	2.05164	0.165082	1
HLA-DRA	7	24825011	24830844	1488	+	protein_coding	-0.521361	8.39452	2.05162	0.165084	1
LCORL	8	12806881	12969994	10628	-	protein_coding	0.408755	7.26543	2.05088	0.165157	1
PRUNE1	4	98194139	98216932	3012	-	protein_coding	0.444548	4.56465	2.05037	0.165207	1
ENSSSCG00000037649	13	39330991	39384352	3232	-	protein_coding	2.1139	1.16078	2.04992	0.165252	1
MST1R	13	32402385	32422336	7370	-	protein_coding	0.467549	6.74593	2.04798	0.165444	1
SDCBP2	17	33968086	33989694	5253	+	protein_coding	-0.419446	5.55661	2.04795	0.165447	1
ENSSSCG00000009293	11	2806680	3047354	8107	-	protein_coding	0.547594	5.13667	2.04757	0.165484	1
NDUFS5	6	94912685	94919457	906	+	protein_coding	-0.245073	6.95669	2.04688	0.165553	1
LAMA4	1	78072305	78223968	5424	-	protein_coding	-1.07252	2.62379	2.0454	0.1657	1
ENSSSCG00000014997	9	35167569	35185804	4406	-	protein_coding	0.417288	7.38308	2.04498	0.165742	1
SLC5A9	6	163429433	163447854	3385	-	protein_coding	0.638173	5.40651	2.04394	0.165845	1
BORCS6	12	53405047	53406111	1065	-	protein_coding	-1.45865	0.554883	2.04228	0.16601	1
INTS6L	X	111011865	111072937	4089	+	protein_coding	0.527622	5.16344	2.04185	0.166053	1
ENSSSCG00000038470	12	992362	994834	300	+	protein_coding	-0.385998	4.86444	2.04173	0.166065	1
DGKZ	2	16134048	16176238	10682	-	protein_coding	0.319874	6.63067	2.0411	0.166128	1
VRK3	6	54973731	55030923	4371	-	protein_coding	0.382301	5.16388	2.04005	0.166232	1
MRGBP	17	62058407	62063446	1973	+	protein_coding	0.601135	4.43021	2.03586	0.166651	1
PEX11A	7	55256243	55264233	2730	-	protein_coding	0.458787	4.54555	2.03574	0.166663	1
PKM	7	60971835	61033954	8422	+	protein_coding	-0.293471	8.51226	2.03551	0.166686	1
PENK	4	75524799	75561444	2641	+	protein_coding	1.84606	1.80585	2.03473	0.166764	1
CAPRIN2	5	43043210	43087625	3699	+	protein_coding	-0.417674	5.67301	2.03145	0.167092	1
TRPM6	1	227811237	227998593	6667	-	protein_coding	0.604967	4.64889	2.02921	0.167317	1
ENSSSCG00000017783	12	45332229	45396730	9498	-	protein_coding	0.326028	7.2715	2.02807	0.167432	1
ID4	7	15281444	15287737	5355	+	protein_coding	0.955684	3.06975	2.0279	0.167449	1
TRIM4	3	7815712	7837591	7129	-	protein_coding	0.435014	5.80143	2.02667	0.167572	1
TMEM159	3	24876637	24910849	4156	-	protein_coding	-1.12346	3.01019	2.02535	0.167706	1
ENSSSCG00000017128	12	661972	678254	3576	-	protein_coding	0.598898	4.16874	2.02491	0.16775	1
BRWD1	13	202762510	202940047	12734	-	protein_coding	0.323241	6.90152	2.02327	0.167915	1
TMEM50B	13	197046676	197093313	4444	-	protein_coding	0.416015	6.14865	2.02228	0.168015	1
SH3BP4	15	135003076	135106622	7304	+	protein_coding	-0.791912	3.38396	2.01966	0.16828	1
TUFT1	4	97648816	97703599	2795	-	protein_coding	0.342174	6.43852	2.01637	0.168613	1
ICE2	1	111489168	111561911	6336	+	protein_coding	0.718882	4.53041	2.01533	0.168719	1
MAPK8IP3	3	40195649	40241235	6774	-	protein_coding	0.518982	4.78383	2.01066	0.169193	1
ENSSSCG00000028635	3	11841991	12026009	3234	-	protein_coding	0.625209	4.84445	2.00903	0.16936	1
GBF1	14	113258026	113378912	5550	+	protein_coding	0.397113	5.97766	2.00736	0.16953	1
NAGPA	3	37378480	37389408	2988	+	protein_coding	-0.936672	4.29926	2.0043	0.169843	1
ENSSSCG00000016738	18	50533429	50549298	2828	+	protein_coding	0.337029	7.66759	2.00252	0.170025	1
TBC1D31	4	16212553	16288167	6951	-	protein_coding	0.550464	3.8	2.00169	0.17011	1
RAB7B	9	66633367	66666055	6012	-	protein_coding	-1.70409	0.448006	1.99984	0.170299	1
SPHK2	6	53978917	53986780	2979	+	protein_coding	0.426361	6.34768	1.99932	0.170353	1
ENSSSCG00000033734	Y	10163595	10166158	1083	+	protein_coding	-0.465826	7.39181	1.99789	0.1705	1
GSPT2	X	45188882	45196852	7600	-	protein_coding	-1.21003	2.59235	1.9976	0.17053	1
MAN2C1	7	58248384	58261203	3559	+	protein_coding	0.515422	6.26415	1.99661	0.170632	1
TPK1	9	112931795	113305173	2891	+	protein_coding	0.452838	5.95663	1.99565	0.170731	1
NLRC5	6	18932637	19036843	8607	+	protein_coding	0.898979	4.22245	1.99401	0.170899	1
PRPF4B	7	2360481	2417083	8423	+	protein_coding	0.221107	6.60056	1.99306	0.170997	1
ZC3H7A	3	31335347	31376346	7548	+	protein_coding	0.29368	6.03399	1.99295	0.171009	1
ENSSSCG00000037299	9	3248504	3249904	1004	-	protein_coding	-0.596487	3.67864	1.9928	0.171024	1
SHROOM3	8	72379054	72443865	6918	+	protein_coding	0.473602	5.22243	1.98983	0.171331	1
COL17A1	14	114931874	115007627	8182	-	protein_coding	-0.360497	7.06236	1.98896	0.171421	1
BRD4	2	62251583	62345327	5280	+	protein_coding	0.28526	6.08841	1.98864	0.171455	1
DGUOK	3	69054761	69091343	1263	-	protein_coding	0.471825	4.24152	1.98839	0.17148	1
CREBRF	16	51146042	51260684	4134	-	protein_coding	0.509388	5.31859	1.98733	0.17159	1
SPA17	9	51918872	51932595	1979	+	protein_coding	0.87038	4.20759	1.98576	0.171752	1
SETX	1	272095358	272170762	8602	-	protein_coding	0.444426	5.71038	1.98498	0.171833	1
SPG11	1	126898812	126999239	9332	+	protein_coding	0.346675	6.42907	1.98494	0.171837	1
FKBP10	12	20871052	20882856	3901	-	protein_coding	-1.53518	1.70063	1.98046	0.172303	1
ACTB	3	4084263	4090356	4581	-	protein_coding	-0.277678	11.0669	1.97728	0.172635	1
DHRS7	1	189151147	189170745	3974	-	protein_coding	-1.04883	3.58438	1.97616	0.172751	1
SEMA4D	14	957081	1078564	9185	-	protein_coding	-0.693377	4.56545	1.97585	0.172784	1
TMEM30B	1	190170034	190171095	1062	-	protein_coding	-1.70247	1.40145	1.97271	0.173113	1
PLEC	4	689226	752960	18308	+	protein_coding	0.47069	5.30025	1.97002	0.173394	1
STK40	6	92410292	92484336	5880	-	protein_coding	0.40236	4.51782	1.96633	0.173782	1
MBNL3	X	108471406	108614270	4631	-	protein_coding	0.427428	5.16714	1.96529	0.173892	1
ENSSSCG00000036274	15	133967901	134051880	10631	+	protein_coding	0.435736	9.0758	1.96365	0.174064	1
YTHDC1	8	65999525	66122727	3848	+	protein_coding	0.281545	6.46444	1.96214	0.174224	1
IGF2BP3	9	92104787	92272014	5062	-	protein_coding	0.434848	5.83341	1.96187	0.174252	1
FAM193B	2	80395932	80430071	3620	+	protein_coding	0.484578	6.42935	1.9612	0.174323	1
BRD1	5	774320	808012	7244	+	protein_coding	0.484152	4.12631	1.96038	0.174409	1
ITGAE	12	49810054	49899055	7342	-	protein_coding	0.315279	5.89858	1.95744	0.174721	1
ZCCHC7	1	237820363	238069534	4246	+	protein_coding	0.484686	5.17585	1.95556	0.17492	1
MPPE1	6	97324691	97345993	4077	+	protein_coding	0.457606	4.24855	1.95521	0.174957	1
UBXN2A	3	114673035	114714174	6519	-	protein_coding	0.5075	5.42875	1.95393	0.175092	1
ARHGDIB	5	57576778	57600668	3490	+	protein_coding	-0.589881	7.38934	1.95387	0.175112	1
ENSSSCG00000033038	15	124453576	124518611	102	+	protein_coding	-2.25963	1.07346	1.95368	0.175119	1
PTPA	1	269400717	269431814	6311	+	protein_coding	-0.2955	6.11393	1.95308	0.175183	1
POFUT1	17	35856573	35882964	3868	+	protein_coding	0.462737	4.82883	1.95295	0.175196	1
NAA20	17	28070201	28086828	4254	+	protein_coding	-0.381861	5.94175	1.95173	0.175327	1
PARD6A	6	28280338	28283760	2804	+	protein_coding	-2.1462	-0.0705712	1.9503	0.175478	1
TMEM147	6	44979214	44981158	948	+	protein_coding	-0.330662	6.46328	1.95009	0.175501	1
CHURC1	7	88985043	89003949	2763	+	protein_coding	-0.295328	6.10614	1.94947	0.175566	1
RPL5	4	124358816	124368272	2635	-	protein_coding	-0.286393	9.78369	1.94816	0.175706	1
NEIL1	7	58259756	58269006	4553	-	protein_coding	0.345238	6.52273	1.94764	0.175762	1
ENSSSCG00000013568	2	71651099	71747518	7973	-	protein_coding	0.354424	6.91337	1.94645	0.175889	1
LPCAT4	7	79965467	80152314	3670	+	protein_coding	-1.17049	2.9737	1.94603	0.175934	1
ENSSSCG00000037031	12	59201509	59276624	258	+	protein_coding	0.547433	4.77551	1.94565	0.175974	1
SMG1	3	26653779	26753738	11438	+	protein_coding	0.474257	4.41969	1.9455	0.17599	1
ENSSSCG00000015294	9	68071384	68128923	3978	+	protein_coding	-0.961708	3.68021	1.9448	0.176065	1
DDHD2	15	48251652	48292292	6199	-	protein_coding	0.342299	7.26693	1.94338	0.176217	1
SIPA1L1	7	94790539	95171117	12015	+	protein_coding	0.375759	5.10801	1.94248	0.176313	1
ATXN7L1	9	105464484	105733419	8167	-	protein_coding	0.766674	4.99106	1.94111	0.176473	1
ESRP2	6	28802651	28814413	8093	-	protein_coding	0.461143	5.17491	1.94071	0.176503	1
ARSG	12	11749971	11838504	2576	-	protein_coding	1.68924	2.58091	1.93785	0.176809	1
CTH	6	142454914	142486386	1921	-	protein_coding	0.551584	5.72111	1.9377	0.176825	1
MED6	7	94157622	94184551	5395	-	protein_coding	-0.422319	5.22009	1.93745	0.176853	1
MMP12	9	33472989	33483778	2627	-	protein_coding	-1.46866	3.36895	1.93732	0.176867	1
RINL	6	47674033	47680084	1566	-	protein_coding	-1.68183	0.714658	1.93727	0.176872	1
ITGA2B	12	18776205	18877382	12678	+	protein_coding	0.375971	6.45211	1.93715	0.176885	1
CEACAM19	6	51182432	51203807	1862	+	protein_coding	-0.601649	4.10366	1.93668	0.176935	1
REC114	7	59836470	59944315	3539	-	protein_coding	-2.05081	0.868222	1.93495	0.177122	1
CCDC69	16	71778420	71820841	4665	+	protein_coding	-0.881815	3.43465	1.93129	0.177516	1
SYNGR2	12	3794682	3799684	2693	-	protein_coding	-0.273623	6.54412	1.93115	0.177532	1
ENSSSCG00000024009	6	78730206	78733740	1918	-	protein_coding	0.427204	6.13768	1.92655	0.178029	1
RETSAT	3	59399688	59418355	5754	+	protein_coding	0.426565	6.49549	1.92618	0.178069	1
PRLR	16	20618696	20655926	2685	-	protein_coding	0.812063	4.70203	1.92497	0.1782	1
PIH1D2	9	39767975	39774508	921	-	protein_coding	1.60436	1.91613	1.92448	0.178253	1
STK3	4	37945597	38306772	3194	+	protein_coding	0.443037	5.44461	1.92434	0.178269	1
RRAD	6	27600830	27605186	2543	-	protein_coding	-1.20082	1.95635	1.92415	0.17829	1
PARK7	6	68628835	68646312	2295	+	protein_coding	-0.28766	7.04384	1.92079	0.178654	1
MRPS5	3	46137527	46168495	2087	+	protein_coding	-0.467182	4.19199	1.91759	0.179003	1
NEAT1_3	2	6810386	6810543	158	-	misc_RNA	0.933962	5.92439	1.91879	0.17916	1
PDLIM3	15	46513449	46546546	4900	-	protein_coding	-1.88238	1.94926	1.91596	0.17918	1
ZNF23	6	14463301	14473545	1905	-	protein_coding	1.99883	2.3395	1.91563	0.179217	1
FAM49A	3	120967153	121069907	5353	+	protein_coding	-0.632863	4.39367	1.91525	0.179258	1
IFIH1	15	68928254	68985492	6810	-	protein_coding	0.346557	5.52138	1.91516	0.179268	1
ADAM11	12	18573286	18597460	7993	-	protein_coding	1.94383	0.816268	1.9136	0.179439	1
FRYL	8	38397687	38697194	9640	-	protein_coding	0.638941	5.58716	1.91254	0.179568	1
API5	2	18962271	18994240	3778	-	protein_coding	-0.272429	6.8235	1.9117	0.179646	1
RARS	16	55372285	55412098	3574	-	protein_coding	0.337429	6.0513	1.9114	0.179679	1
ENSSSCG00000038187	9	77509364	77549538	6853	+	protein_coding	0.334942	5.49705	1.90983	0.179852	1
PLA2G4A	9	127920829	128162638	3203	+	protein_coding	-1.42677	3.27453	1.90948	0.17989	1
CACNA1D	13	35568624	35907913	7080	+	protein_coding	1.90506	0.735719	1.9091	0.179932	1
B3GNT3	2	59934956	59952859	2833	-	protein_coding	-1.53076	1.7582	1.9075	0.180107	1
CLIC6	13	198250700	198305465	6779	+	protein_coding	-1.1513	3.35138	1.90748	0.18011	1
NECTIN2	6	51317420	51358657	3763	+	protein_coding	0.357406	6.95725	1.90686	0.180178	1
NAA35	10	29203195	29322663	4280	-	protein_coding	0.437465	4.99411	1.90633	0.180236	1
ALOX5	14	90858987	90907082	2861	-	protein_coding	-1.04636	3.01019	1.90525	0.180354	1
SNX13	9	86964041	87086580	7921	-	protein_coding	0.407515	5.22119	1.90498	0.180384	1
RUNX1	13	198371837	198635596	6203	-	protein_coding	-0.707292	3.90611	1.90447	0.180441	1
LYN	4	75786099	75904235	6280	-	protein_coding	0.271884	7.21865	1.90275	0.18063	1
CCNL2	6	63657729	63668056	5351	-	protein_coding	0.304325	6.97603	1.90236	0.180673	1
PPIC	2	126528301	126547820	5199	-	protein_coding	-0.402362	5.50899	1.9013	0.18079	1
APAF1	5	85166460	85258707	7022	-	protein_coding	0.479712	7.2045	1.90039	0.180891	1
GBGT1	1	272825161	272935316	5567	-	protein_coding	0.471001	6.82622	1.90013	0.180919	1
SMURF1	3	6037741	6143225	5945	-	protein_coding	0.506056	4.31808	1.89988	0.180947	1
BRCA1	12	19787858	19853505	8117	+	protein_coding	-1.14343	3.49058	1.89906	0.181038	1
DPYD	4	119931393	120712461	4468	+	protein_coding	0.284664	7.07827	1.8978	0.181177	1
SOD1	13	195326599	195335484	823	+	protein_coding	0.234738	7.84458	1.89727	0.181235	1
SLC25A17	5	7622247	7671931	4102	+	protein_coding	-0.435515	5.61438	1.89697	0.181269	1
ENSSSCG00000024911	6	18650323	18657676	1525	+	protein_coding	0.527742	12.1757	1.89653	0.181318	1
MEP1B	6	116015158	116050038	3390	+	protein_coding	0.403152	10.8504	1.89633	0.18134	1
PLA2R1	15	66900497	67005242	4520	-	protein_coding	-1.29466	1.78047	1.896	0.181377	1
IVNS1ABP	9	126449261	126480546	8139	-	protein_coding	0.288119	8.64285	1.89356	0.181647	1
LUZP1	6	80973261	81112327	7643	-	protein_coding	0.377761	6.39461	1.88922	0.18213	1
DPP4	15	68660848	68744249	4065	-	protein_coding	0.436234	9.56136	1.88885	0.18217	1
ENSSSCG00000006101	4	42249480	42369447	3222	+	protein_coding	-3.00284	2.33052	1.88699	0.182378	1
ZBTB7B	4	94780402	94798588	3822	-	protein_coding	0.363371	6.29415	1.88683	0.182396	1
SOCS5	3	93783898	93854419	4536	-	protein_coding	-0.651042	3.42114	1.88671	0.182409	1
EFCC1	13	71504938	71540592	6217	+	protein_coding	-2.16811	0.330147	1.88581	0.18251	1
ZNF555	2	75811392	75836442	3370	-	protein_coding	1.47453	3.13335	1.88482	0.18262	1
COBLL1	15	71342165	71498401	7502	-	protein_coding	0.408836	5.47796	1.88361	0.182756	1
ENSSSCG00000039339	AEMK02000518.1	37140	48883	3146	-	protein_coding	1.00967	4.41822	1.8836	0.18277	1
SGK2	17	46188264	46208787	3253	+	protein_coding	0.875765	4.94866	1.8823	0.182916	1
UBXN6	2	74357517	74403098	2873	+	protein_coding	-0.310334	5.93813	1.88137	0.183007	1
ENSSSCG00000038889	3	39067212	39072613	2028	-	protein_coding	0.519029	5.1508	1.88018	0.18314	1
CCDC9	6	53065345	53080991	4082	+	protein_coding	0.376785	5.35947	1.87835	0.183345	1
ANTXR1	3	73157747	73398740	6340	-	protein_coding	-0.943753	3.7901	1.87688	0.18351	1
RPL6	14	39301852	39312319	4587	+	protein_coding	-0.266003	10.1045	1.87653	0.183549	1
MYO6	1	89994480	90084765	3762	-	protein_coding	0.441801	6.55725	1.87623	0.183584	1
CD247	4	83458419	83586639	4465	+	protein_coding	-0.539882	6.84509	1.87629	0.18359	1
BTBD11	5	12754539	13069699	6077	-	protein_coding	-1.26137	3.24999	1.87462	0.183764	1
PNPT1	3	85595305	85639660	5079	+	protein_coding	0.499227	3.95447	1.87282	0.183968	1
HELZ2	6	59915643	59931611	8634	+	protein_coding	-1.95405	0.806497	1.87247	0.184008	1
PPP6R3	2	4394676	4523830	7972	-	protein_coding	0.302474	6.72369	1.87215	0.184043	1
C11orf97	9	26648086	26669961	1000	+	protein_coding	2.38308	0.763595	1.87172	0.184092	1
GRK5	14	129113553	129351129	8070	+	protein_coding	0.334607	5.08248	1.86884	0.184417	1
ENSSSCG00000035154	3	16673866	16704543	144	+	protein_coding	1.83335	1.35665	1.86869	0.184434	1
ENSSSCG00000029285	3	38861207	38893673	9967	-	protein_coding	0.366411	5.02415	1.86727	0.184595	1
GNAI2	13	32671432	32737112	11142	+	protein_coding	-0.389935	6.84012	1.86648	0.184685	1
ENSSSCG00000014361	2	141878457	142010238	1354	+	protein_coding	-0.294105	7.21826	1.86634	0.1847	1
ENSSSCG00000022864	17	38637488	38643983	1966	-	protein_coding	-0.26927	7.03652	1.86605	0.184733	1
IGSF8	4	90370235	90405480	7132	+	protein_coding	-0.895281	3.54402	1.86289	0.185092	1
MX1	13	204847561	204868477	1986	+	protein_coding	-0.9656	3.91176	1.86137	0.185264	1
OAS2	14	38827673	38860820	4648	-	protein_coding	0.289227	7.63753	1.86137	0.185265	1
TBC1D9B	2	78675973	78730163	8475	+	protein_coding	0.325239	7.11425	1.86041	0.185374	1
ENPP5	7	40920030	41008500	4690	-	protein_coding	-0.940478	3.99892	1.85952	0.185475	1
SLC5A1	14	48566343	48707223	7741	+	protein_coding	0.518406	10.0313	1.85947	0.18548	1
AKAP8L	2	62184763	62221931	3020	+	protein_coding	0.343842	5.36192	1.85758	0.185696	1
NMI	15	941193	966709	2731	+	protein_coding	-0.328736	5.17505	1.85611	0.185863	1
RBMS1	15	67194072	67409921	6126	-	protein_coding	-1.57968	2.85427	1.85587	0.185891	1
FLOT2	12	45102209	45120502	3813	-	protein_coding	-0.55546	4.33348	1.8539	0.186117	1
ENSSSCG00000011952	13	157411983	157418654	695	+	protein_coding	-0.274903	8.84222	1.85288	0.186234	1
RRAS	6	54680597	54684719	950	-	protein_coding	-0.798313	3.28907	1.85182	0.186355	1
PPP1R26	AEMK02000682.1	1926430	1934074	4708	-	protein_coding	-0.637163	3.37433	1.85124	0.186421	1
ARHGAP29	4	123073602	123158548	5612	+	protein_coding	-1.93287	1.3991	1.85004	0.186558	1
ENSSSCG00000028414	6	78011542	78045913	685	+	protein_coding	-0.308336	5.90698	1.84971	0.186596	1
PARP4	11	366361	442290	5721	+	protein_coding	0.449659	6.21988	1.84825	0.186764	1
C7	16	25843208	25902707	2526	+	protein_coding	-1.40565	1.79199	1.84802	0.186791	1
ATPAF2	12	60617642	60633271	1268	+	protein_coding	-0.547852	4.21713	1.84621	0.186998	1
SRSF7	3	101603705	101611290	4595	+	protein_coding	0.31454	7.09621	1.84575	0.187051	1
ENSSSCG00000037620	3	64779199	64850659	7465	+	protein_coding	1.46266	6.98731	1.85473	0.187178	1
ENSSSCG00000028479	17	14125728	14136404	1759	-	protein_coding	-0.275428	6.02323	1.8428	0.187391	1
PPP1R15B	9	65056390	65066928	6126	-	protein_coding	0.358421	5.89807	1.84274	0.187398	1
EIF4A3	12	2285579	2311745	1554	+	protein_coding	0.315814	6.01675	1.84211	0.187471	1
ENSSSCG00000039460	6	59556687	59562147	3653	+	protein_coding	-0.281662	8.52058	1.84018	0.187693	1
CLTA	1	236971230	236994860	3000	+	protein_coding	-0.319932	7.36947	1.84017	0.187695	1
ENSSSCG00000020964	4	100880821	100906708	8463	+	protein_coding	0.295431	6.30653	1.8394	0.187783	1
KIAA1551	5	42263402	42299543	8183	-	protein_coding	0.326651	5.00146	1.83874	0.18786	1
CCNT1	5	14768425	14806821	6871	-	protein_coding	0.382798	4.98454	1.83843	0.187896	1
PFN1	12	51962642	51973656	3129	+	protein_coding	-0.327594	9.09057	1.83695	0.188067	1
SRPK2	9	105006987	105265595	7593	-	protein_coding	-0.474167	4.66425	1.83668	0.188099	1
CXorf38	X	36327594	36351826	5683	-	protein_coding	0.503786	4.47866	1.8366	0.188108	1
HDAC6	X	42917386	42941887	4533	+	protein_coding	0.447461	6.10626	1.83539	0.188248	1
PTPN21	7	110377096	110449557	3525	-	protein_coding	1.05325	3.62099	1.83369	0.188446	1
GSTA4	7	46635904	46656452	2189	-	protein_coding	-1.36403	1.8664	1.83354	0.188463	1
ENSSSCG00000014031	2	80187022	80194169	1833	-	protein_coding	-0.355842	7.17423	1.83322	0.188501	1
DYRK1A	13	201008329	201159952	6062	+	protein_coding	0.24299	6.57823	1.83286	0.188542	1
LEMD3	5	29595883	29673875	6433	+	protein_coding	0.45907	4.36359	1.83217	0.188623	1
RPS13	2	42030566	42033378	565	+	protein_coding	-0.233595	8.51713	1.82888	0.189006	1
GARS	18	42308997	42352042	5109	-	protein_coding	-0.354194	5.79403	1.82846	0.189054	1
COX4I1	6	3131019	3137482	765	-	protein_coding	-0.273549	9.79434	1.82664	0.189267	1
PRPF31	6	55991015	56011441	6723	-	protein_coding	-0.446117	5.62848	1.8261	0.18933	1
ENSSSCG00000040219	6	163619102	163624420	1695	-	lincRNA	-0.737311	4.80876	1.82512	0.189444	1
KMT2C	18	4993204	5277722	15931	+	protein_coding	0.411196	5.01798	1.82482	0.189479	1
G3BP2	8	71241317	71363479	5699	-	protein_coding	0.361831	5.92472	1.82265	0.189733	1
ENSSSCG00000037885	18	7412134	7734307	3008	-	protein_coding	0.535275	4.01434	1.82189	0.189822	1
PSAP	14	74734188	74858240	3413	-	protein_coding	-0.441367	8.56712	1.81892	0.19017	1
ELOVL6	8	112038686	112191299	6830	+	protein_coding	-0.623448	3.55712	1.81863	0.190205	1
WSB1	12	43884933	43904110	5045	+	protein_coding	0.36922	8.06385	1.81682	0.190417	1
HNRNPH1	2	78961456	78974724	5534	+	protein_coding	0.388087	8.06905	1.8166	0.190443	1
CALR	2	66097914	66102102	2295	-	protein_coding	-0.33647	8.88966	1.81654	0.19045	1
WDR48	13	23735567	23786317	4009	+	protein_coding	-0.352942	5.91653	1.81613	0.190498	1
AFAP1	8	3066782	3202533	7289	+	protein_coding	-1.7984	1.03419	1.81417	0.19073	1
VEZF1	12	34245891	34263527	5620	-	protein_coding	0.448374	4.97977	1.81299	0.190868	1
MTG2	17	61598248	61617773	6046	+	protein_coding	0.646823	4.41745	1.81149	0.191045	1
BAG4	15	48300132	48348525	7497	-	protein_coding	0.402434	5.46346	1.81134	0.191063	1
FOXJ2	5	63061994	63087701	5532	+	protein_coding	-0.528418	4.42261	1.81066	0.191144	1
FRK	1	81603273	81714250	7241	-	protein_coding	0.351913	6.35284	1.80916	0.191321	1
ANGPTL4	2	70905765	70913026	1954	-	protein_coding	0.332098	7.13786	1.80885	0.191357	1
PRKAG2	18	5475410	5746613	5913	+	protein_coding	0.350521	7.13649	1.80795	0.191464	1
ENSSSCG00000007516	17	58839997	58891249	6966	+	protein_coding	0.344977	5.70146	1.80674	0.191608	1
MAST4	16	44972726	45561352	10835	+	protein_coding	0.837739	4.37339	1.80628	0.191663	1
ENSSSCG00000031088	3	131253909	131263335	5634	-	protein_coding	-0.295102	9.68627	1.80566	0.191735	1
GCG	15	68799768	68810305	1987	-	protein_coding	0.499693	7.24896	1.80408	0.191924	1
MED12	X	57150204	57174138	7761	+	protein_coding	0.420737	4.92263	1.80355	0.191986	1
ENSSSCG00000031348	8	110241224	110367994	4509	-	protein_coding	1.72076	2.13678	1.80268	0.192089	1
MCTP2	7	84725921	84962894	5864	-	protein_coding	0.963371	3.34774	1.80139	0.192243	1
VPS33B	7	55840607	55865230	2676	+	protein_coding	0.346911	6.8765	1.80112	0.192276	1
RPL17-C18orf32	1	99043219	99049352	3855	-	protein_coding	-0.310422	9.9698	1.80056	0.192342	1
ALDH7A1	2	129662293	129713728	5665	-	protein_coding	-0.35772	5.30139	1.80009	0.192397	1
ENSSSCG00000026893	17	13383525	13393685	1503	+	protein_coding	0.411958	5.91118	1.79955	0.192463	1
EMC2	4	29024670	29079125	5198	-	protein_coding	0.354716	5.87877	1.79688	0.19278	1
PM20D2	1	57188535	57216285	3539	+	protein_coding	0.43203	5.33048	1.79678	0.192793	1
MGAT4A	3	55564511	55687835	10056	+	protein_coding	0.291268	9.05752	1.7954	0.192958	1
ENSSSCG00000032023	6	57389541	57411363	3083	-	protein_coding	1.4224	2.6122	1.79443	0.193074	1
DENND1B	10	20392326	20707474	7322	-	protein_coding	0.516504	5.09226	1.79356	0.193177	1
P3H2	13	127414958	127572844	4233	-	protein_coding	-0.377399	6.38225	1.79253	0.193301	1
DAB1	6	154936452	155374399	5588	+	protein_coding	0.350972	5.83628	1.79212	0.19335	1
BTK	X	82981207	83014583	2970	-	protein_coding	-0.929241	5.08528	1.79194	0.193584	1
IL6R	4	95322434	95381338	5619	-	protein_coding	-1.35027	2.71129	1.78993	0.193613	1
GALNT11	18	5289917	5348059	4150	-	protein_coding	-0.286131	5.89422	1.78897	0.193728	1
GNE	1	236998757	237065767	5020	-	protein_coding	-0.423293	5.43508	1.7885	0.193784	1
GPR160	13	108748089	108790585	1906	+	protein_coding	0.434204	5.98889	1.78837	0.1938	1
MIDN	2	77204017	77211864	3362	-	protein_coding	0.554083	4.32403	1.78802	0.193842	1
ARHGAP15	15	8192607	8812049	5707	-	protein_coding	-0.607103	4.55847	1.78763	0.19389	1
RBM5	13	32579775	32612713	3313	+	protein_coding	0.337336	7.25392	1.78727	0.193933	1
ANO9	2	217904	250946	3183	-	protein_coding	0.503417	7.30083	1.78712	0.19395	1
ZNF12	3	4454953	4472353	7408	+	protein_coding	0.287652	5.20642	1.78566	0.194126	1
PBX1	4	85821494	86170191	10480	-	protein_coding	-0.48034	5.22082	1.78274	0.194478	1
LCK	6	88719881	88749768	6287	+	protein_coding	0.638165	4.73142	1.77967	0.194849	1
DGKH	11	24784441	24964414	5151	-	protein_coding	-1.8985	1.7303	1.77924	0.194902	1
TSEN34	6	55927308	55939493	5301	-	protein_coding	-0.41894	5.35768	1.77923	0.194903	1
TSPAN1	6	165224620	165230217	2035	-	protein_coding	0.434584	7.41519	1.77734	0.195132	1
ATP6V1E1	5	69747720	69772077	6303	-	protein_coding	-0.255471	7.23132	1.77731	0.195135	1
C1orf210	6	167960095	167963583	1506	+	protein_coding	0.393897	7.36665	1.77665	0.195216	1
QRSL1	1	72814782	72846866	3752	+	protein_coding	0.361237	4.84894	1.77575	0.195325	1
ENSSSCG00000000097	5	9336129	9358142	1849	-	protein_coding	-0.269976	6.66861	1.77315	0.195641	1
TTC33	16	25695939	25741945	4188	-	protein_coding	0.403562	4.61633	1.77297	0.195663	1
ENSSSCG00000022925	5	62963640	63041739	4497	-	protein_coding	-0.932959	3.86064	1.77217	0.19576	1
CDKN2B	1	200761004	200770633	7216	+	protein_coding	0.362081	6.85325	1.77202	0.195778	1
ENSSSCG00000027573	13	34119539	34121859	677	-	protein_coding	-0.277675	9.02159	1.77048	0.195966	1
COL4A2	11	76997126	77165491	10484	+	protein_coding	-0.698664	4.28018	1.76984	0.196044	1
ARVCF	14	51403852	51440058	4411	-	protein_coding	0.615417	4.22153	1.76953	0.196082	1
LAMTOR4	3	8155188	8157835	621	+	protein_coding	-0.360747	6.36882	1.76731	0.196352	1
IL13RA1	X	97300471	97356131	4138	+	protein_coding	0.436618	6.31442	1.76526	0.196603	1
RGL2	7	29653865	29662887	5995	-	protein_coding	1.49495	0.751416	1.76454	0.196692	1
MLXIP	14	30575109	30646258	7632	-	protein_coding	0.526401	5.19024	1.76452	0.196693	1
MAT2A	3	59218688	59225298	3833	-	protein_coding	0.271826	7.63067	1.76414	0.19674	1
C2CD2L	9	46321808	46331075	3379	+	protein_coding	0.554693	5.23915	1.76019	0.197225	1
PKN2	4	127573740	127709942	8997	-	protein_coding	0.324545	6.13576	1.76002	0.197246	1
SYT2	10	24638411	24727220	6688	-	protein_coding	-1.72187	2.24013	1.76001	0.197247	1
HBB	9	4800293	4801945	890	-	protein_coding	0.488479	7.15066	1.75843	0.197441	1
MESD	7	49807125	49817731	1926	-	protein_coding	-0.437268	4.73593	1.75793	0.197503	1
ATP11C	X	114394433	114574071	9126	-	protein_coding	0.714738	4.62838	1.75585	0.197758	1
CLCN4	X	6977164	7017734	2178	+	protein_coding	-1.50128	1.82521	1.75552	0.197799	1
ENSSSCG00000028794	6	49366124	49402572	6407	+	protein_coding	-0.315825	5.37655	1.75517	0.197843	1
GLT8D1	13	34828606	34839841	4477	-	protein_coding	0.353053	6.13287	1.75422	0.197959	1
NDRG1	4	8014439	8071406	5063	+	protein_coding	-0.260474	7.54265	1.75231	0.198196	1
ANAPC1	3	44509680	44605014	9041	+	protein_coding	0.438463	5.59189	1.75215	0.198216	1
NRIP1	13	179826141	179915149	5589	-	protein_coding	0.55049	4.84696	1.75136	0.198313	1
GCC2	3	47717799	47759042	7263	-	protein_coding	0.337454	5.97583	1.74998	0.198484	1
CISH	13	33081637	33125598	6400	-	protein_coding	0.399227	5.85516	1.74638	0.19893	1
AP4M1	3	8013002	8020184	2343	+	protein_coding	-0.43202	4.76935	1.74628	0.198942	1
LYPD8	2	52447144	52458067	1883	+	protein_coding	-0.583204	10.4102	1.74609	0.198978	1
ENSSSCG00000029226	14	28257961	28260702	2742	+	protein_coding	-0.300762	7.26835	1.74471	0.199137	1
UBR5	4	34645809	34794338	9407	+	protein_coding	0.367198	6.09706	1.74255	0.199406	1
XPO4	11	1105047	1208182	3347	-	protein_coding	-0.686069	5.07144	1.74191	0.199498	1
FAM102B	4	111392338	111467795	5361	-	protein_coding	0.636468	4.36905	1.74138	0.199552	1
TRAF3	AEMK02000452.1	1512021	1627281	7069	+	protein_coding	0.480146	5.13591	1.74133	0.199558	1
TTC25	12	20767012	20791510	2897	-	protein_coding	1.61033	1.68706	1.7411	0.199587	1
DGCR8	14	51452364	51491695	7575	+	protein_coding	0.322474	5.74873	1.74026	0.199692	1
FAM111A	2	12250155	12260985	5438	-	protein_coding	0.529474	4.71901	1.7397	0.199761	1
CSF1R	2	151099084	151129407	6666	-	protein_coding	-0.994156	3.65391	1.73699	0.2001	1
PCNX4	1	189110458	189151734	7932	+	protein_coding	0.664027	4.55455	1.73659	0.20015	1
YIPF6	X	54661817	54687983	5629	+	protein_coding	0.322927	5.27138	1.73639	0.200175	1
2020-03-07	15	66649426	66700961	13126	+	protein_coding	0.263472	6.11548	1.73616	0.200204	1
C5orf42	16	22379885	22497499	11769	-	protein_coding	-1.41627	2.37265	1.73562	0.200271	1
ANKRD39	3	56762382	56782655	7129	+	protein_coding	-0.545246	3.87316	1.73544	0.200294	1
RAD51B	7	91592445	92177108	2699	+	protein_coding	0.39014	5.47206	1.73544	0.200294	1
ELMO1	18	36786422	37338970	7033	+	protein_coding	0.443558	6.43237	1.73541	0.200298	1
SORBS1	14	106895765	107137767	9670	-	protein_coding	0.374746	4.59034	1.73529	0.200313	1
ENSSSCG00000038469	9	91901884	91971695	3153	+	protein_coding	-0.805479	4.22073	1.73481	0.200372	1
ENSSSCG00000033238	12	51480490	51495544	2066	+	protein_coding	-1.69703	0.832682	1.7347	0.200386	1
NMNAT2	9	124497909	124692970	5563	-	protein_coding	0.924699	2.85322	1.73216	0.200705	1
CSTF3	2	27780195	27849866	2148	+	protein_coding	0.38204	4.7025	1.73184	0.200746	1
ENSSSCG00000016370	15	140023822	140060024	9381	+	protein_coding	-0.235993	6.57469	1.73097	0.200854	1
PRRT1B	1	271462997	271479772	4459	+	protein_coding	0.500976	4.85147	1.73063	0.200897	1
ENSSSCG00000039558	17	5328272	5328577	306	-	protein_coding	1.80915	1.38814	1.72968	0.201016	1
CAPN13	3	108531118	108620616	2930	+	protein_coding	1.8164	1.90013	1.72901	0.201101	1
ENSSSCG00000033750	17	12507517	12586441	2582	-	protein_coding	-1.54927	1.76037	1.7264	0.20143	1
CCDC25	14	11454864	11495087	5526	-	protein_coding	0.490355	5.2287	1.72611	0.201466	1
VPS13C	1	109931251	110104257	13802	+	protein_coding	0.425551	5.3376	1.72329	0.201823	1
ENSSSCG00000023467	7	46606301	46631020	5060	-	protein_coding	-0.709395	5.49625	1.72253	0.201931	1
SYNJ1	13	196230095	196330437	7319	-	protein_coding	0.447099	4.74094	1.72206	0.201978	1
ENHO	10	32273086	32275177	1135	+	protein_coding	-1.4251	1.28679	1.72114	0.202094	1
SACM1L	13	28817244	28892013	3811	+	protein_coding	0.333277	6.28622	1.72101	0.202111	1
OSGIN1	6	4641956	4653497	2779	-	protein_coding	0.87522	3.05591	1.71969	0.202278	1
ASNS	9	77318341	77336290	1683	-	protein_coding	-0.564054	4.47466	1.71897	0.202369	1
LDHB	5	51810967	51831490	1607	+	protein_coding	-0.503365	6.91709	1.71864	0.202417	1
ZNF639	13	117375722	117383696	1458	+	protein_coding	-0.442104	4.56781	1.71765	0.202536	1
ENSSSCG00000035103	12	59215184	59257344	4035	-	protein_coding	0.429375	5.07319	1.7167	0.202657	1
KIT	8	41402322	41492977	4402	+	protein_coding	-1.15761	2.61795	1.71625	0.202715	1
SLC1A5	6	52647438	52661464	2851	-	protein_coding	-0.626859	4.73102	1.71621	0.20272	1
NFXL1	8	37797875	37875676	8480	-	protein_coding	0.467793	4.67022	1.71435	0.202956	1
SBDS	3	16161429	16169454	2797	+	protein_coding	0.285084	7.16528	1.71432	0.20296	1
BAZ2B	15	66255010	66681077	8547	-	protein_coding	0.396021	6.25306	1.71423	0.202972	1
PPFIBP2	9	1975951	2141435	6661	-	protein_coding	0.420751	5.44093	1.71373	0.203035	1
LGALS2	5	10237740	10244622	631	+	protein_coding	-0.343887	9.26848	1.71325	0.203096	1
RHOV	1	130443684	130447301	3224	+	protein_coding	-1.23797	2.1245	1.71324	0.203097	1
IFT88	11	943456	1025613	10562	+	protein_coding	0.799503	3.72465	1.71281	0.203152	1
ARL14EP	2	30295066	30311535	4643	-	protein_coding	0.678893	4.25027	1.71176	0.203286	1
ENSSSCG00000003930	6	166549949	166553274	1373	-	protein_coding	-0.277864	10.3868	1.71165	0.2033	1
LARP7	8	110070103	110083634	1746	-	protein_coding	0.380454	5.50889	1.71144	0.203327	1
ENSSSCG00000018050	12	60261555	60281885	1939	+	protein_coding	-0.50546	5.09906	1.7114	0.203332	1
C15orf48	1	126304056	126307812	1200	-	protein_coding	0.335987	7.51033	1.71044	0.203454	1
CMAS	5	51433801	51459338	7010	-	protein_coding	-0.287052	5.3605	1.71021	0.203483	1
PPP1CA	2	5120066	5126953	5190	+	protein_coding	-0.245402	6.88853	1.70782	0.20379	1
ROR2	14	2804061	3035341	3888	-	protein_coding	-2.04872	1.06673	1.70609	0.204011	1
SERPINH1	9	9782939	9794484	2164	+	protein_coding	-0.755404	4.22896	1.70554	0.204081	1
DCAF12	10	32673977	32716251	4961	+	protein_coding	-0.307583	6.0794	1.70548	0.204088	1
BLOC1S6	1	126165986	126185033	3912	-	protein_coding	0.434818	5.61869	1.70476	0.204181	1
RELB	6	51444715	51480319	2227	+	protein_coding	-0.330829	5.4397	1.70451	0.204213	1
SFTA2	7	23420558	23421136	357	-	protein_coding	-0.701263	4.59328	1.70241	0.204483	1
FUBP1	6	135281521	135318714	8935	+	protein_coding	0.239752	6.32795	1.70125	0.204632	1
ENSSSCG00000020790	15	139260476	139264212	447	-	protein_coding	-0.313923	6.26603	1.701	0.204664	1
RGL1	9	124848358	125144253	6435	+	protein_coding	-0.557977	5.95152	1.70085	0.204696	1
ZXDC	7	53640396	53672579	4000	+	protein_coding	-0.42528	5.51595	1.6991	0.204908	1
EFNB1	X	54949094	54961361	3891	+	protein_coding	0.33058	5.14167	1.69778	0.205078	1
MGEA5	14	112822409	112851442	5519	-	protein_coding	0.266785	7.35877	1.6965	0.205244	1
LTB	7	23687548	23706738	2056	-	protein_coding	-0.669037	5.56318	1.69512	0.205434	1
SRGN	14	72183363	72199259	1342	+	protein_coding	-0.547486	5.92773	1.69339	0.205652	1
PRKCB	3	21995231	22383264	9003	-	protein_coding	-0.877085	5.82704	1.69634	0.205727	1
NCF4	5	10878435	10992803	1676	-	protein_coding	-0.682907	4.42242	1.69274	0.205729	1
FFAR2	6	44899336	44907909	5928	+	protein_coding	1.82097	1.69885	1.69164	0.205872	1
SNUPN	7	58023418	58066394	2530	+	protein_coding	-0.246269	5.71797	1.6906	0.206007	1
FBXL17	2	113297645	113480210	5101	-	protein_coding	0.520751	3.83893	1.6903	0.206045	1
STX10	2	65914127	65917071	1199	+	protein_coding	-0.356417	4.84727	1.68821	0.206317	1
AFF4	2	135197775	135283923	8843	-	protein_coding	0.460174	4.48422	1.68641	0.206551	1
IRF5	18	19678308	19691154	4568	-	protein_coding	-0.794913	4.02326	1.68615	0.206584	1
GNPTAB	5	82361906	82460814	5330	+	protein_coding	0.455921	5.4301	1.68585	0.206624	1
BICRAL	7	37853036	37933661	6778	+	protein_coding	0.367343	4.89922	1.68568	0.206646	1
FBXO30	1	19755720	20024398	17387	+	protein_coding	0.724308	4.51843	1.68532	0.206693	1
ARFGEF2	17	50631850	50732243	9031	+	protein_coding	0.281186	5.76059	1.68528	0.206698	1
ENSSSCG00000035547	15	16156195	16158044	1850	+	protein_coding	1.08355	2.57971	1.68424	0.206833	1
ENSSSCG00000002259	7	88105684	88219075	5736	+	protein_coding	-0.470431	4.38931	1.681	0.207256	1
KLHL28	1	175164040	175180525	6412	-	protein_coding	0.367347	4.89724	1.67845	0.20759	1
PLA2G4F	1	129201102	129215221	2559	+	protein_coding	1.07185	4.31888	1.67674	0.207826	1
ENSSSCG00000039325	10	25807659	25807878	204	-	protein_coding	-0.999963	2.46706	1.6743	0.208134	1
ACAT1	9	36525261	36545633	1633	+	protein_coding	-0.357106	5.99094	1.67172	0.208473	1
TNK1	12	52711902	52722017	5627	+	protein_coding	0.409007	5.00984	1.6715	0.208501	1
ADGRD1	14	24059675	24241573	5788	-	protein_coding	-1.10861	2.56414	1.67039	0.208647	1
TRPV5	18	7285688	7350682	7765	+	protein_coding	-0.68901	4.02952	1.66877	0.208862	1
AKAP17A	AEMK02000569.1	896261	904353	2410	+	protein_coding	0.667316	4.34552	1.6687	0.20887	1
TRIM66	9	738551	764472	3813	+	protein_coding	1.43081	1.76322	1.6684	0.208911	1
THOC7	13	45334029	45356079	3620	-	protein_coding	0.287573	6.48854	1.66768	0.209005	1
ARL8B	13	61640577	61694526	874	+	protein_coding	0.459336	4.00216	1.66708	0.209085	1
TASP1	17	21949606	22357662	4535	-	protein_coding	0.455104	4.33369	1.66609	0.209215	1
HPF1	14	20013977	20039332	6782	+	protein_coding	0.33129	5.75469	1.66483	0.209381	1
TBC1D8	3	53149067	53291696	8254	+	protein_coding	0.28069	6.24352	1.6635	0.209557	1
TXK	8	37979218	38047050	3376	-	protein_coding	-0.988624	2.80425	1.661	0.20989	1
SETDB1	4	98256868	98293486	8673	-	protein_coding	0.576719	4.4528	1.66072	0.209927	1
AAR2	17	39498710	39522518	4446	+	protein_coding	-0.400987	5.15158	1.65823	0.210257	1
ENSSSCG00000031640	6	150219174	150228121	4977	-	protein_coding	-0.532414	6.66572	1.65777	0.210331	1
ENPEP	8	111765839	111858515	3739	-	protein_coding	0.408978	11.0714	1.65712	0.210405	1
CLEC3B	13	28176793	28229719	2148	+	protein_coding	-1.2557	2.16122	1.65545	0.210627	1
CAMK2G	14	76534755	76592909	4311	-	protein_coding	0.447961	5.30725	1.65342	0.210898	1
ENSSSCG00000008170	3	53285977	53295442	5264	-	protein_coding	-0.296411	9.16294	1.65294	0.210962	1
ENSSSCG00000036909	6	166957286	167082631	4218	+	protein_coding	0.474126	4.25078	1.65133	0.211177	1
NDEL1	12	53553914	53641355	8565	+	protein_coding	0.400475	4.55058	1.6499	0.211368	1
TMEM258	2	9757033	9760895	685	+	protein_coding	-0.319915	5.04453	1.64822	0.211593	1
LIX1L	4	99384288	99404891	4434	+	protein_coding	-1.49937	2.65436	1.64623	0.21186	1
LAS1L	X	51751528	51773604	4786	-	protein_coding	0.334711	5.47026	1.64616	0.21187	1
RPS6KA5	7	112561988	112753617	4680	-	protein_coding	0.317728	5.81071	1.6458	0.211918	1
ZMAT5	14	46758439	46782978	912	-	protein_coding	-0.467802	4.06219	1.64516	0.212004	1
GATM	1	126361880	126382617	6207	+	protein_coding	-0.799617	4.22064	1.64495	0.212033	1
MLLT6	12	23380959	23434795	7963	-	protein_coding	0.310121	5.51938	1.64438	0.21211	1
EPB41L3	6	101420336	101671173	8660	+	protein_coding	0.303105	7.28002	1.64414	0.212141	1
ENSSSCG00000040834	14	99801736	99804448	870	-	protein_coding	1.2841	2.95802	1.64407	0.212151	1
CCDC34	2	32984200	33020934	1104	+	protein_coding	-0.944709	3.28165	1.64372	0.212197	1
ENSSSCG00000032309	18	54431140	54470801	1716	+	lincRNA	1.59766	2.21835	1.64317	0.212271	1
PTPRR	5	34796100	34914646	1764	-	protein_coding	0.556131	5.80754	1.64116	0.212555	1
BRD8	2	140182193	140202275	3378	-	protein_coding	0.296811	6.12358	1.64038	0.212648	1
MTMR10	1	143867041	143918339	6156	+	protein_coding	0.3756	6.37709	1.64036	0.21265	1
RPLP0	14	40219124	40223943	2198	-	protein_coding	-0.273354	10.6385	1.6388	0.212861	1
PITHD1	6	81590951	81598872	1598	+	protein_coding	-0.308035	5.01354	1.63861	0.212886	1
RLBP1	7	54771978	54889014	10098	-	protein_coding	1.1702	1.5832	1.63824	0.212936	1
SMG7	9	124696426	124775737	7226	+	protein_coding	0.219916	6.3312	1.63693	0.213113	1
KDM2A	2	5239049	5360529	6465	-	protein_coding	0.271819	6.26434	1.63669	0.213146	1
P3H1	6	168535654	168690034	8888	+	protein_coding	-0.51545	4.73291	1.6354	0.21332	1
DNM1L	5	41569851	41636063	5369	-	protein_coding	0.295377	5.76169	1.63351	0.213577	1
WASL	18	23721653	23789359	4939	+	protein_coding	-0.337821	6.31612	1.63345	0.213585	1
ZNF740	5	18409397	18418986	4368	+	protein_coding	0.377857	4.78884	1.63277	0.213677	1
RPS23	2	90679043	90680985	743	-	protein_coding	-0.339579	8.24435	1.63264	0.213695	1
ELMOD2	8	86527552	86569395	6065	-	protein_coding	0.507458	4.46119	1.63063	0.213968	1
ENSSSCG00000034448	6	54564818	54572616	4918	+	protein_coding	-0.281652	9.81696	1.62995	0.21406	1
ENSSSCG00000000951	5	104273629	104295140	899	+	protein_coding	-0.679988	3.94971	1.62948	0.214124	1
NCOA4	14	90502540	90531287	6704	-	protein_coding	-0.303329	8.12147	1.62908	0.214179	1
ENSSSCG00000034843	5	13598	24198	5634	+	protein_coding	1.21085	2.10271	1.62823	0.214294	1
TOMM40L	4	89228499	89235509	5188	-	protein_coding	0.430986	4.96082	1.62758	0.214383	1
MKNK1	6	164887724	164933523	2957	+	protein_coding	0.503921	4.97724	1.62636	0.214549	1
ENSSSCG00000012811	X	125485256	125506846	1973	+	protein_coding	-0.289749	5.7933	1.62574	0.214633	1
ENSSSCG00000001075	7	13901581	13934874	2848	-	protein_coding	0.698182	3.80876	1.62574	0.214633	1
USP12	11	4612276	4689609	4308	-	protein_coding	0.26748	5.58696	1.62506	0.214726	1
IL2RG	X	57140294	57151266	5130	-	protein_coding	-0.450472	5.89456	1.62428	0.214833	1
ENSSSCG00000022963	3	40445034	40513047	4274	+	protein_coding	0.93362	3.01591	1.62364	0.21492	1
ZNF175	6	58408877	58417422	2049	-	protein_coding	1.04047	3.47315	1.62347	0.214943	1
SLC35A5	13	147252707	147279323	7432	-	protein_coding	0.345183	5.23203	1.62153	0.215209	1
NCF2	9	124774646	124807879	4614	-	protein_coding	-1.19653	2.76293	1.62116	0.21526	1
ENSSSCG00000003613	6	88749193	88786905	5003	+	protein_coding	0.256591	6.95217	1.62027	0.215382	1
RPP21	7	23064366	23066287	582	+	protein_coding	-0.996601	3.35562	1.61978	0.215449	1
NSD2	8	964893	1019326	8420	+	protein_coding	0.376231	5.75101	1.61919	0.21553	1
ENSSSCG00000033918	12	6665398	6681239	2403	-	protein_coding	1.52562	0.777385	1.62565	0.215768	1
VCP	1	235796446	235870050	4384	-	protein_coding	-0.253384	7.83016	1.61734	0.215784	1
CNOT6L	8	73194478	73305308	7559	-	protein_coding	0.247947	6.38258	1.61698	0.215833	1
VPS11	9	46285733	46297474	3216	+	protein_coding	-0.376648	5.10667	1.61676	0.215863	1
SNX19	9	57513167	57558388	11796	-	protein_coding	0.450107	4.73091	1.61657	0.215889	1
ACP6	4	99930288	99948004	1820	+	protein_coding	-0.340558	6.93293	1.61581	0.215993	1
MYH3	12	55347087	55371900	5844	-	protein_coding	0.654489	5.1645	1.61493	0.216115	1
MYO7B	15	59709944	59802964	6822	-	protein_coding	0.330685	9.61619	1.61482	0.216131	1
CEP120	2	126840263	126930236	4900	-	protein_coding	0.422426	6.53859	1.61406	0.216235	1
RACK1	2	57279857	57284849	2337	+	protein_coding	-0.324798	9.65662	1.61346	0.216317	1
CDC42EP3	3	102539223	102562389	3445	+	protein_coding	-1.25868	2.42191	1.61322	0.216351	1
CASP10	15	104858101	104894921	7333	+	protein_coding	0.431477	5.30103	1.61307	0.216371	1
C19orf70	2	73294726	73296739	909	+	protein_coding	0.382444	5.18351	1.61142	0.216599	1
HMBOX1	14	12692447	12883426	3914	+	protein_coding	0.624772	5.06397	1.61089	0.216672	1
DDX24	7	115328119	115348745	3603	-	protein_coding	-0.339239	5.64686	1.60988	0.216812	1
C2CD2	13	205246716	205313865	6493	-	protein_coding	-0.682816	4.65304	1.60961	0.216848	1
TMC5	3	26211209	26286860	4440	-	protein_coding	0.321316	8.04823	1.60902	0.21693	1
ENSSSCG00000035080	12	44957152	44962723	2574	+	protein_coding	-0.252664	9.70118	1.60848	0.217004	1
MEGF8	6	49577411	49618688	8867	-	protein_coding	0.906932	3.96912	1.60846	0.217007	1
PFDN6	7	29653672	29655103	901	+	protein_coding	-0.323991	5.51021	1.6069	0.217224	1
ENSSSCG00000022120	6	88856176	88878098	1815	+	protein_coding	-1.64829	0.937293	1.60675	0.217245	1
SF1	2	7391062	7404948	5916	+	protein_coding	0.267214	6.97367	1.6067	0.217251	1
TMEM109	2	10828653	10837061	2069	-	protein_coding	-1.51181	1.53993	1.60562	0.217401	1
AGFG1	15	128898265	128975515	5545	+	protein_coding	-0.253941	6.27614	1.60494	0.217495	1
ZNF304	6	61723697	61752520	5311	+	protein_coding	1.73641	2.02703	1.60286	0.217785	1
EXOC5	1	186377519	186430107	5184	-	protein_coding	0.287458	6.62876	1.60154	0.217968	1
SNX25	15	46266762	46388329	3936	+	protein_coding	0.300932	4.87909	1.6014	0.217987	1
ENSSSCG00000039978	6	61929046	61945739	6963	+	protein_coding	1.07336	3.35574	1.60107	0.218033	1
CARD14	12	2249131	2275012	3136	-	protein_coding	0.491134	6.74057	1.60007	0.218184	1
SLC16A1	4	107510915	107638389	7420	+	protein_coding	-0.714752	4.43691	1.59633	0.218694	1
AGTRAP	6	71825356	71836942	2969	+	protein_coding	-0.785986	3.29665	1.59408	0.219008	1
ENSSSCG00000001810	7	52410779	52556923	3851	-	protein_coding	0.385121	5.00064	1.59401	0.219018	1
HSD17B13	8	131502335	131571368	5714	+	protein_coding	0.320657	7.04041	1.5924	0.219244	1
SDHAF2	2	10074962	10087541	1683	-	protein_coding	-0.360992	5.17804	1.59198	0.219303	1
CREM	10	57829543	57895765	4270	+	protein_coding	0.412249	4.98284	1.59196	0.219305	1
NFYC	6	170413636	170486275	3520	-	protein_coding	-0.288009	5.63961	1.59146	0.219375	1
ENSSSCG00000018063	MT	2274	3844	1571	+	Mt_rRNA	0.587704	11.3047	1.58965	0.219641	1
TMIGD2	2	74487429	74497310	1393	+	protein_coding	-1.46642	0.946991	1.58946	0.219656	1
FXR2	12	52883867	52903263	5749	-	protein_coding	0.282564	5.22548	1.58847	0.219796	1
ENSSSCG00000033570	11	15935632	15942063	2652	+	protein_coding	0.491005	6.11992	1.58757	0.219922	1
SH3BP2	8	1583173	1619038	3415	+	protein_coding	-1.11565	3.18521	1.58745	0.219939	1
RNF141	2	48985541	49028888	4130	+	protein_coding	-0.530475	3.80316	1.58618	0.220117	1
GCOM1	1	114287627	114386473	2432	-	protein_coding	0.695253	3.88543	1.58532	0.220239	1
ENSSSCG00000038150	10	28904324	28995461	1640	-	lincRNA	1.36348	2.03924	1.58428	0.220385	1
SLC39A13	2	15191052	15202897	5511	-	protein_coding	-0.494511	4.51502	1.58348	0.220498	1
RNF144A	3	128735067	128867858	7094	-	protein_coding	0.241911	6.70221	1.58317	0.220542	1
MSN	X	51843385	51970107	7444	+	protein_coding	-0.464943	6.12706	1.58301	0.220564	1
SLC2A2	13	109587549	109623787	5766	-	protein_coding	0.446343	7.08619	1.58224	0.220673	1
KDM6A	X	39954175	40152832	4344	+	protein_coding	0.427103	4.23741	1.58084	0.220871	1
ENSSSCG00000035856	5	15049830	15070225	11456	-	protein_coding	0.335751	4.74503	1.58043	0.220929	1
IPMK	14	92383508	92428742	6641	+	protein_coding	0.323545	6.06312	1.57818	0.221248	1
SLC5A4	14	48708047	48741440	2033	-	protein_coding	0.660823	4.47577	1.57767	0.221321	1
ENSSSCG00000011136	10	65196118	65267043	10598	-	protein_coding	0.487915	4.7775	1.57766	0.221322	1
GFM2	2	83779427	83843827	8114	-	protein_coding	0.326862	4.8705	1.57751	0.221343	1
LRRC19	1	196129898	196142642	3140	+	protein_coding	0.312224	7.67446	1.57658	0.221475	1
ROBO1	13	175980910	176479481	7895	+	protein_coding	-0.413534	4.81901	1.57562	0.221611	1
ENSSSCG00000023127	6	12421018	12426270	792	+	protein_coding	1.0247	2.73558	1.57503	0.221694	1
CALHM6	1	82085472	82091407	4958	+	protein_coding	-1.54949	1.76579	1.57481	0.221726	1
ENSSSCG00000036743	5	61531450	61544566	5265	-	protein_coding	0.873132	4.70938	1.57445	0.221789	1
EPAS1	3	94167752	94253662	2861	-	protein_coding	-0.593369	3.39607	1.57245	0.222062	1
NMRAL1	3	37818658	37882323	4576	+	protein_coding	-0.606687	4.06843	1.57206	0.222117	1
GCNT3	1	112424215	112540983	3995	-	protein_coding	-0.647208	4.88748	1.57167	0.222173	1
INPP4B	8	85144637	85516219	6233	+	protein_coding	1.27901	3.62153	1.57144	0.222206	1
ANKLE1	2	60392159	60396381	1554	-	protein_coding	-1.56324	2.02254	1.56898	0.222557	1
TMED5	4	124009703	124030789	4349	+	protein_coding	-0.356203	4.7825	1.56861	0.222609	1
VEGFA	7	38746055	38762342	3671	+	protein_coding	0.483582	6.54299	1.56825	0.222662	1
ENSSSCG00000035217	X	20589794	20724712	345	+	protein_coding	0.560576	3.91137	1.56729	0.222798	1
ACSL4	X	89760861	89838103	5781	-	protein_coding	-0.742204	4.41786	1.56697	0.222845	1
TMCC1	13	69036428	69290104	6630	-	protein_coding	0.486041	4.31618	1.5669	0.222854	1
AREL1	7	97892568	97940908	6658	-	protein_coding	0.329499	6.54805	1.56641	0.222924	1
OXCT1	16	26512397	26660442	4640	-	protein_coding	-0.262485	5.42281	1.56538	0.223071	1
MRM2	3	1560171	1567340	1882	-	protein_coding	0.33787	5.58952	1.56324	0.223378	1
KPNA6	6	88611467	88656277	6463	+	protein_coding	0.304511	5.97116	1.56262	0.223467	1
ATRX	X	61583574	61872266	12566	-	protein_coding	0.539832	5.11192	1.56223	0.223524	1
ENSSSCG00000037067	7	10678033	10689037	3644	+	lincRNA	-1.51957	0.232115	1.56195	0.223563	1
TMA7	13	31153671	31156339	562	+	protein_coding	-0.260992	6.57806	1.56161	0.223612	1
DENND4A	1	163659936	163790227	8767	-	protein_coding	-0.469488	4.62898	1.56057	0.223762	1
HES1	13	131135530	131140304	3733	+	protein_coding	-0.416951	4.09721	1.56039	0.223787	1
GLIPR2	1	236919967	236947125	5153	+	protein_coding	-0.321272	5.46261	1.56017	0.22382	1
MRPL35	3	58559521	58575060	3959	-	protein_coding	-0.517559	4.60372	1.56006	0.223835	1
WWC3	X	6815626	6930934	6267	+	protein_coding	-1.35888	1.96052	1.55994	0.223853	1
REXO2	9	41977971	41988697	1288	+	protein_coding	-0.488804	5.45687	1.55993	0.223854	1
RBP2	13	80320853	80346112	879	-	protein_coding	-0.399899	9.86174	1.55928	0.223948	1
PUM1	6	87547320	87687460	5040	-	protein_coding	0.698755	4.37476	1.55897	0.223992	1
TEAD2	6	54448188	54462285	2800	-	protein_coding	-1.39899	2.04893	1.5586	0.224045	1
GAS2L3	5	83558566	83600868	7310	-	protein_coding	-0.578248	3.973	1.55721	0.224245	1
BTBD3	17	20844754	20878651	8438	+	protein_coding	0.289149	7.13262	1.55692	0.224287	1
NDUFAF7	3	102941414	102964888	2087	-	protein_coding	-1.05523	3.02555	1.55626	0.224382	1
MAT2B	16	60255358	60274826	2978	-	protein_coding	-0.254641	6.45356	1.55514	0.224545	1
DARS2	9	116110589	116141290	1913	+	protein_coding	0.897061	4.02896	1.55379	0.224739	1
WDR13	X	42722929	42733591	5242	+	protein_coding	-0.302984	5.618	1.55342	0.224793	1
IDH3B	17	32955117	32964819	6137	+	protein_coding	-0.352805	5.7847	1.54976	0.225322	1
VILL	13	22831742	22851274	3169	+	protein_coding	-1.25309	2.55879	1.54967	0.225335	1
CREBL2	5	59804349	59831186	3963	-	protein_coding	0.341357	5.10005	1.54768	0.225625	1
RIPK4	13	205123539	205153003	7394	-	protein_coding	0.415239	4.79703	1.54604	0.225862	1
ENSSSCG00000008057	3	39523077	39532595	1559	-	protein_coding	-0.473358	7.00261	1.5451	0.226	1
ENSSSCG00000002895	6	45146846	45160350	5861	+	protein_coding	1.37478	2.22231	1.54455	0.22608	1
ZC3H13	11	21298855	21387968	7074	+	protein_coding	0.364277	6.2207	1.54431	0.226115	1
KRTCAP3	3	111715005	111720154	4402	-	protein_coding	-1.74943	0.540891	1.54388	0.226178	1
SLC22A18	2	2033597	2058011	3844	+	protein_coding	0.640112	5.5781	1.54341	0.226258	1
LAMP2	X	98582003	98624088	11777	-	protein_coding	0.2744	8.61926	1.54301	0.226304	1
SRR	12	48386269	48408971	3910	+	protein_coding	0.525153	3.97899	1.54284	0.22633	1
LPCAT2	6	29997765	30056713	4668	-	protein_coding	-0.844698	3.83494	1.54017	0.226719	1
ZNF189	1	243106986	243118344	3649	+	protein_coding	0.592939	3.77446	1.54009	0.226731	1
BCL10	4	130645175	130654256	3034	+	protein_coding	0.236261	6.1968	1.53998	0.226747	1
URGCP	18	48796440	48813901	2754	+	protein_coding	0.510932	4.04821	1.5391	0.226876	1
SLC25A27	7	41426159	41457884	8577	+	protein_coding	0.384638	6.98276	1.53894	0.226899	1
YTHDF1	17	62328712	62341509	4006	-	protein_coding	0.870681	3.29088	1.53719	0.227155	1
DUSP4	15	55490468	55508455	5340	+	protein_coding	-0.536999	4.26094	1.53702	0.227179	1
RAB29	9	66448953	66483836	3786	-	protein_coding	-0.504262	3.83744	1.53682	0.227209	1
DCP2	2	116743012	116804633	8904	-	protein_coding	0.476729	5.44008	1.53567	0.227378	1
ENSSSCG00000015814	15	47753070	47861206	5483	-	protein_coding	-1.26337	2.43229	1.53394	0.227632	1
SCARF1	12	47844404	47860443	6736	-	protein_coding	0.593276	3.64159	1.53294	0.227779	1
MEF2D	4	93581598	93651639	6499	+	protein_coding	0.443954	5.1202	1.53086	0.228085	1
ZFYVE9	6	159874033	160074556	5224	-	protein_coding	0.545045	5.43746	1.53062	0.22812	1
CAST	2	103255738	103378623	5455	+	protein_coding	-0.355347	6.60565	1.52932	0.228313	1
DENND4B	4	95746577	95762188	8549	+	protein_coding	0.299646	5.31787	1.52915	0.228337	1
VTI1A	14	122848842	123217062	3724	+	protein_coding	-0.275879	5.53417	1.52767	0.228556	1
PDPK1	3	39429924	39512608	7900	-	protein_coding	0.288388	6.17362	1.52665	0.228707	1
KDR	8	41809115	41856379	6063	-	protein_coding	-1.35852	1.87378	1.5261	0.228788	1
PLEKHG3	7	88764471	88833698	11524	+	protein_coding	0.444956	7.0622	1.52561	0.22886	1
ADAMTS19	2	132144862	132409660	3612	+	protein_coding	-1.5557	0.448087	1.52436	0.229045	1
FARP1	11	67181965	67457548	4760	+	protein_coding	-0.303579	5.45353	1.52356	0.229163	1
COPB2	13	80220466	80264797	6588	-	protein_coding	0.214198	6.85692	1.52266	0.229296	1
ITPR1	13	61067774	61397655	8952	+	protein_coding	-0.981435	3.18272	1.52055	0.22961	1
PLD4	AEMK02000452.1	3137041	3144117	2909	+	protein_coding	-0.846545	3.13182	1.51916	0.229817	1
HSPA13	13	179309386	179321259	5603	-	protein_coding	1.10086	3.59127	1.51848	0.229918	1
CDC14A	4	117635857	117804573	4671	-	protein_coding	0.330535	6.62717	1.51457	0.2305	1
ATL3	2	8361693	8408918	6414	+	protein_coding	0.385199	5.13664	1.51329	0.230692	1
ENSSSCG00000036113	9	102779516	102784280	582	+	protein_coding	-1.27149	1.57882	1.51208	0.230873	1
RAB23	7	28632060	28658953	4376	+	protein_coding	0.97604	2.50241	1.51205	0.230877	1
METTL13	9	114202368	114222569	6943	+	protein_coding	0.596897	3.68891	1.51185	0.230907	1
BCAP29	9	107273674	107337943	5407	+	protein_coding	0.411805	5.49559	1.51129	0.23099	1
FSTL3	2	77656663	77662613	1902	-	protein_coding	-0.440477	4.55902	1.51032	0.231135	1
TP53BP1	1	127958495	128028914	6429	+	protein_coding	0.420714	4.74239	1.5099	0.231199	1
CDCP1	13	28257417	28319243	5773	-	protein_coding	-0.364462	5.33765	1.50666	0.231685	1
MAP4K4	3	52484107	52649625	6958	-	protein_coding	-0.416033	5.85199	1.50631	0.231737	1
DNAJC1	10	52862835	53060740	2089	+	protein_coding	0.706151	5.04121	1.50442	0.232033	1
FAM8A1	7	13378152	13390890	4367	+	protein_coding	0.346347	5.23629	1.50298	0.232239	1
ENSSSCG00000033623	3	18424627	18433663	8713	-	protein_coding	-0.401349	4.66953	1.50193	0.232397	1
ENSSSCG00000005169	1	203444372	203447641	2033	+	protein_coding	-0.284831	10.0221	1.50176	0.232422	1
ENSSSCG00000035437	AEMK02000431.1	30994	95627	11653	-	lincRNA	0.604482	7.31454	1.5029	0.232453	1
SEMA3G	13	34574200	34585660	4726	-	protein_coding	0.593173	5.26559	1.50163	0.232454	1
ENSSSCG00000029347	2	66394261	66453357	6839	-	protein_coding	1.29308	2.12872	1.50053	0.232607	1
COPS8	15	136828217	136838068	1692	+	protein_coding	0.43785	5.10044	1.49953	0.23276	1
ENSSSCG00000030002	6	119719559	119748351	4613	+	protein_coding	0.44386	5.40103	1.49923	0.232804	1
FGD5	13	69594224	69724056	5790	-	protein_coding	-1.66731	1.29433	1.49916	0.232815	1
CDK5	18	6166781	6174297	4446	+	protein_coding	-0.749429	4.02923	1.49864	0.232894	1
SLC1A1	1	217319696	217441927	4360	-	protein_coding	0.339838	8.90304	1.49791	0.233004	1
NXT2	X	89685469	89694685	5685	+	protein_coding	-0.492786	4.53463	1.49783	0.233016	1
JAM2	13	189165917	189275839	3944	+	protein_coding	-1.71313	1.36573	1.49762	0.233049	1
NUPR1	3	18402776	18404404	871	+	protein_coding	-0.964388	3.20709	1.49625	0.233256	1
EEF1AKMT1	11	1066472	1095059	1447	-	protein_coding	-0.545796	5.11674	1.49606	0.233285	1
NFE2L3	18	46217517	46250307	4113	-	protein_coding	-2.1844	0.943899	1.49594	0.233302	1
OXR1	4	30734459	31254864	9252	-	protein_coding	0.467033	4.54724	1.49577	0.233328	1
PXDN	3	132306433	132362841	6643	+	protein_coding	-0.98274	2.35141	1.4948	0.233475	1
BEX4	X	84147183	84149066	1166	+	protein_coding	-3.51425	4.49112	1.49962	0.233831	1
GPRC5A	5	59565408	59587289	3235	-	protein_coding	0.841642	4.94189	1.49295	0.233887	1
RGS5	4	87286910	87344289	5563	+	protein_coding	-0.557368	4.83343	1.4918	0.233932	1
PHKA1	X	58456069	58583279	8033	-	protein_coding	-0.341593	4.62517	1.49167	0.233951	1
TMEM87A	1	129098419	129142150	3013	+	protein_coding	0.254766	6.03681	1.49139	0.233993	1
NAV1	10	23885525	24102339	7953	+	protein_coding	1.29694	2.00686	1.49098	0.234055	1
TGM2	17	41185878	41221710	4848	-	protein_coding	-0.810522	3.18062	1.49083	0.234078	1
POP7	3	8607557	8610196	2153	+	protein_coding	-0.42857	4.45254	1.4905	0.234129	1
FKBP4	5	67314011	67321630	1547	-	protein_coding	-0.28911	6.08699	1.49032	0.234156	1
SH3RF1	14	20420618	20559271	4251	+	protein_coding	0.658735	4.75681	1.48919	0.234329	1
ARNTL	2	45894366	46025116	4155	-	protein_coding	-0.422561	4.74001	1.48903	0.234353	1
C12orf43	14	40884585	40899050	5488	-	protein_coding	-0.793249	3.97257	1.48897	0.234362	1
MOSPD2	X	11409126	11474152	4917	+	protein_coding	0.266955	5.81349	1.48808	0.234497	1
MFF	15	128768441	128799355	1650	+	protein_coding	-0.295938	7.22116	1.488	0.23451	1
Y_RNA	9	109327466	109327546	81	-	misc_RNA	-1.32448	0.534101	1.48724	0.234626	1
G6PC	12	19961790	19975783	5169	-	protein_coding	0.479406	7.50564	1.48599	0.234828	1
ZFC3H1	5	35612726	35671191	8961	-	protein_coding	0.263978	6.2805	1.48586	0.234836	1
ENGASE	12	3139129	3149460	5156	-	protein_coding	-0.451516	5.20435	1.48578	0.234849	1
PPP1R16B	17	41752845	41866670	6818	+	protein_coding	-0.755656	3.75154	1.48518	0.234941	1
ANKH	16	4105165	4271033	3768	-	protein_coding	0.289323	6.06755	1.48493	0.234979	1
ENSSSCG00000003451	6	73018916	73049996	2554	+	protein_coding	-1.14105	2.33716	1.48425	0.235083	1
RANBP10	6	28351999	28428814	5700	-	protein_coding	0.406951	4.52274	1.48405	0.235113	1
HLCS	13	200405063	200618688	7923	-	protein_coding	0.679355	4.49064	1.48389	0.235137	1
CHST11	5	79788572	80067795	5849	-	protein_coding	-0.585325	3.99693	1.48352	0.235195	1
RPL7A	1	272961706	272970496	6013	+	protein_coding	-0.242454	10.2987	1.48347	0.235202	1
MARF1	3	7184590	7226011	5106	+	protein_coding	-0.667773	4.26687	1.48294	0.235283	1
PREB	3	111992031	111999913	4940	+	protein_coding	-0.326026	5.20526	1.48258	0.235338	1
TLE2	2	75515115	75540289	6173	+	protein_coding	1.00688	2.42873	1.48254	0.235345	1
ATRN	17	32054251	32239582	8633	-	protein_coding	0.401322	5.31913	1.4823	0.235382	1
CTBP2	14	134329493	134489193	5673	-	protein_coding	0.366822	5.63052	1.48174	0.235467	1
ENSSSCG00000000148	5	11509336	11543032	10364	-	protein_coding	0.760128	5.09483	1.48285	0.235498	1
ENSSSCG00000037514	6	95570135	95599055	1155	-	protein_coding	1.24666	2.05369	1.48086	0.235602	1
PSMB6	12	52094191	52098267	2919	-	protein_coding	-0.225322	6.6502	1.48071	0.235625	1
ENSSSCG00000010432	14	99025306	99129155	5029	-	protein_coding	1.08329	5.49926	1.48716	0.235719	1
RPAP2	4	124691657	124773890	2351	-	protein_coding	0.378859	4.76845	1.48003	0.23573	1
TIMP3	5	12185819	12242604	4627	-	protein_coding	-1.01462	3.06513	1.47903	0.235883	1
ZBTB24	1	75531036	75548772	3614	-	protein_coding	0.701848	3.90707	1.47832	0.235993	1
STX12	6	84918790	84960720	2909	+	protein_coding	0.281085	6.52605	1.47822	0.236008	1
POLR2I	6	45479555	45482318	1563	-	protein_coding	-0.449624	4.96099	1.47803	0.236037	1
SLC47A1	12	60019858	60056951	3431	-	protein_coding	-0.988931	4.63137	1.47795	0.236061	1
APCDD1	6	97992233	98027373	2624	-	protein_coding	-1.49178	1.00236	1.47769	0.236089	1
GPR34	X	37306507	37313923	2766	+	protein_coding	0.759703	3.55216	1.47687	0.236216	1
CD28	15	107127600	107162919	5194	+	protein_coding	1.25297	1.91727	1.47619	0.23632	1
AP5Z1	3	3622684	3642412	6035	+	protein_coding	0.382953	5.80062	1.47614	0.236328	1
BRPF3	7	31925546	31966002	6206	+	protein_coding	0.57937	5.0762	1.47587	0.23637	1
ENSSSCG00000014013	2	78515424	78670013	10197	+	protein_coding	-0.300949	5.28234	1.47525	0.236465	1
WBP1	3	68578165	68584603	5459	-	protein_coding	-0.385996	4.74835	1.47421	0.236626	1
CRISPLD2	6	3880718	3944680	5014	-	protein_coding	-1.46435	1.34295	1.47362	0.236716	1
POP5	14	40523446	40525915	711	-	protein_coding	1.30495	2.37788	1.47303	0.236809	1
ATF3	9	130772262	130785599	2203	-	protein_coding	0.955754	4.05984	1.47278	0.236846	1
FBXO4	16	26707474	26722866	3063	+	protein_coding	1.00977	3.12774	1.47251	0.236888	1
PTDSS1	4	40297760	40376104	2999	-	protein_coding	-0.310989	5.18198	1.47165	0.237022	1
KIF2A	16	40971713	41102545	8572	+	protein_coding	-0.405761	5.25531	1.4702	0.237245	1
AIMP1	8	115432088	115477576	7422	-	protein_coding	-0.225245	7.44889	1.47015	0.237253	1
MRPL44	15	125732387	125740107	1690	+	protein_coding	-0.690756	4.33906	1.46982	0.237305	1
MPRIP	12	61077147	61186101	5124	-	protein_coding	0.336398	5.64926	1.46935	0.237377	1
ENSSSCG00000033069	AEMK02000204.1	16038	136086	4822	+	protein_coding	-1.53348	2.79487	1.46883	0.237458	1
RECQL5	12	5732543	5882618	4489	+	protein_coding	0.4824	4.20649	1.46882	0.237459	1
ERLIN2	15	48643721	48662613	5300	-	protein_coding	0.251737	6.29278	1.4673	0.237695	1
MARS2	15	101510595	101524065	3326	+	protein_coding	-1.10731	2.72132	1.46658	0.237806	1
C5orf22	16	17848383	17867297	1308	+	protein_coding	1.22832	2.621	1.46648	0.237823	1
PLEKHA6	9	64869927	64912581	3485	-	protein_coding	0.4797	4.95092	1.46631	0.237848	1
ENSSSCG00000000021	5	4399744	4435341	1698	-	protein_coding	-1.40555	0.563733	1.46628	0.237854	1
GUF1	8	35167843	35192684	4227	+	protein_coding	-0.733927	3.73198	1.46592	0.23791	1
AUH	14	2398460	2546372	1859	-	protein_coding	0.360115	5.44896	1.46529	0.238007	1
MPHOSPH6	6	6254509	6271019	1110	+	protein_coding	0.43669	4.26556	1.46499	0.238054	1
MAP2K1	1	164381816	164469310	2574	+	protein_coding	-0.35917	5.18037	1.46481	0.238082	1
C12orf66	5	28600318	28679136	6310	-	protein_coding	1.5127	2.68025	1.46476	0.238089	1
VTA1	1	22861450	22923980	3349	-	protein_coding	-0.228324	6.26415	1.46369	0.238257	1
FADS1	2	9735273	9750506	4905	+	protein_coding	-0.87223	3.08897	1.46366	0.238261	1
ELP5	12	52606073	52615054	4258	+	protein_coding	0.41538	4.63339	1.46337	0.238306	1
USP16	13	192376881	192406470	4548	+	protein_coding	0.273613	6.14393	1.46337	0.238307	1
GGN	6	47297575	47301553	3216	-	protein_coding	-1.6195	0.494742	1.46285	0.238386	1
TRIM40	7	22703623	22718063	5131	+	protein_coding	0.424834	5.31171	1.46246	0.238447	1
MED21	5	46730210	46736376	943	-	protein_coding	-0.4379	4.71162	1.46101	0.238674	1
SLC38A5	X	42590607	42605511	2381	-	protein_coding	0.832732	2.75202	1.45994	0.23884	1
YWHAH	14	48543691	48557966	3672	+	protein_coding	0.231498	6.84495	1.45971	0.238877	1
GPX4	2	77320464	77323938	2001	-	protein_coding	-0.317818	6.84382	1.45942	0.238923	1
PEX13	3	80757116	80791028	4667	-	protein_coding	0.353828	5.22203	1.45913	0.238967	1
SAP30L	16	68695896	68709742	5702	-	protein_coding	-0.314524	5.91597	1.4591	0.238972	1
ESF1	17	22415580	22480697	6954	-	protein_coding	-0.380112	4.75029	1.45901	0.238986	1
CD226	1	152882736	152979845	5585	+	protein_coding	1.31177	2.17092	1.45876	0.239026	1
PDLIM1	14	106744138	106793668	1450	-	protein_coding	-0.513265	5.84236	1.45848	0.23908	1
GTF2B	4	127522819	127559597	1512	+	protein_coding	0.333988	5.6162	1.45824	0.239106	1
PLAA	1	196176075	196219612	3161	+	protein_coding	0.340832	5.39036	1.45797	0.239149	1
ENSSSCG00000040350	13	142031614	142033578	1917	-	protein_coding	1.51935	2.02755	1.45763	0.239202	1
ENSSSCG00000040771	3	85598011	85617586	138	-	protein_coding	1.49964	1.35385	1.45678	0.239335	1
RPRD1A	6	119762813	119834084	6924	-	protein_coding	0.385545	5.19624	1.45487	0.239634	1
ENSSSCG00000005440	1	249897592	249905442	2967	-	protein_coding	0.382941	4.42925	1.45349	0.239851	1
ENSSSCG00000032918	13	133774556	133799336	1143	+	protein_coding	1.07365	3.51273	1.45247	0.24001	1
GBA	4	94583900	94609745	5739	+	protein_coding	-0.471245	7.18257	1.45112	0.240223	1
TST	5	10746890	10763360	5198	+	protein_coding	-0.340692	6.89167	1.45023	0.240364	1
RSRC1	13	97893520	98333630	1795	+	protein_coding	0.756027	4.46282	1.45	0.240399	1
MTMR9	14	14457969	14504447	6879	+	protein_coding	0.474	4.22219	1.44988	0.240418	1
PDP2	6	27566629	27574567	6760	+	protein_coding	0.451649	4.69802	1.44802	0.240711	1
TTC16	1	268216049	268237839	2659	+	protein_coding	1.54976	1.09934	1.44715	0.240848	1
NT5DC1	1	81745957	81880688	3003	+	protein_coding	0.375514	5.62669	1.44573	0.241072	1
ABCA13	9	135115078	135450811	14171	+	protein_coding	-1.64367	0.571623	1.44533	0.241135	1
RNF138	6	115905473	115976709	4322	+	protein_coding	-0.452393	4.69538	1.44522	0.241154	1
LMX1A	4	85405692	85571456	4169	+	protein_coding	1.44548	2.01364	1.44481	0.241218	1
XPA	1	239532272	239568649	4337	-	protein_coding	0.312948	4.90961	1.44428	0.241302	1
ITGB1BP1	3	126905810	126922045	2873	+	protein_coding	0.424947	5.00966	1.44399	0.241348	1
GIPC2	6	135133305	135217787	1872	-	protein_coding	0.855689	4.08992	1.44396	0.241352	1
COL4A3BP	2	84417409	84537369	1791	-	protein_coding	0.862415	3.6441	1.44366	0.2414	1
PLEKHA3	15	84185007	84206887	957	+	protein_coding	-1.56952	2.14802	1.44366	0.241401	1
BCL11A	3	81197093	81296164	6816	+	protein_coding	0.368666	4.92737	1.44306	0.241495	1
RBM42	6	45074527	45083228	1798	+	protein_coding	-0.248999	6.36189	1.44242	0.241597	1
ENSSSCG00000000694	5	64126481	64133991	6293	-	protein_coding	-0.252412	10.2581	1.44042	0.241913	1
SENP6	1	90166647	90300286	5296	-	protein_coding	0.223416	7.26109	1.44034	0.241927	1
GTPBP2	7	38603497	38614715	3206	-	protein_coding	0.532523	4.8185	1.43975	0.24202	1
BRI3BP	14	28180133	28202084	6217	-	protein_coding	0.270976	6.39891	1.43852	0.242215	1
ENSSSCG00000038506	9	135025441	135078907	7641	-	protein_coding	0.287492	8.1792	1.43811	0.242282	1
PANX1	9	26443652	26491004	6344	+	protein_coding	0.318092	5.28907	1.43779	0.242332	1
DNAAF5	3	424459	461816	3205	+	protein_coding	0.795154	2.89421	1.43731	0.242409	1
AATF	12	38461807	38563539	2079	+	protein_coding	-0.491794	4.38944	1.43708	0.242445	1
AXL	6	49245802	49277917	4204	+	protein_coding	-1.21426	2.2402	1.43695	0.242466	1
ZNF655	3	6504751	6521047	6446	+	protein_coding	0.266429	5.3693	1.43621	0.242583	1
LRRC40	6	142668092	142715692	3252	+	protein_coding	1.08042	3.29693	1.43616	0.242591	1
SDR42E1	6	6382748	6400328	5465	+	protein_coding	0.422849	4.49743	1.43551	0.242695	1
ZBTB18	10	16915572	16923468	5479	+	protein_coding	0.387971	4.54005	1.43509	0.242762	1
TANC1	15	65920192	66203512	9635	+	protein_coding	0.586294	3.92412	1.43497	0.242781	1
GLIPR1	5	38758616	38815555	6806	+	protein_coding	-0.388744	5.66108	1.43361	0.242997	1
ENSSSCG00000015867	15	60386596	60440529	8924	-	protein_coding	0.236184	6.64034	1.43333	0.243043	1
FOS	7	98449508	98453576	2748	+	protein_coding	0.43987	4.91359	1.43242	0.243189	1
PSMD8	6	47290006	47299042	3449	+	protein_coding	-0.240671	6.52614	1.43124	0.243376	1
ZFAND5	1	225699734	225714365	6646	-	protein_coding	-0.232461	6.56642	1.43119	0.243385	1
ATXN10	5	3637742	3798210	2015	-	protein_coding	-0.38355	5.11101	1.42988	0.243595	1
GALNT2	14	59961110	60141385	4606	-	protein_coding	0.377772	5.33574	1.42943	0.243666	1
ZNF277	18	33310106	33423795	3138	-	protein_coding	-0.264522	6.32862	1.42809	0.243881	1
LYRM1	3	25129210	25151119	1555	-	protein_coding	1.22718	3.12258	1.4273	0.244007	1
KLHL24	13	121564833	121608139	9029	+	protein_coding	0.330993	5.97274	1.42728	0.244011	1
APOM	7	23770896	23774428	2186	+	protein_coding	1.05939	2.79588	1.42615	0.244193	1
ENSSSCG00000034618	6	91237848	91294209	7061	-	protein_coding	0.411049	6.15303	1.42602	0.244213	1
ENSSSCG00000017941	12	52667731	52680111	5607	-	protein_coding	0.46216	4.2202	1.42544	0.244306	1
COLEC12	6	105808092	106000187	4014	+	protein_coding	-0.631118	4.1901	1.42527	0.244334	1
ALG13	X	91644310	91708689	6022	+	protein_coding	0.59018	5.00323	1.42523	0.244341	1
SAR1B	2	136843954	136874268	6182	-	protein_coding	0.266172	6.98411	1.42376	0.244576	1
RIC1	1	216382189	216494748	6830	-	protein_coding	0.381801	4.88613	1.42363	0.244597	1
NR1H2	6	55238579	55246688	3569	+	protein_coding	0.250975	6.08778	1.42303	0.244694	1
ENSSSCG00000035189	15	31778585	31790452	6804	-	protein_coding	0.41231	7.99348	1.42264	0.244758	1
ENSSSCG00000007512	17	58437584	58490700	2811	-	protein_coding	0.503666	4.61339	1.42244	0.244789	1
RNF32	18	1939221	1969480	4615	-	protein_coding	1.58223	0.776434	1.42186	0.244883	1
ODF2L	4	129476422	129804203	5003	+	protein_coding	0.484956	4.47727	1.42033	0.245129	1
DDX39B	7	23654600	23669155	5865	-	protein_coding	0.225366	8.29978	1.42009	0.245169	1
ZBTB32	6	45141889	45146794	3341	+	protein_coding	-1.65011	0.946101	1.41991	0.245198	1
POU2F3	9	47383388	47457034	1262	+	protein_coding	1.87052	1.59474	1.41924	0.245306	1
ABHD14B	13	34090023	34104701	3869	-	protein_coding	0.279036	7.40443	1.41736	0.24561	1
FBXL4	1	65872122	65935708	3278	-	protein_coding	0.416725	6.7322	1.4168	0.2457	1
MED9	12	60925162	60934004	1873	-	protein_coding	-0.480259	3.55199	1.4167	0.245716	1
GATAD2B	4	95766589	95865502	6716	+	protein_coding	0.379845	4.70529	1.41621	0.245796	1
ACOT12	2	89855166	89905197	4841	-	protein_coding	0.444307	5.15365	1.4161	0.245815	1
RIPOR1	6	28132115	28183780	8349	+	protein_coding	-0.902019	3.25729	1.41389	0.246172	1
ENSSSCG00000023546	X	68403962	68445978	2279	+	protein_coding	0.388171	8.72788	1.41347	0.246241	1
ZCCHC9	2	89840016	89849063	1433	+	protein_coding	0.428151	4.3188	1.41315	0.246292	1
NAA10	X	124657671	124662669	2387	-	protein_coding	-0.248724	5.59669	1.41222	0.246444	1
CYP2S1	6	49221385	49235878	3618	+	protein_coding	-1.11429	1.54205	1.4114	0.246577	1
ENSSSCG00000036529	2	103799715	103823573	3422	-	protein_coding	0.459167	4.36708	1.4111	0.246625	1
PBX2	7	24221565	24226940	3184	-	protein_coding	-0.313697	5.23824	1.40969	0.246855	1
POC1A	13	34226960	34307718	2722	-	protein_coding	-1.37634	2.71977	1.4092	0.246934	1
BCL2L15	4	106674518	106813974	3208	+	protein_coding	0.410443	8.14415	1.40883	0.246995	1
VRK1	7	117942773	118026004	1995	+	protein_coding	-0.794509	3.58223	1.40799	0.247132	1
PIK3CG	9	106698207	106748215	7641	+	protein_coding	-0.792441	3.51633	1.40776	0.24717	1
CTNNA3	14	69200003	70895143	5434	-	protein_coding	1.61723	2.07805	1.40608	0.247444	1
PKP4	15	65431111	65681218	5971	+	protein_coding	0.344469	5.9087	1.40525	0.247579	1
LRRC1	7	26860140	26989670	3135	-	protein_coding	0.347111	6.2462	1.40518	0.24759	1
CACUL1	14	128682657	128749062	6293	-	protein_coding	-0.307317	5.53332	1.4051	0.247604	1
SNX3	1	74306450	74349466	1550	-	protein_coding	-0.265151	6.75348	1.40358	0.247852	1
PARN	3	28616808	28802505	3255	+	protein_coding	0.589036	4.68849	1.40301	0.247945	1
HIPK2	18	9940157	10134790	4222	+	protein_coding	0.419431	4.8164	1.40112	0.248256	1
PDS5B	11	9014746	9223029	7469	+	protein_coding	0.302819	5.15901	1.40075	0.248316	1
ENSSSCG00000013696	2	67872897	67991135	2177	+	protein_coding	0.913582	2.95369	1.40035	0.248383	1
NRP1	10	56244105	56430811	8127	-	protein_coding	-1.75663	1.44561	1.39818	0.248739	1
HSF2	1	40147164	40180297	2561	-	protein_coding	-0.727659	3.4232	1.39783	0.248796	1
DMPK	6	52098570	52110204	4599	-	protein_coding	0.991763	2.47686	1.39778	0.248805	1
PTK7	7	38135877	38208138	6933	+	protein_coding	-1.35523	0.734923	1.39712	0.248914	1
TTC14	13	118614387	118625221	4119	+	protein_coding	0.324605	5.46061	1.39571	0.249145	1
RPP40	7	2988992	3005638	5799	-	protein_coding	-1.2625	2.54874	1.39529	0.249215	1
ZNF131	16	27813951	27848410	5449	+	protein_coding	0.369154	4.77788	1.39463	0.249323	1
FIZ1	6	59713289	59719240	4908	-	protein_coding	-0.771098	3.18596	1.39291	0.249608	1
DENND6B	5	376574	390286	4887	+	protein_coding	0.394581	4.81531	1.39271	0.249641	1
C2CD5	5	51040519	51132282	7218	+	protein_coding	0.28649	6.24709	1.39265	0.249651	1
KLRB1	5	62244912	62259578	2566	+	protein_coding	-1.28468	2.13662	1.3915	0.249841	1
NSD1	2	80654373	80809689	9047	-	protein_coding	0.236069	5.50741	1.38927	0.250211	1
ECHDC1	1	35852494	35911541	5381	+	protein_coding	0.380349	4.47334	1.38876	0.250295	1
ZNF205	3	39087632	39123442	9839	-	protein_coding	-0.56376	4.06566	1.38772	0.250467	1
ANLN	18	37645004	37708565	7727	-	protein_coding	-0.888076	3.70732	1.38693	0.250599	1
ENSSSCG00000000146	3	7002706	7143100	7892	+	protein_coding	-0.563406	5.87753	1.3852	0.250898	1
CATSPER4	6	83609349	83627855	1798	+	protein_coding	1.66573	1.40944	1.38455	0.250994	1
RIT1	4	94117707	94128846	5157	+	protein_coding	0.271615	6.07064	1.38392	0.251099	1
KIFAP3	4	80921743	81105808	4245	+	protein_coding	-0.355621	4.96828	1.38386	0.251109	1
NOP9	7	74985753	74992951	2892	-	protein_coding	-0.762726	3.95397	1.38364	0.251145	1
STAT3	12	20407189	20472993	8225	+	protein_coding	0.216691	7.68477	1.3833	0.251202	1
ENSSSCG00000013155	2	12493169	12532428	8224	-	protein_coding	-0.241427	6.85176	1.38293	0.251265	1
ENPP6	15	45357680	45441075	1635	-	protein_coding	-1.32562	1.93736	1.37956	0.251827	1
ETFB	6	58501811	58517647	1008	+	protein_coding	-0.237558	6.44696	1.37925	0.251879	1
NCOR2	14	28663512	28818417	7416	+	protein_coding	0.386738	5.29472	1.37904	0.251913	1
MCM3AP	AEMK02000328.1	465811	512462	6299	+	protein_coding	0.423746	4.45271	1.37882	0.25195	1
GJA1	1	40988528	41002189	3430	-	protein_coding	-1.35104	3.85239	1.37868	0.251985	1
PPHLN1	5	73555798	73697374	4623	+	protein_coding	-0.306242	5.59354	1.3782	0.252054	1
FAM46C	4	103132318	103161899	5502	-	protein_coding	-1.1007	2.61566	1.37674	0.252297	1
HNMT	15	13730458	13768645	5008	-	protein_coding	0.300869	5.7792	1.37472	0.252636	1
SH3D19	8	77689553	77876646	5759	+	protein_coding	0.307512	6.88248	1.37346	0.252848	1
FAM192A	6	19098096	19154210	5230	-	protein_coding	-0.247739	5.96109	1.37293	0.252936	1
ENSSSCG00000020921	6	135546264	135560226	987	+	protein_coding	-2.08435	1.05017	1.37291	0.25294	1
PMM1	5	6964999	6975904	1532	+	protein_coding	0.336827	5.17927	1.37147	0.253183	1
BOK	15	140171129	140186481	5635	+	protein_coding	-1.3369	2.20133	1.37102	0.253258	1
TESK2	6	165874180	166002943	6833	+	protein_coding	0.362149	5.75525	1.37084	0.253289	1
NR3C1	2	144822078	144956456	9192	-	protein_coding	0.312081	5.51849	1.36946	0.253522	1
KHNYN	7	74852649	74865122	6617	-	protein_coding	0.2048	6.52199	1.36934	0.253541	1
ZNF26	14	22593642	22608916	2642	-	protein_coding	0.556656	3.62871	1.36716	0.25391	1
CCND2	5	66087379	66114616	6367	-	protein_coding	-0.523531	3.95845	1.36458	0.254345	1
SMARCAL1	15	118629147	118687940	2541	+	protein_coding	0.631311	4.29429	1.36394	0.254454	1
VPS9D1	6	313729	324024	3166	+	protein_coding	0.451932	5.26632	1.36315	0.254588	1
RFX1	2	65173562	65205548	4440	+	protein_coding	0.533244	4.41112	1.36199	0.254784	1
PLEKHA5	5	53760818	54016938	7380	-	protein_coding	0.445604	6.00401	1.36115	0.254927	1
MTTP	8	120820659	120879388	4132	-	protein_coding	0.32322	9.11898	1.3611	0.254936	1
AIFM1	X	106670520	106708317	4617	-	protein_coding	-0.268843	5.73858	1.36099	0.254954	1
IRF6	9	133164416	133187702	10757	+	protein_coding	0.264963	7.37481	1.36064	0.255014	1
RPS16	6	48085672	48088423	567	-	protein_coding	-0.26263	9.50045	1.35947	0.255213	1
ENSSSCG00000032661	Y	10385295	10444428	3666	+	protein_coding	0.47899	4.65053	1.35825	0.25542	1
ENSSSCG00000040556	6	53992891	54024393	4000	+	protein_coding	1.60454	1.15977	1.35812	0.255442	1
DPT	4	82287757	82321850	4159	+	protein_coding	-1.37016	2.309	1.35788	0.255482	1
KHDC4	4	94097893	94116659	6564	+	protein_coding	0.344103	5.52355	1.35591	0.255818	1
KLHL17	6	63322190	63336139	6716	+	protein_coding	0.571199	4.52272	1.35579	0.25584	1
MTMR8	X	50935136	51078100	3567	-	protein_coding	-1.16681	3.55343	1.35571	0.255852	1
CASP8	15	104923429	104951747	6832	+	protein_coding	0.368368	5.51296	1.35462	0.256039	1
CD300C	12	6632077	6636118	1427	+	protein_coding	-1.96512	0.975041	1.3539	0.256163	1
JMJD1C	14	66640849	66967077	9574	-	protein_coding	0.242	7.45909	1.35335	0.256256	1
DQX1	3	68523974	68534190	5914	+	protein_coding	0.44303	7.48036	1.35128	0.256609	1
MAB21L3	4	104577536	104625999	7609	-	protein_coding	0.864727	3.57012	1.35027	0.256783	1
ULK3	7	58699984	58710521	5978	+	protein_coding	0.315667	6.0023	1.35021	0.256793	1
NFAM1	5	6313279	6333367	1330	+	protein_coding	-1.37154	1.08997	1.3494	0.256932	1
ST3GAL6	13	160158156	160224813	5324	-	protein_coding	-1.74373	2.01853	1.34888	0.257021	1
PDZD2	16	18237333	18352854	8205	+	protein_coding	1.74685	2.49504	1.34877	0.257041	1
SLC15A1	11	67651958	67710986	3692	-	protein_coding	0.368328	7.65501	1.34787	0.257195	1
MAML2	9	27901597	28371503	7101	-	protein_coding	0.567736	4.83138	1.34776	0.257213	1
MST1	13	32214937	32220242	2597	-	protein_coding	0.690171	4.25947	1.34642	0.257444	1
RND1	5	14911453	14936489	5570	-	protein_coding	-1.21034	2.42666	1.34567	0.257573	1
CEP162	1	53329026	53442711	9675	-	protein_coding	0.562691	4.54683	1.34415	0.257835	1
ENSSSCG00000032937	3	46547550	46549917	2173	+	protein_coding	-1.57303	2.0128	1.3432	0.257999	1
FTO	6	31174569	31564906	3070	-	protein_coding	-0.691147	3.9881	1.34306	0.258023	1
TMEM72	14	91148707	91169919	2867	-	protein_coding	0.43099	5.14507	1.34287	0.258055	1
NUBP1	3	32311783	32331987	2810	-	protein_coding	-0.353096	4.79328	1.34278	0.25807	1
MLH3	7	98218807	98259624	6346	-	protein_coding	0.346441	4.29436	1.34263	0.258097	1
RYBP	13	53724065	53809630	4573	-	protein_coding	0.260138	5.40064	1.34212	0.258185	1
ENSSSCG00000038647	AEMK02000696.1	68139	70791	2584	-	protein_coding	0.766249	5.31512	1.34311	0.258207	1
MYLK	13	136619308	136809673	8167	+	protein_coding	0.354018	5.91969	1.34164	0.258267	1
FOXA1	7	62471228	62479220	5686	+	protein_coding	-0.786024	3.60104	1.34055	0.258456	1
CSE1L	17	50744908	50797553	5219	+	protein_coding	-0.306572	6.37079	1.3403	0.258498	1
TNNI2	2	1251527	1254226	1545	+	protein_coding	-1.28192	1.77443	1.34029	0.258501	1
OGDH	18	50609417	50685674	5397	-	protein_coding	0.402349	9.61342	1.33926	0.258679	1
RAB12	6	99216163	99244959	2241	-	protein_coding	0.657062	5.0206	1.339	0.258736	1
GARNL3	1	267771636	267923390	5332	+	protein_coding	0.458914	4.19862	1.33846	0.258818	1
MEX3C	1	100676664	100699765	4322	-	protein_coding	-0.609583	4.68054	1.33684	0.259097	1
CFP	X	42142480	42152622	5093	-	protein_coding	-0.577995	4.06239	1.33676	0.259112	1
MDM2	5	33087010	33164514	5367	+	protein_coding	0.254566	5.57698	1.33614	0.259218	1
EFR3B	3	113670429	113758973	7319	-	protein_coding	-1.63141	1.51089	1.33611	0.259224	1
ENSSSCG00000006063	4	36137639	36228348	4771	+	protein_coding	-0.215499	9.41539	1.33572	0.259293	1
ENSSSCG00000027118	18	14006556	14058302	6561	+	protein_coding	0.4796	7.12489	1.33528	0.25938	1
PEX1	9	72385475	72444670	4547	-	protein_coding	0.731358	4.45447	1.33359	0.259662	1
UST	1	16840535	17138374	2752	-	protein_coding	-1.07986	2.84518	1.33355	0.259669	1
NUAK2	9	65978995	66001999	4404	-	protein_coding	0.496568	6.00866	1.33249	0.259854	1
2020-03-06	16	72046870	72105945	2712	-	protein_coding	-0.274905	5.77773	1.33126	0.260067	1
TTC31	3	68551412	68564639	7502	-	protein_coding	0.285724	5.6956	1.33009	0.260272	1
PLPP5	15	48246109	48250555	792	+	protein_coding	1.22427	2.9509	1.32967	0.260345	1
SPINT2	6	47172647	47210568	1784	+	protein_coding	-0.24916	8.62191	1.32945	0.260383	1
ATP1B1	4	81894724	81937400	2618	-	protein_coding	0.289192	8.18091	1.32931	0.260408	1
PRPS1	X	88074965	88103409	3548	+	protein_coding	-0.637151	4.70524	1.32656	0.260889	1
SLC9A9	13	83893458	84502196	6488	-	protein_coding	-1.1134	2.13517	1.32655	0.26089	1
BOD1L1	8	9194887	9254469	12871	-	protein_coding	0.434849	4.25035	1.32632	0.26093	1
EXTL3	14	12437506	12563545	6589	+	protein_coding	0.899959	3.34575	1.32468	0.261218	1
RNF216	3	4158282	4329562	6536	-	protein_coding	0.728134	3.99359	1.32452	0.261246	1
ENSSSCG00000011678	13	83116343	83174532	2977	-	protein_coding	0.853155	3.28265	1.3244	0.261266	1
SIN3A	7	58172045	58246118	6308	+	protein_coding	0.304457	5.37954	1.32423	0.261297	1
ENSSSCG00000037673	3	28572810	28612251	10134	-	protein_coding	-0.297549	4.99027	1.32373	0.261384	1
CERS4	2	71004419	71047932	1762	-	protein_coding	-0.383464	4.87971	1.32332	0.261455	1
UBE2B	2	136652779	136667800	2368	+	protein_coding	0.22673	6.59724	1.32297	0.261517	1
CD69	5	62077988	62085900	1752	+	protein_coding	-0.982446	3.57628	1.32129	0.261812	1
ARGLU1	11	74239414	74267421	3456	-	protein_coding	0.226114	6.88891	1.32048	0.261954	1
PALM2	1	250680933	251190886	10491	+	protein_coding	-1.13877	2.66971	1.32041	0.261967	1
PUS7	9	105325722	105445621	4383	-	protein_coding	-0.562833	3.84381	1.31999	0.262041	1
AFF1	8	131728873	131912683	9352	-	protein_coding	0.682858	4.41928	1.31949	0.26213	1
IRF2BP2	14	56545189	56552697	6920	+	protein_coding	0.295532	6.85151	1.31792	0.262405	1
CAMKK2	14	31312049	31366500	5347	+	protein_coding	0.613656	4.29718	1.31733	0.26251	1
PIP5K1A	4	98012944	98062151	3933	-	protein_coding	0.342647	4.92227	1.31707	0.262556	1
SCG2	15	125419847	125426278	3416	-	protein_coding	-0.815423	3.85628	1.31657	0.262644	1
MGP	5	57664914	57670632	2218	+	protein_coding	-0.785999	5.18775	1.31764	0.262646	1
LGR4	2	32871904	32979148	5262	+	protein_coding	0.62169	6.58379	1.31725	0.262715	1
ZNF207	12	42571405	42631668	10473	-	protein_coding	-0.240691	7.30714	1.31535	0.262859	1
TK2	6	27226422	27255693	3226	-	protein_coding	-0.446375	4.47611	1.31533	0.262863	1
SAMD1	2	65096877	65099225	1287	+	protein_coding	0.71338	3.56851	1.31523	0.26288	1
PQBP1	X	42975536	42981734	1648	+	protein_coding	-0.284742	5.53591	1.31466	0.26298	1
TTPAL	17	46884881	46902359	5298	+	protein_coding	0.400348	3.89745	1.31407	0.263084	1
KDM1A	6	80903358	80973632	4891	+	protein_coding	-0.259441	5.29314	1.31354	0.263179	1
ENSSSCG00000011553	13	66095847	66123977	3097	+	protein_coding	0.614366	3.59064	1.31324	0.263232	1
STARD4	2	116234587	116257041	6677	-	protein_coding	0.312451	5.825	1.31105	0.26362	1
MTERF1	9	71845662	71853853	3667	-	protein_coding	0.654256	4.2449	1.30964	0.26387	1
KLF11	3	126416529	126429910	6454	-	protein_coding	-1.20511	1.8152	1.30959	0.263878	1
SART3	14	42223961	42259987	3815	+	protein_coding	0.29254	5.17395	1.30799	0.264164	1
EFEMP2	2	6455508	6467298	6269	+	protein_coding	-1.4147	2.18884	1.30717	0.264309	1
ARV1	14	59396959	59409028	1582	-	protein_coding	-0.375998	5.12973	1.3067	0.264392	1
DYNLT3	X	33711492	33724581	2670	-	protein_coding	-0.789726	3.40904	1.30636	0.264454	1
TGFBR2	13	16784365	16876656	5149	+	protein_coding	0.343504	5.50584	1.30587	0.264541	1
ENSSSCG00000004620	1	119134571	119394725	15334	+	protein_coding	0.300534	6.05684	1.30534	0.264634	1
ENSSSCG00000032523	AEMK02000604.1	5897	33969	3056	-	lincRNA	0.635047	5.67573	1.30612	0.264687	1
TTLL7	6	129708370	129868494	7626	+	protein_coding	-1.85252	1.19363	1.30502	0.264691	1
H2AFY2	14	73002572	73055557	2798	+	protein_coding	-1.82176	1.33883	1.3049	0.264713	1
TXNIP	4	99348851	99356209	6041	+	protein_coding	-0.318025	7.93443	1.30444	0.264796	1
ENSSSCG00000027746	8	4120799	4123084	1659	-	protein_coding	-0.194436	8.01608	1.30347	0.264968	1
PPARD	7	31222487	31297939	8364	+	protein_coding	0.320237	5.30957	1.30273	0.2651	1
EIF4G1	13	122203528	122228792	9547	+	protein_coding	-0.211608	7.44232	1.30232	0.265174	1
FCER2	2	71453824	71470303	6191	+	protein_coding	-0.940426	3.45347	1.30149	0.265322	1
ENSSSCG00000009162	8	118052500	118128281	1854	+	protein_coding	-1.54553	1.51503	1.30083	0.265441	1
TLN1	1	236414815	236450945	10500	-	protein_coding	-0.242375	7.10215	1.3002	0.265553	1
UNC45A	7	53530938	53545958	3402	+	protein_coding	-0.289625	5.0106	1.30017	0.265557	1
ENSSSCG00000032555	4	45668015	45671685	591	+	protein_coding	1.0668	1.94306	1.29945	0.265686	1
KIF24	10	32467072	32552375	6051	+	protein_coding	1.46384	2.02867	1.29901	0.265766	1
GRIA2	8	46078117	46241914	6734	+	protein_coding	1.49218	1.9613	1.29866	0.265829	1
STX7	1	31184925	31237640	2816	+	protein_coding	-0.271674	6.11516	1.29741	0.266053	1
DHRS3	6	72556234	72599238	2379	-	protein_coding	-0.361826	5.63518	1.29675	0.266172	1
POF1B	X	68503179	68579893	3656	-	protein_coding	0.400324	6.62112	1.29621	0.266268	1
PHACTR2	1	21441741	21722922	6737	-	protein_coding	1.03514	2.56122	1.29603	0.2663	1
ZNF638	3	71284025	71424234	11082	-	protein_coding	0.268772	6.23757	1.29546	0.266403	1
SEMA4C	3	56750760	56760832	4087	+	protein_coding	-1.31214	1.59294	1.29507	0.266473	1
HDAC4	15	138381635	138657270	4668	-	protein_coding	0.907294	3.04949	1.29507	0.266474	1
CPT1A	2	4233109	4296733	8419	+	protein_coding	0.331208	6.25971	1.29345	0.266764	1
ZNF674	X	41089601	41118904	5438	+	protein_coding	0.652309	4.83031	1.29344	0.266767	1
GAPVD1	1	265948072	266028535	9404	+	protein_coding	-0.269246	5.84155	1.29273	0.266894	1
ZNF711	X	68475692	68499329	6043	+	protein_coding	0.842195	3.63721	1.29254	0.266928	1
TXNDC17	12	50731529	50737944	4576	-	protein_coding	-0.21943	6.17175	1.29237	0.26696	1
TRIM35	14	11033720	11051773	1476	-	protein_coding	0.581958	3.61164	1.29233	0.266967	1
MIPEP	11	2675413	2790766	2617	-	protein_coding	-0.805147	4.08095	1.29213	0.267003	1
EIF5B	3	54863623	54930849	3905	-	protein_coding	-0.267931	7.74202	1.292	0.267026	1
IKBKG	X	125035871	125056443	5694	+	protein_coding	0.378422	5.76179	1.29008	0.267373	1
SLC8B1	14	38773400	38808244	3593	-	protein_coding	-0.470931	4.13499	1.28994	0.267398	1
IGHMBP2	2	4171793	4194465	2826	-	protein_coding	0.732814	3.25785	1.28905	0.267558	1
KCNQ5	1	52732775	52939688	6276	+	protein_coding	-1.38062	1.18419	1.28803	0.267743	1
ENSSSCG00000027595	1	272655653	272670209	3541	-	protein_coding	1.31982	1.68795	1.2879	0.267766	1
TCF7L2	14	123343756	123545925	2986	+	protein_coding	0.736277	4.86123	1.28765	0.267824	1
ENSSSCG00000032624	5	83354488	83356983	2496	+	protein_coding	-1.30503	1.89582	1.28643	0.268032	1
SUCLG1	3	60141707	60177770	2434	+	protein_coding	-0.214751	8.39608	1.28487	0.268316	1
MBTPS2	X	18013888	18055671	4574	+	protein_coding	-0.754448	3.43052	1.28475	0.268337	1
PLEKHO1	4	98920429	98934317	5748	-	protein_coding	-0.452593	4.52343	1.28424	0.26843	1
BCAT1	5	48813773	48925970	10690	+	protein_coding	-1.08314	3.48311	1.28389	0.268493	1
CDC42BPB	AEMK02000452.1	1650035	1765830	7038	-	protein_coding	0.351253	7.09535	1.28383	0.268503	1
DTNB	3	113229159	113476818	7889	+	protein_coding	-0.505893	4.47769	1.28369	0.268529	1
TIMP1	X	42102211	42106415	1061	+	protein_coding	-1.02409	3.00004	1.28353	0.268559	1
SLC16A4	4	109722928	109771077	6560	+	protein_coding	-1.26214	1.31754	1.28226	0.26879	1
HSPA4L	8	96961578	97089996	13303	-	protein_coding	1.04139	3.93001	1.28224	0.268794	1
CNOT11	3	53064649	53081320	2435	-	protein_coding	0.440545	5.28578	1.28207	0.268825	1
SRGAP1	5	28300950	28605119	9021	+	protein_coding	-0.674046	3.69508	1.28085	0.269046	1
ALS2CL	13	29596700	29618919	3424	-	protein_coding	0.395471	7.85746	1.28076	0.269062	1
MYO1D	12	42120319	42489189	5315	+	protein_coding	0.32258	8.24506	1.28062	0.269088	1
DBT	4	117884755	117936551	4243	+	protein_coding	0.565239	4.15904	1.27894	0.269394	1
DAB2IP	1	261754203	261857024	3582	+	protein_coding	0.784677	2.85631	1.27802	0.269561	1
FAM199X	X	84872313	84969106	3822	+	protein_coding	0.370513	4.8063	1.27697	0.269754	1
RFX6	1	44765129	44825811	4440	-	protein_coding	0.956916	2.76765	1.27604	0.269925	1
MMRN1	8	129111029	129173594	7356	-	protein_coding	-1.67219	2.01047	1.27573	0.26998	1
BST2	2	60305256	60309728	2017	+	protein_coding	-0.847285	3.74396	1.27504	0.270108	1
RPS10	7	30435146	30442712	1406	-	protein_coding	-0.247073	9.2968	1.27502	0.270111	1
ENSSSCG00000032650	16	18758900	18779452	3464	+	protein_coding	-0.38085	4.49122	1.27479	0.270152	1
ZNF622	16	5699094	5714377	2211	-	protein_coding	0.434824	4.79572	1.27444	0.270217	1
AGL	4	118177957	118269267	9356	-	protein_coding	-0.54397	4.9792	1.27432	0.270238	1
ZNF326	4	126677956	126707220	5000	-	protein_coding	0.280054	7.08569	1.27431	0.27024	1
NDUFA10	15	138999156	139031897	1474	-	protein_coding	-0.241389	6.37568	1.27403	0.270292	1
LEPROT	6	146974639	146987306	2138	-	protein_coding	-0.298925	6.0158	1.27355	0.27038	1
ENSSSCG00000003324	6	60784524	60804616	5614	+	protein_coding	1.21176	1.45021	1.27351	0.270387	1
SFT2D2	4	82712892	82734492	5823	-	protein_coding	0.445791	5.09304	1.27324	0.270437	1
CHD6	17	44050008	44267340	9203	-	protein_coding	0.557994	3.60436	1.27256	0.270561	1
SUOX	5	21395266	21399736	2972	+	protein_coding	-0.434754	4.8122	1.27229	0.270611	1
XRRA1	9	9176032	9280627	5771	-	protein_coding	1.29337	2.73147	1.27184	0.270693	1
MOB3C	6	164875651	164884337	5211	+	protein_coding	-0.435038	4.05313	1.27113	0.270824	1
ATXN7L2	4	110637237	110646042	2419	-	protein_coding	0.413883	5.09266	1.27061	0.27092	1
ABHD6	13	39982531	40055487	2649	+	protein_coding	0.298694	6.28338	1.26924	0.271172	1
ATG4C	6	149608220	149691946	2639	-	protein_coding	-0.489171	3.74792	1.26893	0.271229	1
CYTB	MT	15342	16481	1140	+	protein_coding	0.435834	13.7008	1.26807	0.271387	1
LMBRD2	16	21405545	21463031	5705	-	protein_coding	0.351224	5.26831	1.26794	0.271411	1
SUPT4H1	12	34619729	34629661	4391	-	protein_coding	-0.289591	5.76974	1.26741	0.271509	1
DDT	14	49790794	49807633	5275	-	protein_coding	-0.397195	4.55568	1.2669	0.271603	1
TRIM14	1	239912128	239945002	7989	-	protein_coding	0.323868	4.82691	1.26666	0.271647	1
ZNHIT3	12	38013944	38027921	3965	+	protein_coding	-0.619563	4.48855	1.26614	0.271743	1
NHLRC3	11	14184134	14370915	5849	+	protein_coding	0.31949	5.8025	1.26515	0.271925	1
ND5	MT	12935	14755	1821	+	protein_coding	0.592027	13.5534	1.26517	0.271933	1
TWF1	5	74868591	74893713	3267	-	protein_coding	-0.249996	6.64979	1.26493	0.271966	1
ITFG2	5	67290112	67305758	5367	-	protein_coding	0.838138	3.1219	1.2648	0.27199	1
ENSSSCG00000028871	13	138181723	138236860	4390	-	protein_coding	0.76491	5.33032	1.2655	0.27205	1
SNAP25	17	19141417	19227595	2450	+	protein_coding	1.45208	1.5512	1.26368	0.272197	1
CAND2	13	68758232	68788160	6074	+	protein_coding	-1.62555	1.48076	1.26334	0.272259	1
ZNF667	6	60638779	60665393	3958	+	protein_coding	-0.725684	3.41171	1.26323	0.272279	1
ACAP2	13	132273877	132431933	13082	-	protein_coding	0.262743	6.32082	1.26298	0.272327	1
CXorf21	X	26368130	26384858	2458	-	protein_coding	-1.01814	2.71138	1.26269	0.272379	1
CISD3	12	23376173	23379120	402	-	protein_coding	-0.287279	6.66307	1.26069	0.27275	1
ENSSSCG00000006304	4	83069748	83091915	1359	+	protein_coding	-0.208731	6.05662	1.26045	0.272795	1
ENSSSCG00000014909	9	19615317	19734700	10943	-	protein_coding	0.587827	4.95439	1.25894	0.273074	1
OTULIN	16	4063032	4097090	6444	+	protein_coding	-0.354657	4.55709	1.25842	0.273172	1
AVL9	18	40656660	40739172	7401	-	protein_coding	-0.265213	5.73618	1.25838	0.273179	1
HS3ST1	8	7389780	7423229	1613	-	protein_coding	-1.07313	2.97185	1.2578	0.273288	1
CSNK1G3	2	127017026	127130631	5531	+	protein_coding	0.413727	5.66232	1.25775	0.273297	1
ENSSSCG00000033421	12	16291733	16308522	2565	-	protein_coding	0.744954	3.68557	1.25722	0.273394	1
RFX3	1	218339772	218640605	3318	+	protein_coding	0.86174	2.88632	1.25697	0.273441	1
ARHGEF7	11	77427022	77532331	6668	+	protein_coding	0.392358	5.5657	1.25678	0.273476	1
ITGA9	13	22298498	22651675	4195	+	protein_coding	-1.46646	1.04158	1.25648	0.273532	1
SLC28A2	1	126473515	126511365	4170	-	protein_coding	0.349072	6.73981	1.25526	0.273759	1
CAPG	3	59351860	59366862	2208	+	protein_coding	-0.563132	4.99937	1.25457	0.273888	1
ARID3A	2	77431089	77465009	3016	-	protein_coding	-0.56412	4.62617	1.25453	0.273895	1
LFNG	3	1810892	1819422	2264	+	protein_coding	-0.967862	2.94639	1.25382	0.274028	1
DDHD1	1	182667482	182754531	5688	-	protein_coding	0.238016	6.56048	1.25334	0.274117	1
SLA-DMB	7	25119278	25125106	1398	-	protein_coding	-0.456356	4.94427	1.25266	0.274244	1
NUBPL	7	67787195	68035258	2999	-	protein_coding	-0.458876	4.34126	1.25259	0.274256	1
BPTF	12	14112643	14255404	10669	+	protein_coding	0.291812	5.80784	1.25244	0.274285	1
KEL	18	7259606	7284695	2292	+	protein_coding	-1.58166	1.53969	1.2523	0.274312	1
ENSSSCG00000033009	7	7328279	7422238	6953	+	protein_coding	-0.328002	5.58932	1.25222	0.274326	1
ENSSSCG00000038754	9	72491588	72497093	339	-	protein_coding	-1.52645	0.943635	1.25212	0.274346	1
TIMM8A	X	82978130	82981019	1481	-	protein_coding	-0.620353	4.55114	1.25131	0.274496	1
ENSSSCG00000036946	4	99169521	99189981	417	+	protein_coding	0.319783	6.0317	1.25118	0.27452	1
MUT	7	43597151	43625346	3855	-	protein_coding	0.378607	5.2228	1.25077	0.274596	1
STK10	16	52003736	52166161	6254	+	protein_coding	0.219486	5.47215	1.25017	0.274709	1
GZMA	16	34281371	34290407	1573	+	protein_coding	0.583901	4.51134	1.2498	0.274778	1
ENSSSCG00000014414	2	147569394	147641060	3452	+	protein_coding	-0.980024	2.92015	1.24954	0.274827	1
ENSSSCG00000013232	2	14983069	15005212	2380	+	protein_coding	-0.203788	7.19929	1.24922	0.274888	1
WRAP73	6	65150694	65167048	6319	-	protein_coding	0.356959	5.27503	1.24901	0.274927	1
[truncated: 9,740 more rows]

## Sheet: Sheet 4
Data Set S1, Sheet 4 - Differentially expressed genes (DEGs) in ileal tissues (IL) detected at weaning (i.e. d 21 of age) in male piglets fed milk formula (MF, n = 10) compared with male piglets fed human milk (HM, n = 10) during the preweaning period from d 2 until d 21 of age.
Ensembl ID	gene symbol	chr	start	end	length	strand	bio.type	logFC	logCPM	F	PValue	FDR
ENSSSCG00000010829	Not available	10	10190880	10216175	2850	+	protein_coding	0.2344	5.09329	1.2655	0.280391	0.509511
ENSSSCG00000010826	Not available	10	10156795	10191317	4780	+	protein_coding	0.478904	6.32689	4.34592	0.056794	0.24141
ENSSSCG00000013601	Not available	2	70862168	70877460	1604	-	protein_coding	0.335153	4.26011	1.97066	0.183165	0.409094
ENSSSCG00000014249	Not available	2	129880661	130026447	1997	-	protein_coding	-0.410443	1.66738	0.606533	0.449653	0.660878
ENSSSCG00000039887	Not available	14	103871308	103927882	7000	+	protein_coding	-0.242216	5.58246	2.31304	0.151573	0.374214
ENSSSCG00000017094	Not available	16	72046870	72105945	2712	-	protein_coding	-0.42434	6.23198	5.64123	0.0331214	0.203779
ENSSSCG00000015883	Not available	15	66649426	66700961	13126	+	protein_coding	-0.535954	6.05868	3.86889	0.0702831	0.262886
ENSSSCG00000010403	Not available	14	90725545	90854826	5786	+	protein_coding	-0.729802	5.13983	11.6328	0.00447601	0.17316
ENSSSCG00000033013	Not available	5	23046727	23050090	1393	+	protein_coding	0.215975	3.27152	0.582937	0.458418	0.6685
ENSSSCG00000007800	Not available	3	17924651	17941257	4879	+	protein_coding	1.03035	7.44196	8.09797	0.0134475	0.176872
ENSSSCG00000000040	Not available	5	6604283	6654438	6515	-	protein_coding	-0.016452	2.55967	0.00242157	0.96148	0.982882
ENSSSCG00000017643	Not available	12	34768045	34785175	6683	-	protein_coding	0.624741	5.90246	7.59445	0.0160024	0.178824
ENSSSCG00000010128	Not available	14	51252340	51261616	3737	+	protein_coding	-0.0840594	3.38466	0.077625	0.784802	0.890403
ENSSSCG00000012619	Not available	X	98033215	98106082	7895	-	protein_coding	0.679923	7.38836	6.87652	0.0206929	0.185955
ENSSSCG00000016661	Not available	18	38082569	38183916	3516	-	protein_coding	-0.43078	6.55127	2.85464	0.114268	0.326213
ENSSSCG00000014285	Not available	2	135074119	135104444	8707	-	protein_coding	-0.670722	6.07035	5.87528	0.0302069	0.199562
ENSSSCG00000017168	Not available	12	4254777	4347683	3607	-	protein_coding	0.382256	7.87249	4.04752	0.0648258	0.255204
ENSSSCG00000023050	Not available	3	46481207	46546753	5613	-	protein_coding	-0.382004	4.21797	1.34605	0.266258	0.496222
ENSSSCG00000008986	Not available	8	72543637	72679166	7242	+	protein_coding	0.128636	6.52846	0.446047	0.515576	0.713185
ENSSSCG00000007933	Not available	3	37606716	37619138	3370	+	protein_coding	0.296218	1.18744	0.340977	0.568982	0.751092
ENSSSCG00000019556	7SK	7	46656764	46657094	331	+	misc_RNA	0.190493	4.01733	0.18912	0.670583	0.819799
ENSSSCG00000004001	A1BG	6	62935423	63320640	2219	-	protein_coding	-0.011007	3.1078	0.00127534	0.972039	0.98747
ENSSSCG00000010431	A1CF	14	98908606	98987281	6741	+	protein_coding	-1.09347	5.40993	7.84995	0.0146414	0.176872
ENSSSCG00000000660	A2M	5	62437647	62485537	7467	+	protein_coding	-0.516797	4.71299	2.40639	0.144169	0.365728
ENSSSCG00000026962	A4GALT	5	6083857	6105924	2983	+	protein_coding	0.406454	4.05534	1.99698	0.180456	0.405667
ENSSSCG00000022473	A4GNT	13	78923681	78932542	3312	-	protein_coding	0.355845	0.459399	0.106876	0.748788	0.867384
ENSSSCG00000000268	AAAS	5	18521628	18537864	6505	-	protein_coding	0.625597	6.12236	6.65676	0.0224379	0.187942
ENSSSCG00000009755	AACS	14	28109847	28169522	3564	-	protein_coding	-0.00574714	4.73567	0.00046143	0.983179	0.993239
ENSSSCG00000011169	AAED1	10	25428147	25444605	2817	+	protein_coding	-1.18686	2.61132	5.23405	0.0390205	0.211804
ENSSSCG00000004951	AAGAB	1	165127994	165192944	3599	-	protein_coding	-0.15134	5.54693	0.705184	0.415803	0.633612
ENSSSCG00000008337	AAK1	3	72794885	72955063	2907	+	protein_coding	0.445703	4.16546	2.67911	0.12497	0.341734
ENSSSCG00000016189	AAMP	15	120336443	120346197	5662	-	protein_coding	0.299912	6.1779	3.58552	0.0801159	0.27754
ENSSSCG00000007315	AAR2	17	39498710	39522518	4446	+	protein_coding	0.00775294	5.64927	0.00162025	0.968487	0.986043
ENSSSCG00000001706	AARS2	7	39299460	39313778	5801	-	protein_coding	0.357385	4.55751	3.68605	0.0764493	0.272712
ENSSSCG00000037979	AARSD1	12	19918248	19965645	2931	+	protein_coding	0.551646	6.21349	10.0151	0.00723013	0.17316
ENSSSCG00000027403	AASDH	8	55606144	55647217	7067	-	protein_coding	-0.0887405	4.9145	0.178109	0.679707	0.826176
ENSSSCG00000014998	AASDHPPT	9	35903634	35951266	6355	+	protein_coding	-0.478545	4.41025	3.22619	0.095078	0.299198
ENSSSCG00000016613	AASS	18	24974721	25039194	5597	+	protein_coding	-0.79548	1.55659	1.23745	0.285553	0.513856
ENSSSCG00000017693	AATF	12	38461807	38563539	2079	+	protein_coding	0.330635	5.2543	3.27154	0.093014	0.29632
ENSSSCG00000007909	ABAT	3	33908963	34017770	6655	-	protein_coding	-0.541733	5.20037	3.16493	0.0979551	0.30268
ENSSSCG00000005423	ABCA1	1	246147515	246257380	6789	-	protein_coding	-0.221749	3.11585	0.259703	0.618627	0.78618
ENSSSCG00000031141	ABCA13	9	135115078	135450811	14171	+	protein_coding	0.270614	2.479	0.401449	0.537025	0.728942
ENSSSCG00000008051	ABCA3	3	39689169	39735306	10158	+	protein_coding	0.730876	6.80807	8.59989	0.0113612	0.176672
ENSSSCG00000017255	ABCA5	12	11018687	11152913	5919	+	protein_coding	-0.665395	6.20802	5.66215	0.0328478	0.203269
ENSSSCG00000017256	ABCA6	12	11225408	11286018	8525	+	protein_coding	-0.336225	2.64308	0.588072	0.456487	0.666668
ENSSSCG00000026473	ABCA8	12	11374028	11447292	5940	+	protein_coding	-0.141221	3.29602	0.228828	0.640117	0.800638
ENSSSCG00000017257	ABCA9	12	11295697	11359520	5890	+	protein_coding	-0.844021	2.44643	3.2137	0.0956564	0.300206
ENSSSCG00000010188	ABCB10	14	60309893	60346280	3851	+	protein_coding	-1.11967	6.43846	6.93515	0.0202546	0.185166
ENSSSCG00000016210	ABCB6	15	121241632	121254212	7444	-	protein_coding	-0.533987	5.77312	2.56565	0.132548	0.351808
ENSSSCG00000012424	ABCB7	X	59998607	60313142	6386	-	protein_coding	-0.273669	5.61733	1.77179	0.205402	0.4333
ENSSSCG00000027986	ABCB8	18	6178553	6196959	4178	-	protein_coding	0.31181	6.19738	3.11862	0.100201	0.305688
ENSSSCG00000009784	ABCB9	14	29904056	29935560	3619	+	protein_coding	-0.0501102	2.80649	0.0234441	0.880593	0.943161
ENSSSCG00000001680	ABCC10	7	38432732	38452691	6525	+	protein_coding	0.278118	7.24672	1.76263	0.206507	0.43468
ENSSSCG00000010543	ABCC2	14	110955698	111033321	4557	+	protein_coding	-1.49199	5.22578	2.57912	0.13162	0.350825
ENSSSCG00000017561	ABCC3	12	26931828	26976201	4620	+	protein_coding	-0.61887	4.28586	6.60487	0.0228747	0.189
ENSSSCG00000011782	ABCC5	13	121868611	122059398	10983	-	protein_coding	-0.0766226	6.32078	0.230326	0.639034	0.79977
ENSSSCG00000007873	ABCC6	3	28260369	28356699	6262	+	protein_coding	-1.15492	4.51322	4.10119	0.0632859	0.252391
ENSSSCG00000013378	ABCC8	2	41666909	41756703	7500	+	protein_coding	-0.818394	1.07542	1.32644	0.269607	0.499301
ENSSSCG00000000571	ABCC9	5	51536526	51673580	7109	+	protein_coding	-3.71456	1.462	9.59512	0.0082399	0.17316
ENSSSCG00000012779	ABCD1	X	124485181	124501729	3435	+	protein_coding	0.0114734	4.85663	0.00163525	0.968341	0.986043
ENSSSCG00000028620	ABCD3	4	122837525	122953257	6028	-	protein_coding	-0.466163	5.93087	4.82625	0.0462112	0.22176
ENSSSCG00000038231	ABCD4	7	97563876	97585570	1776	-	protein_coding	-0.363044	5.56106	1.13787	0.304977	0.533767
ENSSSCG00000009043	ABCE1	8	83302175	83353437	3759	-	protein_coding	-0.814703	5.43206	9.03284	0.0098593	0.17534
ENSSSCG00000001346	ABCF1	7	23126307	23143994	3118	+	protein_coding	0.523415	7.02433	8.63081	0.0112455	0.176561
ENSSSCG00000016441	ABCF2	18	5995018	6019680	6420	+	protein_coding	0.483168	5.98748	6.25455	0.0260984	0.192887
ENSSSCG00000028856	ABCF3	13	122102939	122113568	5883	+	protein_coding	0.0565168	6.26979	0.0996665	0.757102	0.872932
ENSSSCG00000027745	ABCG1	13	205561927	205630797	8793	+	protein_coding	0.490218	3.95214	3.54342	0.0817138	0.279401
ENSSSCG00000009215	ABCG2	8	130775507	131003408	11059	+	protein_coding	-0.835869	6.58898	3.64104	0.0780654	0.274359
ENSSSCG00000035912	ABCG5	3	96616220	96657165	5563	+	protein_coding	-0.85552	5.14181	3.83603	0.0713461	0.264898
ENSSSCG00000008453	ABCG8	3	96593780	96616356	7068	-	protein_coding	-0.269751	6.13011	0.392241	0.541663	0.731737
ENSSSCG00000008554	ABHD1	3	111991257	112002148	6292	-	protein_coding	0.415005	2.06693	0.617924	0.445521	0.658375
ENSSSCG00000034450	ABHD10	13	147758793	147775876	3712	-	protein_coding	-0.162247	4.00552	0.35462	0.561449	0.746457
ENSSSCG00000007715	ABHD11	3	11001148	11004560	1800	-	protein_coding	0.537245	5.64863	11.3459	0.00486062	0.17316
ENSSSCG00000040449	ABHD12	17	30993074	31056330	6356	-	protein_coding	0.627636	5.71861	9.5429	0.00837655	0.17316
ENSSSCG00000009541	ABHD13	11	75547747	75570263	5791	+	protein_coding	-0.555137	4.4359	6.52549	0.0235623	0.190803
ENSSSCG00000030229	ABHD14A	13	34104411	34112723	3173	+	protein_coding	1.19227	0.500569	3.36465	0.0889433	0.291221
ENSSSCG00000040890	ABHD14B	13	34090023	34104701	3869	-	protein_coding	-0.329652	6.59605	1.14398	0.303732	0.532465
ENSSSCG00000013442	ABHD17A	2	76658068	76666559	4231	+	protein_coding	0.194197	7.79182	1.00169	0.334662	0.56148
ENSSSCG00000021802	ABHD17B	1	225148990	225193623	4042	-	protein_coding	-0.407551	4.70142	2.96717	0.107994	0.318295
ENSSSCG00000001782	ABHD17C	7	49540663	49598071	1209	+	protein_coding	-0.562364	2.60185	1.17963	0.296616	0.524781
ENSSSCG00000009074	ABHD18	8	96890147	96916015	1347	-	protein_coding	-0.397871	3.40717	0.855973	0.371257	0.593633
ENSSSCG00000001835	ABHD2	7	54655619	54776144	7838	+	protein_coding	-0.347668	6.38347	1.3579	0.26426	0.494099
ENSSSCG00000028010	ABHD3	6	106847795	106917531	5954	-	protein_coding	-0.830964	5.26568	5.62577	0.0333252	0.203779
ENSSSCG00000002051	ABHD4	7	76397084	76431923	5256	-	protein_coding	-0.446971	4.31042	1.70898	0.213141	0.442139
[truncated: 13,739 more rows]

## Sheet: Sheet 5
Data Set S1, Sheet 5 - Differentially expressed genes (DEGs) in ileal epithelium scrapings (EP) detected at d 51 of age in male piglets fed milk formula (MF, n = 14) compared with male piglets fed human milk (HM, n = 14) during the preweaning period from d 2 until d 21 of age.
[truncated: 12,426 more rows]

[truncated: 9 more sheets: Sheet 6, Sheet 7, Sheet 8, Sheet 9, Sheet 10, Sheet 11 , Sheet 12, Sheet 13, Sheet 14]
